# Supplementary material for: Field plus lab experiments help identify freezing tolerance and associated genes in subtropical evergreen broadleaf trees: A case study of Camellia oleifera
Source: Front Plant Sci. 2023 Feb 22;14:1113125. doi: 10.3389/fpls.2023.1113125 (PMC9994817; doi:10.3389/fpls.2023.1113125)
Supplement: Supplementary file 2 [file Table_1.xlsx]

## Sheet: Sheet1
Table S1 503 genes very highly significantly enriched in the KEGG pathway enrichment results of 3441 genes, the intersection of genes in the ME_brown2 module from the field experiment and the DEGs between GW1 and LSG samples from the lab experiment II. Gene expression levels in each treatment are shown in FPKM values. Genes are annotated in Kyoto Encyclopedia of Genes and Genomes (KEGG)，Gene Onto…
Gene ID	Gene Sequence	Gene Length (bp)	D1	D2	D3	D4	D5	D6	GW1_a	GW1_b	GW1_c	GW1_d	GW1_e	GW1_f	LSG_a	LSG_b	LSG_c	LSG_d	LSG_e	LSG_f	Kegg Orthology	GO	NR
isoform_10200	AGCTTCTACGAAGATGCCTCCGCCAACGCAGCCGTGTAGTAAGAAAGAAAAGCAAAAAACACTAAACAAAAACTAATAACTAGAGAGAGAGAGAGAAGAG AGAAACCCCATTTACACATTTTCACTCTCCTCTCCTCTCCTTTCCTCTCTCTCTTTCTTTCTCCCCTCCAGGCTCCAGCCCAGCCACCACCCACACCATA TAACTAACCACCCTCTCTTGCTCTCTAAAACAATAATAATGGCTTCTTCTTCAGAAATCACAACACCATCGAACTTTTCTTTCTCAAACCCATTCATGTC TTTCTCCGACCTCCTTGCCGAAGACTACCCTTCCACCACCACCACCACCGCCGCCGCCACCGCCGTCAATCGCGGACTCTCCGATAGAATAACCGA…	2196	1.36	0.96	1.883	1.446	1.64	4.76	5.84	2.996	6.266	5.313	4.8	5.97	3.41	2.876	1.806	3.07	1.323	2.84	K13424//WRKY transcription factor 33+ko04016//MAPK signaling pathway - plant+ko04626//Plant-pathogen interaction;K13424//WRKY transcription factor 33+ko04016//MAPK signaling pathway - plant+ko04626//Plant-pathogen interaction;K13424//WRKY transcription factor 33+ko04016//MAPK signaling pathway - plant+ko04626//Plant-pathogen interaction;K13424//WRKY transcription factor 33+ko04016//MAPK signaling…	GO:0005634//nucleus;GO:0043231//intracellular membrane-bounded organelle;GO:0043227//membrane-bounded organelle;GO:0005622//intracellular;GO:0043229//intracellular organelle;GO:0043226//organelle;GO:0110165//cellular anatomical entity;GO:0003676//nucleic acid binding;GO:0005488//binding;GO:0003700//DNA-binding transcription factor activity;GO:0043565//sequence-specific DNA binding;GO:0140110//tra…	XP_028106608.1|0.0e+00|WRKY transcription factor WRKY24-like [Camellia sinensis]
isoform_10375	AGAGTTGGAGAATCTTGTAACTTGATATTGGGTTTTTTTTCCGAAGTGACAATTTGTTTTGAGGAAGATAAAAGAAGAACTTTTTGAAAGCTCTGATCAG GTGACACTTCTAAAATATTGAAATCTGTTATGGGTTTATCGTTATCCTTACTTCCATCAGCTTTGGAGGAAATTGTGAACCATTGGTTTTTCAGTTTGGC CCACAACATCAATTTTGCTTACAAAGGACAAGAGGTGACCTTGAGAACTGATAGTTTTAAGGAAACAGATTCAGAAACCATTCCCAAGTCTAATGGTTTT GATAAGAGGAGTACAAAGAGTTCTATAAACTTGAAGAACTGTGAACCCGTGAAAATAATACTCGAAACAACCCTTTCGTTCAAGAATTTAGTTCAA…	2197	0.946	1.86	0.633	2.236	0.65	8.03	0.956	0.913	1.073	0.666	0.936	1.203	5.92	6.526	2.413	12.943	3.916	6.686	K04733//interleukin-1 receptor-associated kinase 4 [EC:2.7.11.1];K01214//isoamylase [EC:3.2.1.68]+ko01100//Metabolic pathways+ko00500//Starch and sucrose metabolism+ko01110//Biosynthesis of secondary metabolites;K06892//feruloyl-CoA ortho-hydroxylase [EC:1.14.11.-]+ko01110//Biosynthesis of secondary metabolites+ko00940//Phenylpropanoid biosynthesis		THG23157.1|0.0e+00|hypothetical protein TEA_008065 [Camellia sinensis var. sinensis]
isoform_113974	AGTCATGGGCTTTCCAAGAACCCGCCACCAAATCCGAAATCGCTTCGATGCAGAGCTTTTCCCCTGAGATTTCCACAATTCAAAGCAATTCTCAAACCAA CCCTGGGTTTCAATCCGGTTATAATCAATATAACCAATCATCATCGGTGAGAGAGCAAAGAAGATCAGAAGATGGATACAATTGGAGAAAATATGGGCAG AAACAAGTGAAAGGGAGCGAAAACCCGCGAAGCTATTACAAGTGCACATTCCCTAATTGCCCAACAAAGAAGAAAGTTGAGAGGTCTATAGAAGGGCAAA TCACTGAGATTGTCTATAAGGGTAGTCATAATCATCCAAAGCCTCAATCTACTAGGAGATCATCATCATCAGCTTCTTCTCAAGTAATTCAACACT…	1449	9.076	4.393	4.193	11.49	2.093	28.923	17.35	11.136	17.846	10.92	13.813	20.003	23.23	31.77	23.323	33.32	18.186	25.393	K13424//WRKY transcription factor 33+ko04016//MAPK signaling pathway - plant+ko04626//Plant-pathogen interaction;K13424//WRKY transcription factor 33+ko04016//MAPK signaling pathway - plant+ko04626//Plant-pathogen interaction;K13424//WRKY transcription factor 33+ko04016//MAPK signaling pathway - plant+ko04626//Plant-pathogen interaction;K13424//WRKY transcription factor 33+ko04016//MAPK signaling…	GO:0005634//nucleus;GO:0043229//intracellular organelle;GO:0043226//organelle;GO:0110165//cellular anatomical entity;GO:0043227//membrane-bounded organelle;GO:0005622//intracellular;GO:0043231//intracellular membrane-bounded organelle;GO:0043565//sequence-specific DNA binding;GO:0003700//DNA-binding transcription factor activity;GO:0003677//DNA binding;GO:1901363//heterocyclic compound binding;GO…	THG22470.1|6.1e-226|hypothetical protein TEA_002238 [Camellia sinensis var. sinensis]
isoform_11441	ACTTCAAAACTTCAGAAAGGCCACCTCCCCCCTCCCTCTCTCCCTCCCTCCTCATCTACATCCCACTTTCTCTCTCTATACATACAAATTTTATATATAC AACCTCTCTCTATCTCTCTACTTCTTCCTGATCGATTGATTCATTGATTTATGGACAAAGGGTGGGGGCTCACCCTTGATTCTGATTCAATTGGCTTTTT TCCAAATAAACCGGCCGGGTTGAGTTTAACTCCGAGATTGAACCGGAGCCGAGGCGGTATGTTTTCGGGAATTGAGTTTCCGGTTAGATTAAACCGGAGG GAAGAGCAGCACACTGCTCTGCAACCGTCCGATGAGAATCGGACGGCTGTCAACGAAGTTGACTTTTTCTGTGACAAGAAAAAGTCGACAAAAGAG…	2139	0.943	0.556	0.89	3.84	1.046	31.423	7.366	2.06	4.626	3.873	3.453	5.923	13.11	19.066	11.93	22.263	11.783	15.316	K01892//histidyl-tRNA synthetase [EC:6.1.1.21]+ko00970//Aminoacyl-tRNA biosynthesis;K13424//WRKY transcription factor 33+ko04016//MAPK signaling pathway - plant+ko04626//Plant-pathogen interaction;K13424//WRKY transcription factor 33+ko04016//MAPK signaling pathway - plant+ko04626//Plant-pathogen interaction;K13424//WRKY transcription factor 33+ko04016//MAPK signaling pathway - plant+ko04626//Pla…	GO:0043226//organelle;GO:0005634//nucleus;GO:0005622//intracellular;GO:0043231//intracellular membrane-bounded organelle;GO:0043227//membrane-bounded organelle;GO:0110165//cellular anatomical entity;GO:0043229//intracellular organelle;GO:1901363//heterocyclic compound binding;GO:0140110//transcription regulator activity;GO:0043565//sequence-specific DNA binding;GO:0003700//DNA-binding transcripti…	XP_028067460.1|0.0e+00|probable WRKY transcription factor 31 [Camellia sinensis]
isoform_115205	ACACACCTCATCCTCATTACCACTACCATCCCCTACATTCAGAAATGGAGGGAACAGTCACCACTGCATCACCAAAAAGGATTGCAGTAGTAACAGGGGG GCAACAAAGGAATTGGATTAGAGATATGCAGACAGTTAGCTTCCAATGAAGTCATGGTGATCTTAACAGCTAGAGATGAGAAGAGGGGGTACTGAAGCTG TTGAAAATCTCAAAGCTTGTGGGCTATCTGATATTTTTTTTCATCAACTTGATGTTACAGACTCTGCTAGTATTGCTTCTTTAGCAGATTACATCAAAAA TAAATTCAGAAAGCTCGACATAATGGTGAACAATGCAGGGGTCAGCGGAGTCATAATGGATGCGGAGTCTTTTACTAGTTTAAAGCTGAAGTCTGG…	1280	0.026	0.273	0.16	1.026	1.96	3.623	1.226	0.363	0.606	0.393	0.38	0.873	4.79	3.076	1.306	4.73	0.78	4.276	K15095//(+)-neomenthol dehydrogenase [EC:1.1.1.208]+ko00902//Monoterpenoid biosynthesis+ko01110//Biosynthesis of secondary metabolites;K15095//(+)-neomenthol dehydrogenase [EC:1.1.1.208]+ko00902//Monoterpenoid biosynthesis+ko01110//Biosynthesis of secondary metabolites;K15095//(+)-neomenthol dehydrogenase [EC:1.1.1.208]+ko00902//Monoterpenoid biosynthesis+ko01110//Biosynthesis of secondary metabo…	GO:0003824//catalytic activity;GO:0016491//oxidoreductase activity;	XP_028118312.1|1.1e-96|(+)-neomenthol dehydrogenase-like [Camellia sinensis]
isoform_11580	CAGCCTACGAGGTAATGGGCCATTGTGTTTGCATGGCAAAAGGGGCTGCCGAGACTCTCAAGCTCAACATGGCAATAATTTTACTCCCCGTTTGTCGGAA CACAATCACCTGGCTCAGAAACAAGACCAAATTGGGAGTCGCGGTTCCATTTGACGACAATCTCAATTTCCACAAATTAATCGCTGTGGCAATTGCCCTT GGAGTTGGAATACATGCGATTTATCATTTAGTGTGCGATTTCCCTCGCTTGATTCGTGCCAGTCCTGAGAAGTATGCGCCAATGGAGAAGTATTTCGGGG AACAAGCCGATAGCTACTGGCATTTTGTGAAGAGTTTCGAAGGAATTAGTGGGATTATCATGGTGGTGTTGATGGCGATAGCGTTCACATTGGCAA…	2116	0.456	0.656	0.493	3.243	0.906	13.073	3.233	1.653	2.186	2.44	2.34	2.516	11.343	16.22	11.343	12.316	5.71	12.103	K13447//respiratory burst oxidase [EC:1.6.3.- 1.11.1.-]+ko04016//MAPK signaling pathway - plant+ko04626//Plant-pathogen interaction;K13447//respiratory burst oxidase [EC:1.6.3.- 1.11.1.-]+ko04016//MAPK signaling pathway - plant+ko04626//Plant-pathogen interaction;K13447//respiratory burst oxidase [EC:1.6.3.- 1.11.1.-]+ko04016//MAPK signaling pathway - plant+ko04626//Plant-pathogen interaction;K13…	GO:0016020//membrane;GO:0031224//intrinsic component of membrane;GO:0110165//cellular anatomical entity;GO:0016021//integral component of membrane;GO:0016209//antioxidant activity;GO:0046872//metal ion binding;GO:0043167//ion binding;GO:0005488//binding;GO:0005509//calcium ion binding;GO:0004601//peroxidase activity;GO:0016491//oxidoreductase activity;GO:0016684//oxidoreductase activity, acting o…	XP_028115410.1|1.1e-295|LOW QUALITY PROTEIN: respiratory burst oxidase homolog protein C-like [Camellia sinensis]
isoform_116621	AGGTGGAGAGTGCACGAAGAGTGGTTGAGAGTGGGAATCCGGGAATTCCAAACCGGATTAAGGAGTGCCGGTCCTATCCACTATACAAGTTTGTGAGGGA GGAATTGGGAACTGGTTTTCTGACCGGAGAGAAGGCGTTGTCACCTGGAGAGGAGTTTGACAAGGTCTTCACAGCAATGTGTGAGGGACAAGTGATTGAT CCATTGTTGGATTGTCTCAAGAGTTGGAATGGTGCTCCTCTTCCAATCTGTTAAAGCAATGTACTACATTGGATTTTCTATTTTTATTTTTTGGTTTTTG TATCTTGTCTTAAATTTTATTTTATGATCACGTAGTTCAATTCAATGGGATTGTATTGATTATGATGTAAAACTCTGTTATGTCTATGTTTCTACC…	437	1.7	0.41	1.76	1.573	0.76	3.023	0	0	0	0	0	0	1.113	0.423	1.02	0.793	1.16	0.533	K10775//phenylalanine ammonia-lyase [EC:4.3.1.24]+ko01100//Metabolic pathways+ko01110//Biosynthesis of secondary metabolites+ko00940//Phenylpropanoid biosynthesis+ko00360//Phenylalanine metabolism;K10775//phenylalanine ammonia-lyase [EC:4.3.1.24]+ko01100//Metabolic pathways+ko01110//Biosynthesis of secondary metabolites+ko00940//Phenylpropanoid biosynthesis+ko00360//Phenylalanine metabolism;K1077…	GO:0006559//L-phenylalanine catabolic process;GO:1901575//organic substance catabolic process;GO:0019752//carboxylic acid metabolic process;GO:0009699//phenylpropanoid biosynthetic process;GO:0019748//secondary metabolic process;GO:0009074//aromatic amino acid family catabolic process;GO:0008152//metabolic process;GO:1901361//organic cyclic compound catabolic process;GO:1901565//organonitrogen co…	AFC37247.1|1.6e-41|phenylalanine ammonia-lyase [Camellia chekiangoleosa]
isoform_116905	ACTTCAAAACTTCACAAAGGCCACCTCCCCCCTCCCTCTCTCCCTCCCTCCCTCCTCATCTACATCCCACTTTCTCTCTCTATACATACAAATTTTATAT ATACAACCTCTCTCTATCTCTCTACTTCTTCCTGATCGATTGATTCATTGATTTATGGACAAAGGGTGGGGGCTCACCCTTGATTCTGATTCAATTGGCT TTTTTCCAAATAAACCGGCCGGGTTGAGTTTAACTCCGAGATTGAACCGGAGCCGAGGCGGTATGTTTTCGGGAATTGAGTTTCCGGTTAGATTAAACCG GAGGGAAGAGCAGCACACTGCTCTGCAACCGTCCGATGAGAATCGGACGGCTGTCAACGAAGTCGACTTTTTCTGTGACAAGAAAAAGTCGACAAA…	1502	1.113	0.59	0.8	5.726	1.343	40.203	1.76	0.38	0.993	0.796	0.393	1.073	22.1	27.803	17.906	37.393	19.996	23.866	K01892//histidyl-tRNA synthetase [EC:6.1.1.21]+ko00970//Aminoacyl-tRNA biosynthesis;K13424//WRKY transcription factor 33+ko04016//MAPK signaling pathway - plant+ko04626//Plant-pathogen interaction;K13424//WRKY transcription factor 33+ko04016//MAPK signaling pathway - plant+ko04626//Plant-pathogen interaction;K13424//WRKY transcription factor 33+ko04016//MAPK signaling pathway - plant+ko04626//Pla…	GO:0005634//nucleus;GO:0043231//intracellular membrane-bounded organelle;GO:0043229//intracellular organelle;GO:0043226//organelle;GO:0005622//intracellular;GO:0110165//cellular anatomical entity;GO:0043227//membrane-bounded organelle;GO:0003677//DNA binding;GO:0005488//binding;GO:0097159//organic cyclic compound binding;GO:0140110//transcription regulator activity;GO:0043565//sequence-specific D…	XP_028067460.1|1.1e-254|probable WRKY transcription factor 31 [Camellia sinensis]
isoform_11697	TTTTTGAAAAGCCAAAGCCAAAGCAAACCCAAAGCCGGCTGTCACTATAATCCACCTCCTCCATGATTTGGATTTGTTGTGGTTTTCTCCAACTTGTGGA TTGTGGTTTGGATGCATATTTGATGTGGTGAGTGCTGGAATTTGAAAATCTGATCTATTTTGTGTGAATCGGACATCTTCAAGAGAAGAGAAGAGAAGGG TTTGAAGAAATCTTTGATTTTGAGGGAGAGAGATAAATGGGTTGTTTTCCTTGTTTTGATTCCAAGGAAGAGGAACAGCTCAATCCCGATAAACAAAGAG ATCATCGCAATGAAATCCACCCAACTCTCCCCTCCAACATATCTAAATTATCTTCTGGAGGAGACAGACTGAAATCAAGAAACAATGTGGGGATGA…	1980	3.096	10.363	2.49	6.653	4.953	18.15	3.116	1.58	1.233	2.06	1.626	1.37	18.733	21.453	14.816	10.926	11.81	12.88	K13430//serine/threonine-protein kinase PBS1 [EC:2.7.11.1]+ko04626//Plant-pathogen interaction;K13430//serine/threonine-protein kinase PBS1 [EC:2.7.11.1]+ko04626//Plant-pathogen interaction;K13430//serine/threonine-protein kinase PBS1 [EC:2.7.11.1]+ko04626//Plant-pathogen interaction;K13430//serine/threonine-protein kinase PBS1 [EC:2.7.11.1]+ko04626//Plant-pathogen interaction;K13430//serine/thre…	GO:0032559//adenyl ribonucleotide binding;GO:0016773//phosphotransferase activity, alcohol group as acceptor;GO:0017076//purine nucleotide binding;GO:0035639//purine ribonucleoside triphosphate binding;GO:0005524//ATP binding;GO:0005488//binding;GO:0032553//ribonucleotide binding;GO:0016740//transferase activity;GO:0016772//transferase activity, transferring phosphorus-containing groups;GO:009715…	XP_028076829.1|6.1e-277|serine/threonine-protein kinase PBS1-like isoform X2 [Camellia sinensis]
isoform_119576	AATACCTAATTATTACAATTAAAAAAAGAGAACTAAACAAATTGGAACACAAGTTTGAGAATTGGAAAGTGTGAACTCACCCATATAAATATAGACAAAG CCACCAAGTTCCTCTCTAGCACAACCATTCTTTCAAGTTTCAACCCTCACTCTCTCTCTCTCTCTCTCTCTCTCTCTCTCTCTCTCCAATGGAGTGGACC AGAGGACCCACCATCGGCGTCGGCGCCACTGCCACCGTCTCCATCGCCACCGCCACCTCCGGCGATCTCTTCGCAGTCAAGTCCACCGAGCTCTCTCGTT CTAAATTTCTCCAAAAAGAGCAACATTTGCTCTCAAAATTGAGCTCTCCACACATAATCCAATACATGGGTTTCGAAATCACTCATGAATTCAACA…	1437	0.61	1.056	0.59	3.97	1.673	61.173	2.32	1.42	1.546	3.316	1.383	1.98	16.88	22.473	5.93	61.366	4.963	17.01	K20716//mitogen-activated protein kinase kinase kinase 17/18+ko04016//MAPK signaling pathway - plant;K20716//mitogen-activated protein kinase kinase kinase 17/18+ko04016//MAPK signaling pathway - plant;K20716//mitogen-activated protein kinase kinase kinase 17/18+ko04016//MAPK signaling pathway - plant;K20716//mitogen-activated protein kinase kinase kinase 17/18+ko04016//MAPK signaling pathway - p…	GO:0009987//cellular process;GO:0008152//metabolic process;GO:0090304//nucleic acid metabolic process;GO:0046483//heterocycle metabolic process;GO:0010467//gene expression;GO:0071704//organic substance metabolic process;GO:0006725//cellular aromatic compound metabolic process;GO:0044237//cellular metabolic process;GO:0006139//nucleobase-containing compound metabolic process;GO:0034641//cellular n…	XP_028069457.1|7.4e-240|mitogen-activated protein kinase kinase kinase 18-like [Camellia sinensis]
isoform_11976	ACTTCAAAACTTCACAAAGGCCACCTCCCCCCTCTCCCTCTCTCCCTCCCTCCTCATCTACATCCCACTTTCTCTCTCTATACATACAAATTTTATATAT ACAACCTCTCTCTATCTCTCTACTTCTTCCTGATCGATTGATTCATTGATTTATGGACAAAGGGTGGGGGCTCACCCTTGATTCTGATTCAATTGGCTTT TTTCCAAATAAACCGGCCGGGTTGAGTTTAACTCCGAGATTGAACCGGAGCCGAGGCGGTATGTTTTCGGGAATTGAGTTTCCGGTTAGATTAAACCGGA GGGAAGAGCAGCACACTGCTCTGCAACCGTCCGATGAGAATCGGACGGCTGTCAACGAAGTCGACTTTTTCTGTGACAAGAAAAAGTCGACAAAAG…	2090	0.196	0.066	0.173	0.82	0.163	7.123	0.23	0.16	0.136	0.163	0.176	0.23	3.383	3.843	2.596	5.836	1.97	3.493	K01892//histidyl-tRNA synthetase [EC:6.1.1.21]+ko00970//Aminoacyl-tRNA biosynthesis;K13424//WRKY transcription factor 33+ko04016//MAPK signaling pathway - plant+ko04626//Plant-pathogen interaction;K13424//WRKY transcription factor 33+ko04016//MAPK signaling pathway - plant+ko04626//Plant-pathogen interaction;K13424//WRKY transcription factor 33+ko04016//MAPK signaling pathway - plant+ko04626//Pla…	GO:0043229//intracellular organelle;GO:0043227//membrane-bounded organelle;GO:0005622//intracellular;GO:0043231//intracellular membrane-bounded organelle;GO:0110165//cellular anatomical entity;GO:0043226//organelle;GO:0005634//nucleus;GO:1901363//heterocyclic compound binding;GO:0097159//organic cyclic compound binding;GO:0140110//transcription regulator activity;GO:0003700//DNA-binding transcrip…	XP_028067460.1|0.0e+00|probable WRKY transcription factor 31 [Camellia sinensis]
isoform_120325	TGCTCCGATTATGCTCCGTCTCGCATGGCACTCTGCTGGTACTTACGATGTGACGACGAAGACCGGAGGTCCGTTCGGAACAATGAGGCACAAGCTTGAG CAAGGTCACGCGGCCAACAACGGCCTTGAGATCGCCGTCAGGCTACTAGAGCCTATCAAGGAGCAGTTCCCGATCCTCTCTTATGCTGACTTCTATCAGT TGGCTGGTGTTGTTGCCGTTGAAATTACTGGGGGACCTGATGTTCCATTCCATCCAGGGAGGGAGGATAAGCCTGAGCCACCTGTTGAAGGCCGCCTTCC TGATGCTACCAAGGGAACGGACCATCTGAGAGATGTGTTTGTTAAACACATGGGCCTCACTGACAAGGACATTGTTGCTCTATCTGGTGGCCATAC…	750	11.44	15.806	17.363	10.263	17.043	23.246	0.043	0	0.18	0	0.206	0.14	24.77	26.086	25.686	22.63	28.4	27.256	K00434//L-ascorbate peroxidase [EC:1.11.1.11]+ko00053//Ascorbate and aldarate metabolism+ko00480//Glutathione metabolism;K00434//L-ascorbate peroxidase [EC:1.11.1.11]+ko00053//Ascorbate and aldarate metabolism+ko00480//Glutathione metabolism;K00434//L-ascorbate peroxidase [EC:1.11.1.11]+ko00053//Ascorbate and aldarate metabolism+ko00480//Glutathione metabolism;K00434//L-ascorbate peroxidase [EC:1…	GO:0006950//response to stress;GO:0006979//response to oxidative stress;GO:0050896//response to stimulus;GO:0003824//catalytic activity;GO:0016684//oxidoreductase activity, acting on peroxide as acceptor;GO:0005488//binding;GO:0020037//heme binding;GO:0046906//tetrapyrrole binding;GO:1901363//heterocyclic compound binding;GO:0016491//oxidoreductase activity;GO:0016209//antioxidant activity;GO:000…	XP_028098421.1|2.9e-123|L-ascorbate peroxidase, cytosolic [Camellia sinensis]
isoform_122223	TTCTCTGTTCACCATCTCCAAATTCAAAGTTTCGGTGGTAAATGTGAGGTCTGAGATGGACAGTACGGAGCAATTAGAAGACGAGGACCTTCACCAAGTC GACTCGGTTCTCGATTTGTCCTCGACGAGTTCGACCGTGTCGTCGATCTTCGGCAGCGACGACGTTCCAAGTAGCTCCGGCGACATCTCCGCCGCGAGCA GCAGTTCCGGCGAGATTCCTTCGGCCTTGTTGGCGGTGCCGCCGAGACTGGTGGTGGGACCGCCGGTGCCGGAGGGGGCGGCTGTGGCGGTTTCGGGGGA GAGTGAAGTGCGTGGGGAGGAACAACAAGGGAGTGACGTGGGGGTTCACGTCGGTGATAGGGAGGAGGAGAGAGATGGAGGACGCCGTCGCCGTCG…	2000	0.716	1.653	1.513	1.006	1.656	3.83	3.16	0.89	1.276	1.86	1.506	1.84	2.133	2.463	1.033	2.226	1.403	1.613	K14497//protein phosphatase 2C [EC:3.1.3.16]+ko04016//MAPK signaling pathway - plant+ko04075//Plant hormone signal transduction;K14497//protein phosphatase 2C [EC:3.1.3.16]+ko04016//MAPK signaling pathway - plant+ko04075//Plant hormone signal transduction;K14497//protein phosphatase 2C [EC:3.1.3.16]+ko04016//MAPK signaling pathway - plant+ko04075//Plant hormone signal transduction;K14497//protein…	GO:0004721//phosphoprotein phosphatase activity;GO:0043167//ion binding;GO:0140096//catalytic activity, acting on a protein;GO:0016791//phosphatase activity;GO:0004722//protein serine/threonine phosphatase activity;GO:0016787//hydrolase activity;GO:0042578//phosphoric ester hydrolase activity;GO:0005488//binding;GO:0043169//cation binding;GO:0016788//hydrolase activity, acting on ester bonds;GO:0…	XP_028078052.1|1.9e-169|probable protein phosphatase 2C 6 isoform X2 [Camellia sinensis]
isoform_12232	AGATTCTTCGTTTAATACACAGCTTTTGCACACCATTACAGCAATACAGAACTTTTTTATAAATCAATTTCATATATATCGTTAGAGACCCAGATCAGAA ATTCGAATTTCAGGTTGTTTAAAGATTACAGAGTTAGCTGCCTGCGAAAACTGTTTCCTGAAATCAGTTATTACAATTTTTGAGAATAATGATTGTATCG AACAGCTGATTCAAGCTTTGTAGCATGGACTCGCGCCAGTTCTTTGGATACGGTGTGACTGGTGCAGCAGACTTATCATCCTACTCTTCTCATCCCACTG TTCCATCAATACCCACCACGCTCTTTGATTCCTTGAAATTTGATTTACGGAGCTCACATTTCTCCCCTCGGTTTCATTCTGAGACCCATTCCACGG…	2102	0.57	0.263	0.533	2.346	0.663	6.626	4.456	1.483	2.966	3.906	2.663	4.343	4.686	5.373	3.516	10.213	3.263	5.42	K14494//DELLA protein+ko04075//Plant hormone signal transduction;K14494//DELLA protein+ko04075//Plant hormone signal transduction;K14494//DELLA protein+ko04075//Plant hormone signal transduction;K14494//DELLA protein+ko04075//Plant hormone signal transduction;K14494//DELLA protein+ko04075//Plant hormone signal transduction		PSS06172.1|1.0e-141|Chitin-inducible gibberellin-responsive protein [Actinidia chinensis var. chinensis]
isoform_122975	CTAGTCCGGCAATCAAAGTGCTTACAGGATAAGATGACAGCTAAGGAGAGCTCAATTTGGTTGGCTGTTTTGAGCCGAGAGGAATCCCAAATTCAGCAGC CAAGCAGTGACAATGGAACATCTGGCATAACTGAGGCACCTTCAGGTGGCCGTGGCAAAAAGAAGAAACCTACCATCAGTAGTGACAGTGACTATGACGT TGATGGCATTGATGATGGTGTAGGCTCGGTTTCATCTAAAGATCAACAGCTGGATGTGGAACCAGCTATTCAACCTCGAAATTCTACAACTCGTCTTTTC GACGATAAAGAGCGAGAAGTGGAGCAACCTAAAAGCAAAAGAGCACGTGTACGAACAAGCCCTGCTGATCAACAACCTGCACCATCTTCTAGTGAG…	1496	1.576	0.6	1.913	2.266	0.38	3.623	0	0	0	0	0	0	2.603	2.243	1.286	2.293	1.926	2.306	K14514//ethylene-insensitive protein 3+ko04016//MAPK signaling pathway - plant+ko04075//Plant hormone signal transduction;K14514//ethylene-insensitive protein 3+ko04016//MAPK signaling pathway - plant+ko04075//Plant hormone signal transduction;K14514//ethylene-insensitive protein 3+ko04016//MAPK signaling pathway - plant+ko04075//Plant hormone signal transduction;K14514//ethylene-insensitive prot…	GO:0043226//organelle;GO:0043227//membrane-bounded organelle;GO:0043231//intracellular membrane-bounded organelle;GO:0110165//cellular anatomical entity;GO:0005634//nucleus;GO:0043229//intracellular organelle;GO:0005622//intracellular;GO:0003700//DNA-binding transcription factor activity;GO:0140110//transcription regulator activity;	XP_028106972.1|3.5e-216|ETHYLENE INSENSITIVE 3-like 3 protein isoform X1 [Camellia sinensis]
isoform_12372	TCTTTAGATTCTTCGCTTAATACACAGCTTTTGCACACCATTACAGCAATACAAGACTTTTTTTATAAATCAACTTCATATATATCGTTAGAGACCCAGA TCAGAAATTCGAATTTCAGGTTGTTTAAAGATCAAGAATTTCTGTTTTCAAGCCGAAGATTACAGAGTTAGCTGCCTGCAAAAACTGTTTCCTGAAATCA GTTATTACAATTTTTGAGAATAATGATTGTATCGAACAGCTGATTCAAGCTTTGTAGCATGGACTCGCGCCAGTTCTTTGGACACGGTGTGACTGGTGCA GCAGACTTATCATCCTACTCTTCTCATCCCACTATTCCATCAATACCCACCACGCTCTTTGATTCCTTGAAATTTGATTTACGGAGCTCACATTTC…	2092	0.39	0.16	0.233	2.08	0.776	9.456	1.436	0.716	1.363	1.646	1.226	2.143	5.233	5.17	3.123	12.046	4.943	6.883	K14494//DELLA protein+ko04075//Plant hormone signal transduction;K14494//DELLA protein+ko04075//Plant hormone signal transduction;K14777//ATP-dependent RNA helicase DDX47/RRP3 [EC:3.6.4.13];K14494//DELLA protein+ko04075//Plant hormone signal transduction;K14494//DELLA protein+ko04075//Plant hormone signal transduction		XP_028116288.1|0.0e+00|scarecrow-like protein 21 [Camellia sinensis]
isoform_12617	ACCAAATTTCGGAGAATCAAACGGTGTAGAGATCAATGCGTACGTAGATCTAAACCCACTAACAACAACATCACATCTTTTCCATCTCAAATACCCAAAA ACATAACGCACGAAACCAAAGCCACAAAACCAGAGCGCAACAGAGCAATAGAGCCAGTTGCAACTCTCTCTCTCTCTCTCTCTCTCTCTCTAAAACTCTT GTTCTGTAATGGGTTGTTGGCGCAAAAATCAAAGCTTGCTGTAGCTTTTTTTCGCTTGTTTTAATTTTTTGTTATTTGCTTAGAAACCCTTCGCCGGAAA AAATGTCTGGGTTCTCCGGCGGAGCTCCGGACTTCTACACAGCAAATGGGTACACCGGAAGATCTATGGCTATGAACAATCCACAAGGTTCGTACC…	2074	1.95	3.153	3.23	4.53	6.526	12.403	1.89	1.92	1.816	1.156	1.876	2.43	5.79	4.99	5.746	6.52	2.88	4.2	K14777//ATP-dependent RNA helicase DDX47/RRP3 [EC:3.6.4.13];K14777//ATP-dependent RNA helicase DDX47/RRP3 [EC:3.6.4.13];K14777//ATP-dependent RNA helicase DDX47/RRP3 [EC:3.6.4.13];K14494//DELLA protein+ko04075//Plant hormone signal transduction;K14494//DELLA protein+ko04075//Plant hormone signal transduction		XP_028124665.1|0.0e+00|scarecrow-like protein 8 [Camellia sinensis]
isoform_128564	AGAATCAGAGTCCCAAATCCTAGAGAGAGAGACAGAGAGAGTGTGTCTGTGTTTTCATATACAGAGCGTAGAGTGAGAGAACTTAGAGAGAGAAGCAATG GCTGACTTAAACACAGCCGCAGGTCAATTCCCGGAATTCCCGGCTATTCCGACTCACGGAGGTCAGTTCATTCAGCACAACATATTCGGAAACCTCTTCG AGATCACGGCCAAGTACCGATCTCCGATCATGCCGATTGGTCGTGGTGCTTATGGAATTGTCTGCTCGGTTATGAATTCCGAGACGAATGAGACGGTTGC AATCAAGAAGATTGCTAATGCTTTTGATAACTTCATGGACGCCAAGCGTACGCTTCGGGAGATTAAGCTTCTTCGCCATTTGGATCACGAAAATGT…	1485	1.37	2.47	1.02	1.19	1.753	10.746	0.7	0.326	0.276	0.276	0.443	0.803	6.846	5.243	4.02	6.66	6.43	5.726	K20536//mitogen-activated protein kinase 3 [EC:2.7.11.24]+ko04016//MAPK signaling pathway - plant;K20536//mitogen-activated protein kinase 3 [EC:2.7.11.24]+ko04016//MAPK signaling pathway - plant;K20536//mitogen-activated protein kinase 3 [EC:2.7.11.24]+ko04016//MAPK signaling pathway - plant;K20536//mitogen-activated protein kinase 3 [EC:2.7.11.24]+ko04016//MAPK signaling pathway - plant;K20536/…	GO:0017076//purine nucleotide binding;GO:1901265//nucleoside phosphate binding;GO:0004674//protein serine/threonine kinase activity;GO:1901363//heterocyclic compound binding;GO:0016740//transferase activity;GO:0005488//binding;GO:0032559//adenyl ribonucleotide binding;GO:0140096//catalytic activity, acting on a protein;GO:0036094//small molecule binding;GO:0043168//anion binding;GO:0030554//adeny…	XP_028098412.1|5.9e-83|mitogen-activated protein kinase 3-like [Camellia sinensis]
isoform_128925	ACCGTATAACCATCGACTCAAAAATTCTAAATGAGTTGGTGGTTTTTTTTATTTTGTCAGATCTGGAAATCTGAGTCCTAGACTTTTCCCCAAGGCCATA GACTTACTTCCCCCCCCCCCCCCTCTTTTTCTCTCCTATAAGTATTTCACCATTCTTAGGTTTCTTCTCTCATTCACTTGACCAAAACAAAAAAGAGACA GAAAATCTTCAGTGTCTAGTTTGTGGGTGCAATGGAATCAAGAATGGATTATACAAGTCTCAACCTCAACCTCAACATTAATCCTCAAGACAACATTGAT GAAACTACAGAAAGTGTTTTGATGGAAAAGTTAAACAAGATGAGTAGTGAGAACAAGAAGCTAACAGAGATGCTGTTTTTGATTTGTGAAAATTAC…	1255	0.97	0.31	2.586	4.94	0.106	23.36	0	0.456	0.94	0.54	0.09	0.196	2.18	2.756	0.696	7.306	0.67	2.436	K18835//WRKY transcription factor 2+ko04626//Plant-pathogen interaction;K18834//WRKY transcription factor 1+ko04626//Plant-pathogen interaction;K13424//WRKY transcription factor 33+ko04016//MAPK signaling pathway - plant+ko04626//Plant-pathogen interaction;K13424//WRKY transcription factor 33+ko04016//MAPK signaling pathway - plant+ko04626//Plant-pathogen interaction;K18834//WRKY transcription fa…	GO:0043231//intracellular membrane-bounded organelle;GO:0005634//nucleus;GO:0110165//cellular anatomical entity;GO:0043226//organelle;GO:0005622//intracellular;GO:0043229//intracellular organelle;GO:0043227//membrane-bounded organelle;GO:0005488//binding;GO:0003700//DNA-binding transcription factor activity;GO:0140110//transcription regulator activity;GO:1901363//heterocyclic compound binding;GO:…	XP_028081789.1|6.4e-163|probable WRKY transcription factor 40 isoform X2 [Camellia sinensis]
isoform_13069	AAATGGCATCTTCTTCTGGGAGTTTAGACACCTCCGCTAACTCCTACCCCAAACCACCACCTATAACACCCACTTCCAACTTCTCTTTCTCTAACCCATT CATGTCCTCCACTGCCACCGTCAATCGCGGTCTCTCCGATCGAATTGCTGATCGAAATGGGTCTGGTGTCCCCAAATTCAAGTCAATTCCACCGCCTTCT CTCCCCATCTCTCCCCCTGCTTTCTCTCCTTCTTCCTACTTCGCCATCCCTCCTGGCTTGAGCCTCGCTGAGCTCTTGGACTCCCCAGTTCTCCTCTCCA CTTCCAACATTCTACCATCTCCAACTACTGGAACTTTCCCAGCTCAGGGCTTCAACTGGAACAGCAATTCCAACAACCACCAACAGAGTATCAAGC…	2034	0.786	0.906	1.19	1.223	0.303	5.683	0.246	0	0.286	0	0.313	0.146	2.52	3.88	4.396	4.603	2.96	2.863	K13424//WRKY transcription factor 33+ko04016//MAPK signaling pathway - plant+ko04626//Plant-pathogen interaction;K13424//WRKY transcription factor 33+ko04016//MAPK signaling pathway - plant+ko04626//Plant-pathogen interaction;K13424//WRKY transcription factor 33+ko04016//MAPK signaling pathway - plant+ko04626//Plant-pathogen interaction;K13424//WRKY transcription factor 33+ko04016//MAPK signaling…	GO:0005634//nucleus;GO:0005622//intracellular;GO:0110165//cellular anatomical entity;GO:0043226//organelle;GO:0043231//intracellular membrane-bounded organelle;GO:0043229//intracellular organelle;GO:0043227//membrane-bounded organelle;GO:0005488//binding;GO:0097159//organic cyclic compound binding;GO:0003677//DNA binding;GO:0140110//transcription regulator activity;GO:1901363//heterocyclic compou…	XP_028051918.1|0.0e+00|WRKY transcription factor WRKY24-like [Camellia sinensis]
isoform_130726	AGGGTCAGAGGAAGATAATTATGTGGGGAATTTGCATTCGGTTTCAGATGTGGAGTTGTTCTATCGCACATCAATGTATTATTCATTCCCATTTGATAAG CCCTCTAGTCCTTCTCAATCATTCAATACTGGCAGAGTGATTTGGGTTTCAGATACCAAGGGTTGTTCAGAACATTACCAATCGAGGTCATATTTAGCAA AATTGGCTCGATTTGAGACGGTGGTTTTTGTGCCATTAAAATCAGGGGTAGTGGAGATTGGTTCTGTTAAGTCAGTTCCTGAAGAACAAAGTTTGATTCA AATGGTGAAAACTACATTTGGGGGATCTCTGTTACAGGCAAAGGTGTCGTTGCCAAAGATATTTGGGCGTGAACTTAGTCTTGGTGGTGCAAAGTC…	1500	1.57	1.646	1.603	0.95	0.566	5.34	0.576	0.313	1.356	1.643	1.266	0.45	2.62	4.38	2.87	4.483	4.263	5.933	K22484//transcriptional regulator CBF1;K13422//transcription factor MYC2+ko04016//MAPK signaling pathway - plant+ko04075//Plant hormone signal transduction;K13422//transcription factor MYC2+ko04016//MAPK signaling pathway - plant+ko04075//Plant hormone signal transduction;K13422//transcription factor MYC2+ko04016//MAPK signaling pathway - plant+ko04075//Plant hormone signal transduction;K13422//t…	GO:0005515//protein binding;GO:0046983//protein dimerization activity;GO:0005488//binding;	XP_028090267.1|1.8e-204|transcription factor bHLH3-like [Camellia sinensis]
isoform_134071	AGTCCGCCATTGTTCCACACCAAGTCAATTCTTCTTCCCAAACAAAATCTCTCTCTCTCTCTCTCACACATATTTGTTAATCAATGGCGACATCGAGCCA CCATCGTCTCCTCCTCCAATTGTCAATCCTCCTCGGCCTTCTCGCCCTCTCCGCCACCGCCAGACCCGGCGGCCACTTCCACCCCTGCAAAACCCTAATC TTCTTCTCCGCCTCCTCCTCCTCCTCTGACTCCCTCGATCAAAACCCTAATTTCTCCCCCCAAAACCCCTCCATCACCGTCTTCTTCACCGAAATTCGCG AGATCCACCCCAAACCTACCACCTTCGTCTCCTCCTACCCCACTGTCATCGTCGATCGCGCCGCCGTCAATGATGTTGAAGAACACGACGACAATC…	2014	0.93	1.003	1.323	1.12	1.223	1.9	0.716	0.39	0.423	0.376	0.54	0.446	1.296	1.563	1.35	1.286	1.223	1.523	K04733//interleukin-1 receptor-associated kinase 4 [EC:2.7.11.1];K04733//interleukin-1 receptor-associated kinase 4 [EC:2.7.11.1];K00430//peroxidase [EC:1.11.1.7]+ko01100//Metabolic pathways+ko01110//Biosynthesis of secondary metabolites+ko00940//Phenylpropanoid biosynthesis;K00430//peroxidase [EC:1.11.1.7]+ko01100//Metabolic pathways+ko01110//Biosynthesis of secondary metabolites+ko00940//Phenyl…	GO:0016021//integral component of membrane;GO:0016020//membrane;GO:0110165//cellular anatomical entity;GO:0031224//intrinsic component of membrane;	XP_028105109.1|5.4e-95|uncharacterized protein LOC114304148, partial [Camellia sinensis]
isoform_13423	ACCCAAAAACATAACGCACGAAACCAAAGCCACAAAACCAGAGCGCAACAGAGCAATAGAGCCAGTTGCAACTCTCTCTCTCTCTCTCTCTCTCTAAAAC TCTTGTTCTGTAATGGGTTGTTGGCGCAAAAATCAAAGCTTGCTGTAGCTTTTTTTCGCTTGTTTTAATTTTTTGTTATTTGCTTAGAAACCCTTCGCCG GAAAAAATGTCTGGGTTCTCCGGCGGAGCTCCGGACTTCTACACAGCAAATGGGTACACCGGAAGATCTATGGCTATGAACAATCCACAAGGTTCGTACC CAATTTCCTCGGCTTCTCAGATCCTTCATCGCCGACATGAATTGATCGGCAAACGATCACTCGCCGAGTTCCAATCCCATCAACAACAACAACAAC…	2057	4.18	3.81	4.28	5.973	6.61	9.56	2.916	2.896	3	3.216	2.7	3.06	8.013	7.053	6.796	8.723	6.17	7.906	K14777//ATP-dependent RNA helicase DDX47/RRP3 [EC:3.6.4.13];K14777//ATP-dependent RNA helicase DDX47/RRP3 [EC:3.6.4.13];K14777//ATP-dependent RNA helicase DDX47/RRP3 [EC:3.6.4.13];K14494//DELLA protein+ko04075//Plant hormone signal transduction;K14494//DELLA protein+ko04075//Plant hormone signal transduction		XP_028124665.1|0.0e+00|scarecrow-like protein 8 [Camellia sinensis]
isoform_135635	CAAGCCTTCACAACGAGCAATTATCTCAGATTTCATTGCCTCCCTATCTTCAACCTCGAAACCCACGACGGATCAACCATCGGTCGCCACGTGGTGGGAG AATACCGAGAAATACTACTACAACCGTCTGATCAACTCCAAGAAAGCCTCTTCTCTGGTCCTCTCTACGGGCAATCAAGTACTGGATGAGAATTACTCGA TCGGCAAATCACTCACCAGTCAACAGATCGAACGGTTGGCAGCGAAGGGCGATCAGAACAACGCCATCAACGTTGTGCTAACATCGTCCGATGTGATCGT TGATGGGTTCTGCTCCAGCAGGTGCGGGACGCACGGGTCTTCCAAATCTGCCCAAATTAAGGGCAAGAATTACAAGTTTGCCTACATCTGGGTTGG…	845	0.123	0.166	0.093	0.093	0.1	18.936	0.136	0.263	0.256	0.206	0.3	0.16	5.356	5.186	3.57	1.92	2.356	3.64	K00020//3-hydroxyisobutyrate dehydrogenase [EC:1.1.1.31]+ko00280//Valine, leucine and isoleucine degradation+ko01100//Metabolic pathways;K14299//nucleoporin SEH1+ko03013//RNA transport		XP_028094268.1|5.6e-147|protein EXORDIUM-like [Camellia sinensis]
isoform_13687	ACTTCAGAATTCTCAACCACCTTCTCTCTCTCTCTCTCTCTCTCTCTCTCTCCCCTTCCTAAATCTATAACTTGTTTGTTGTTGTTGTTTTATTGTTGAT TGATTGATTTATGGACAAAGGATGGGGATTAACTCTTGATTCTGCTGATCCAATAAGTTTCTTCACAAACAAGCCGGCTAACGTGTTGAGAGGTAGTATG TTTCCGGGGATCGGATTACCGGTGAACCTTAACAGAAGGGAAGAGCAAGCTGCTCCATCGCCGTCCCATGAGAATCGTGTGGTTGTGCGAGAGGTAGACT TCTTCTCTGATAAGAACAACTCAAATCATCAAATGGATTCCAAGACTAGTATTAGTAGTGTCAAGAAAGAAAACTCAGATCAAGCCCCTTCCAGAG…	2015	0.146	0.036	0	0.326	0.036	12.526	1.433	0.246	0.413	1.5	0.136	0.56	4.776	9.543	4.593	13.24	1.233	4.706	K13424//WRKY transcription factor 33+ko04016//MAPK signaling pathway - plant+ko04626//Plant-pathogen interaction;K13424//WRKY transcription factor 33+ko04016//MAPK signaling pathway - plant+ko04626//Plant-pathogen interaction;K13424//WRKY transcription factor 33+ko04016//MAPK signaling pathway - plant+ko04626//Plant-pathogen interaction;K13424//WRKY transcription factor 33+ko04016//MAPK signaling…	GO:0005634//nucleus;GO:0110165//cellular anatomical entity;GO:0005622//intracellular;GO:0043231//intracellular membrane-bounded organelle;GO:0043229//intracellular organelle;GO:0043227//membrane-bounded organelle;GO:0043226//organelle;GO:0140110//transcription regulator activity;GO:0003677//DNA binding;GO:0097159//organic cyclic compound binding;GO:0043565//sequence-specific DNA binding;GO:190136…	XP_028119210.1|0.0e+00|probable WRKY transcription factor 31 isoform X1 [Camellia sinensis]
isoform_136954	TCTTCTCCCTCCCATTCTGCTCTCGCCGGCGGAGATATTCATCAGTCTCTTTCTCTCTCTCTCTTGATCAGTCGCGTTTGTACGTTTAGAGAGAGAAAAT GGCGTTCGAGAAGATCAAGGTCGCCAACCCCATCGTTGAGATGGATGGAGATGAGATGACTCGAGTTTTCTGGAAATCGATAAAGGATAAGCTTATTTTC CCCTTTGTGGAGTTGGATATAAAATACTTTGACCTTGGTCTTCCTCACCGTGATGCCACTGATGATAAAGTTACTGTTGAAAGTGCAGAAGCTACTCTTA AGTACAATGTAGCAATCAAGTGTGCAACCATTACTCCAGATGAAGCTCGTATGAAGGAGTTTACTTTGAAGCAGATGTGGAAGAGTCCTAATGGGA…	1754	3.88	6.546	4.633	3.993	7.26	9.086	1.306	1.523	1.313	1.45	1.336	1.576	7.733	6.98	5.006	5.376	4.726	5.023	K00031//isocitrate dehydrogenase [EC:1.1.1.42]+ko04146//Peroxisome+ko00020//Citrate cycle (TCA cycle)+ko01230//Biosynthesis of amino acids+ko01100//Metabolic pathways+ko01110//Biosynthesis of secondary metabolites+ko01210//2-Oxocarboxylic acid metabolism+ko01200//Carbon metabolism+ko00480//Glutathione metabolism;K00031//isocitrate dehydrogenase [EC:1.1.1.42]+ko04146//Peroxisome+ko00020//Citrate c…	GO:0071704//organic substance metabolic process;GO:0072350//tricarboxylic acid metabolic process;GO:0044281//small molecule metabolic process;GO:0044237//cellular metabolic process;GO:0044238//primary metabolic process;GO:0043436//oxoacid metabolic process;GO:0055114//oxidation-reduction process;GO:1901615//organic hydroxy compound metabolic process;GO:0015980//energy derivation by oxidation of o…	XP_028094887.1|8.2e-241|isocitrate dehydrogenase [NADP] [Camellia sinensis]
isoform_138985	CGGTGGCGACTCCTTCTCCAACTCCGTCGCCCTCCATGAAGGCACCGACCACCGCCCCTACCACCGCACCACCGACCTCTGCTCCAGTTGCTCCTCGTAC CGCTCCCGCCTCCACTCCCTCCGGCGCCACCGTTCCTCCATCCACGATCTCAGCCCCCGGACAATCTCCTTCTTCTACTCCTTCTAGCACCGGCGCATTG AACAGAGTCACCGTCGCCGGATCCGCTGCTGTAGTCTTCTTTGCCGCGACGTTGTTGATTTAGATCCGATCTGGAGTTTACTCACTTCGCCGGAGTTTAA GATTAAGTGTGTTTTTTTTAGGAGATATTATGTTCAATTTTATTTAATTTTTGATTGACTTGGCGGGGGTGGTTGATACTGACTGTTACGTATTTG…	438	0.076	0	0	0.186	0.28	28.77	0.48	0.08	0.33	0	0.37	0.31	3.476	11.783	2.583	17.776	1.623	3.683	K14492//two-component response regulator ARR-A family+ko04075//Plant hormone signal transduction;K10839//UV excision repair protein RAD23+ko04141//Protein processing in endoplasmic reticulum+ko03420//Nucleotide excision repair;K14492//two-component response regulator ARR-A family+ko04075//Plant hormone signal transduction;K12418//acyl-lipid (7-3)-desaturase (Delta-4 desaturase) [EC:1.14.19.31];K0…	GO:0110165//cellular anatomical entity;GO:0031224//intrinsic component of membrane;GO:0016020//membrane;GO:0016021//integral component of membrane;	XP_028052190.1|5.7e-34|classical arabinogalactan protein 5-like [Camellia sinensis]
isoform_140098	CCTGAGCGTGTCTAACAAACCCTCTGTTTTTATATTTCAGAGCTGTCTCTTCTTGTTCCCAAACTCAAAAACAAGGAATTTCCAAAACCACCACCATCAC ACAGACCTTCACTTCTTGGAATCTTTATGTCCCTCTCAAAGCTTCATCTTCCTCAATTTCTGACCTTCCCAAAGCTTTAAATCTCGTTTCCAACACTCAT CAATGGCCGCTAGCAATGAAATCATCACCAACGAATCCAAGAGTGTGGTTCCATTGAATACATGGATTCTCATATCAAATTTCAAGGTTGCTTACAGCAT GCTCCGCCGTGCCGACGGCACAATCAACCGTGACCTGGCGGAGTTTCTCGACCGGAAAGTCGCCGCCAATGCAATCCCAGTCGCCGGCGTTTACTC…	1618	1.273	0.153	0.47	1.16	0.206	3.203	0	0	0	0.03	0	0	2.353	2.46	2.076	2.853	0.566	1.133	K14493//gibberellin receptor GID1 [EC:3.-.-.-]+ko04075//Plant hormone signal transduction;K14493//gibberellin receptor GID1 [EC:3.-.-.-]+ko04075//Plant hormone signal transduction;K14493//gibberellin receptor GID1 [EC:3.-.-.-]+ko04075//Plant hormone signal transduction;K14493//gibberellin receptor GID1 [EC:3.-.-.-]+ko04075//Plant hormone signal transduction;K14493//gibberellin receptor GID1 [EC:3…	GO:0080030//methyl indole-3-acetate esterase activity;GO:0016787//hydrolase activity;GO:0052689//carboxylic ester hydrolase activity;GO:0016788//hydrolase activity, acting on ester bonds;GO:0003824//catalytic activity;	XP_028058771.1|2.2e-200|gibberellin receptor GID1B-like [Camellia sinensis]
isoform_14102	AGACACCAACGCGTTATTGTTGAAGGTCACATGAAACACGAGTTAATCTTATCCTAAAAGTCGCACTCATCCATGCCTACTTCAGAATTGGGCCCCTTAA GTTGTTTGCCTTTAAAGTGTTTGTTGAATTGTTTGAGAGATGGGTGAGAAGTTTTGGTTGAATGAAGAAGACAAGGGTATGGTGGCAACTGTGTTGGGCA CTGAAGCCTTTGATTTCTTAGTTGCTTCGGCCTCCGGCGATGTGTTGTCAGAGTTCGCATCGTCGGCTGGAGATTTGGGTGTGCAGCAAAGGCTGTGTAA GATTGTTGACGGGTCCAATTGGACTTATGCCATTTTATGGCAGGTCTCGAAATCAAAATCGGGCAATTCAGCCTTGATTTGGGGTGATGGGCATTG…	2016	8.226	10.956	8.553	5.816	7.703	14.733	4.37	3.716	4.383	4.89	3.433	4.08	11.26	13.253	11.906	16.823	19.226	19.44	K13422//transcription factor MYC2+ko04016//MAPK signaling pathway - plant+ko04075//Plant hormone signal transduction;K13422//transcription factor MYC2+ko04016//MAPK signaling pathway - plant+ko04075//Plant hormone signal transduction;K13422//transcription factor MYC2+ko04016//MAPK signaling pathway - plant+ko04075//Plant hormone signal transduction;K22484//transcriptional regulator CBF1;K13422//t…	GO:0005515//protein binding;GO:0005488//binding;GO:0046983//protein dimerization activity;	XP_028090267.1|1.3e-274|transcription factor bHLH3-like [Camellia sinensis]
isoform_143068	AATCACACAAACTCAATAAAACAAGAACATAAAATAGAAACAAAAACAATGAGGTTTTGCATACTAGTTTTGTTTTCTATCATCTCCCTACTAGGAGCCA CAGCACAAGATATTAGCTCTCTTATCAGCAGAGATCTCTTCAATCAGATGTTGAAGCACCGGAACGATGCTAGTTGCCCCGGAAATGGGTTCTACACTTA TGATGCTTTTGTAGCTGCTGCCAAGTCTTTTGGGGGTTTTGGTACTACCGGAGATGCGGACACTCGTAAGAGAGAGATTGCGGCCTTTTCTAGCTCAAAC TTCGCATGAAACTACTGGTGGGTGGCCAAGTGCGCCAGATGGACCATATGCATGGGGATATTGCCATGTACGGGAACAAAACCCTGCTGGGGACTA…	943	32.92	16.603	5.89	8.156	8.816	108.836	0	0	0	0	0	0	73.253	158.6	140.703	52.023	25.666	44.26	K20547//basic endochitinase B [EC:3.2.1.14]+ko04016//MAPK signaling pathway - plant+ko00520//Amino sugar and nucleotide sugar metabolism+ko01100//Metabolic pathways;K20547//basic endochitinase B [EC:3.2.1.14]+ko04016//MAPK signaling pathway - plant+ko00520//Amino sugar and nucleotide sugar metabolism+ko01100//Metabolic pathways;K20547//basic endochitinase B [EC:3.2.1.14]+ko04016//MAPK signaling p…	GO:0044238//primary metabolic process;GO:0006040//amino sugar metabolic process;GO:0044036//cell wall macromolecule metabolic process;GO:1901575//organic substance catabolic process;GO:0016998//cell wall macromolecule catabolic process;GO:0006032//chitin catabolic process;GO:0071554//cell wall organization or biogenesis;GO:0044260//cellular macromolecule metabolic process;GO:1901071//glucosamine-…	XP_028102169.1|1.9e-111|endochitinase-like [Camellia sinensis]
isoform_146264	TTAGGTTTTGCATGACCATGAATAGATCAATGCAACCTGTTGCAATTCTTTTCTTTCTTCTTGTCTTTCTCACCATTACATCCACTCATTTTAGCTTCTG CAATGCAAACCATGATGTGGTCATGTGCATGGAGAGTGAGAGACAAGCTCTTTATGCCTTCAAGCAAGACTTAGTAGATCCTTCAAACCGACTCTATTCT TGGGAAGTCGAAAATGATTGCTGCAAGTGGGAAGGAGTTGTTTGCAACAACTTAACTGGCCATGTCCTCGAGCTCCATCTTCAAAATCCTTATACTTCAT TAGATTTTGATTATGAGCTTAATGACTATTGGTTTAAGAAGTCAGCATTGAGAGGTGAAATCAATCCTTCTTTGCTAAATTTGAAGCACCTCAAGC…	3203	0.8	1.206	0.803	1.53	0.71	2.746	0.736	0.713	0.776	0.433	0.4	0.553	2.676	1.75	2.096	2.15	1.316	1.123	K13466//EIX receptor 1/2+ko04626//Plant-pathogen interaction;K13466//EIX receptor 1/2+ko04626//Plant-pathogen interaction;K03021//DNA-directed RNA polymerase III subunit RPC2 [EC:2.7.7.6]+ko03020//RNA polymerase;K13420//LRR receptor-like serine/threonine-protein kinase FLS2 [EC:2.7.11.1]+ko04016//MAPK signaling pathway - plant+ko04626//Plant-pathogen interaction;K13420//LRR receptor-like serine/t…	GO:0110165//cellular anatomical entity;GO:0031224//intrinsic component of membrane;GO:0016021//integral component of membrane;GO:0016020//membrane;	XP_028085350.1|0.0e+00|receptor-like protein EIX2 [Camellia sinensis]
isoform_146711	AAAGCAAACAATTCCAACTCCGCAACAAACTCCAATTACGTACTTCCTCAAAATCTCCATTATCACTCCTACCCTCTCAGCTCCGCCATGAGCGACGGCG ACGACCACCTGGACATCCCTTCTTTAGAGCTCAGCCGCCTCAAAGCCATTTCCGCCCTCGGCCGCGGAGCCAAAGGCGTTGTGTTCTTGGTCCAAACCCA ATCATCATCCAAAAACGAATTCATTGCATTGAAGGCAATCTCTAAAGCTTCCATTGACAAGAAGAACAGAATCAATCACGACAGCGATGGAAGCGAGTAC CGACGAATTTGCTTCGAACGAGAGGTCTTGAGGCGCTTTCGTCATCCGCTTTTGCCGAGATTGCGTGGCACTGTCTCCACCGATAAGATTGTTGGT…	1531	0.126	0.073	0.22	0.636	0.303	6.773	0	0.29	0.12	0.453	0.203	0.16	1.993	2.773	1.196	12.3	0.53	1.393	K20714//serine/threonine-protein kinase OXI1 [EC:2.7.11.1]+ko04016//MAPK signaling pathway - plant;K20714//serine/threonine-protein kinase OXI1 [EC:2.7.11.1]+ko04016//MAPK signaling pathway - plant;K20714//serine/threonine-protein kinase OXI1 [EC:2.7.11.1]+ko04016//MAPK signaling pathway - plant;K20714//serine/threonine-protein kinase OXI1 [EC:2.7.11.1]+ko04016//MAPK signaling pathway - plant;K20…	GO:0005488//binding;GO:0004674//protein serine/threonine kinase activity;GO:0016301//kinase activity;GO:0005524//ATP binding;GO:0043167//ion binding;GO:0017076//purine nucleotide binding;GO:0097159//organic cyclic compound binding;GO:0004672//protein kinase activity;GO:1901363//heterocyclic compound binding;GO:0030554//adenyl nucleotide binding;GO:1901265//nucleoside phosphate binding;GO:0032555/…	XP_028089105.1|1.9e-238|serine/threonine-protein kinase OXI1-like [Camellia sinensis]
isoform_147508	ATCAATAAAAGAACCAAAGTTTGAGAGGTGAGCTAAAGCTAACATTCCTTAGGCACATCCCATCTTGTCAGCAATGGCGGAGGCAATCACTACAACAAAG AGGTGTATTTTTGCTTCTTTTGTAGCATTTGAATTCTCTTTCAGTCACTCTCATTCTAGCTTCAACTTTCACACCCACCAACTGTTTGTGTTATATTGTC TCTGTGTAGGTATGCAGTTGTAACAGGGTCAAATAAAGGAATAGGGTTTGAGATATGTAGGCAGTTAGCTTCTAAGGGAATCATAGTGGTGTTGACTGCT AGAGATGAGAAGAAGGGTTTTGAAGCCCTTGAGAAACTCAAAAGTGATGGCCTCTCTGATCATGTGGTGTTCTGTCAACTTGATGTTGTGGACCCA…	2120	3.39	4.616	4.946	2.123	4.246	0.686	1.723	4.306	3.693	2.543	2.846	3.673	2.116	1.33	0.596	0.76	0.976	1.69	K15095//(+)-neomenthol dehydrogenase [EC:1.1.1.208]+ko00902//Monoterpenoid biosynthesis+ko01110//Biosynthesis of secondary metabolites;K15095//(+)-neomenthol dehydrogenase [EC:1.1.1.208]+ko00902//Monoterpenoid biosynthesis+ko01110//Biosynthesis of secondary metabolites;K15095//(+)-neomenthol dehydrogenase [EC:1.1.1.208]+ko00902//Monoterpenoid biosynthesis+ko01110//Biosynthesis of secondary metabo…	GO:0003824//catalytic activity;GO:0016491//oxidoreductase activity;	THF94689.1|6.8e-40|hypothetical protein TEA_015551 [Camellia sinensis var. sinensis]
isoform_149289	TCCGCCTGGCCCGATTCTCGCCAATTCCTGGATGAAGCGAGATCGGTGGGGGAGCTGAGGAGTGAGCGGTTGGCGAATTTGATCGGTTGTTGTTGCGAAG GGAATGAGAGATTGCTTGTTGCCGAGTTCATGCCTCACGAAACTCTCTCAAAGCATCTTTTCCATTGGGAGACCAATCCCATGAAATGGGCAATGAGGTT ACGAGTGGCTTTCTACTTGTCACAAGCACTGGATTTCTGCAGCAGTAAAGGCCGGGCACTGTATCATGACCTCAATGCTTATAGAATTTTGTTTGATCAG GATGGTAATCCCAGGCTCTCATGCTTTGGTCTAATGAAGAATAGCAGAGACGGCAAGAGCTATAGCACAAACTTGGCTTTCACTCCTCCAGAATAC…	1409	0.62	0.806	0.566	1.16	0.7	2.453	1.8	1.123	1.966	1.886	1.496	1.27	2.81	4.003	2.61	1.503	1.813	2.033	K14500//BR-signaling kinase [EC:2.7.11.1]+ko04075//Plant hormone signal transduction;K14500//BR-signaling kinase [EC:2.7.11.1]+ko04075//Plant hormone signal transduction;K14500//BR-signaling kinase [EC:2.7.11.1]+ko04075//Plant hormone signal transduction;K14500//BR-signaling kinase [EC:2.7.11.1]+ko04075//Plant hormone signal transduction;K14500//BR-signaling kinase [EC:2.7.11.1]+ko04075//Plant ho…	GO:0048545//response to steroid hormone;GO:0009755//hormone-mediated signaling pathway;GO:0014070//response to organic cyclic compound;GO:0042221//response to chemical;GO:0032870//cellular response to hormone stimulus;GO:0050789//regulation of biological process;GO:0071367//cellular response to brassinosteroid stimulus;GO:0071495//cellular response to endogenous stimulus;GO:0007154//cell communic…	PSR86138.1|2.4e-211|Serine/threonine-protein kinase [Actinidia chinensis var. chinensis]
isoform_149941	ACCGAGTATGTTGTCACCAGATGGTACAGGGCACCTGAGCTACTGTTGAACTCTTCAGAGTACACTGCTGCTATTGATGTGTGGTCTGTGGGGTGCATCT TTATGGAGCTTATGAACAGAAAGCCTTTGTTTCCGGGTAATGATCACATGCATCAGATGCGCTTATTGATCGAGCTTCTTGGCACACCCACTGAATCGGA TCTTGAGTTTATTCGGAGTGAGGATGCAAGAAGATATCTCCGCCAATTTCCCCAACATCCTCGCCAGCAGTTAGCAATGGTTTTTCCACATGTCAATCCG TTGGCCATTGATCTCATTGAAAAAATGTTGACATTTGATCCCAGTAAAAGAATTACAGTCGAACAAGCATTAGCCCATCCTTACCTAGCAAGATTA…	529	5.51	4.063	2.393	2.026	1.62	20.673	0	0	0.203	0	0	0.243	11.366	11.456	7.66	13.253	13.216	10.243	K20536//mitogen-activated protein kinase 3 [EC:2.7.11.24]+ko04016//MAPK signaling pathway - plant;K20536//mitogen-activated protein kinase 3 [EC:2.7.11.24]+ko04016//MAPK signaling pathway - plant;K20536//mitogen-activated protein kinase 3 [EC:2.7.11.24]+ko04016//MAPK signaling pathway - plant;K20536//mitogen-activated protein kinase 3 [EC:2.7.11.24]+ko04016//MAPK signaling pathway - plant	GO:0005488//binding;GO:1901363//heterocyclic compound binding;GO:0032555//purine ribonucleotide binding;GO:0003824//catalytic activity;GO:0016772//transferase activity, transferring phosphorus-containing groups;GO:0017076//purine nucleotide binding;GO:0004674//protein serine/threonine kinase activity;GO:0032559//adenyl ribonucleotide binding;GO:1901265//nucleoside phosphate binding;GO:0016740//tr…	AII16885.1|6.8e-90|mitogen activated protein kinase, partial [Camellia sinensis]
isoform_150483	AGGGTGGTTTTACAATACTCCTTCACTCCATATAAGCCCTTGAAAAATTCTTGTTCTGCTGCCTGAAACAGGAAAAATACTTCGGTCGAGAATGTCAGTG TTAGCACTCCTTCAAGCAAGTCAATCTTTTGAAAAGAGAAGGGCGGTTGAAAGTGATGATGTTTCGTTGAAAATTACCCACTGTGGAGTGTGTTATGCTG ATGTTTCATGGACTAGGAATAAATATGGAGACTCAAAGTACCCCCTAGTGCCTGGACATGAGATTGTTGGAATTGTTAAAGAGGTTGGTTCTAATGTTCA CCGCTTCAAAGTTGGAGACCGTGTTGGAGTCGGAACTTATGTCAATTCATGCAGAGATTGTGAGTATTGTGGTATGAATATGGATGTCTACTGCTC…	1283	0.1	0.013	0.826	0.906	6.813	10.85	1.173	0.303	0.916	0.183	0.1	0.276	6.01	4.95	3.026	4.75	2.45	4.93	K00083//cinnamyl-alcohol dehydrogenase [EC:1.1.1.195]+ko01100//Metabolic pathways+ko01110//Biosynthesis of secondary metabolites+ko00940//Phenylpropanoid biosynthesis;K00083//cinnamyl-alcohol dehydrogenase [EC:1.1.1.195]+ko01100//Metabolic pathways+ko01110//Biosynthesis of secondary metabolites+ko00940//Phenylpropanoid biosynthesis;K00083//cinnamyl-alcohol dehydrogenase [EC:1.1.1.195]+ko01100//Me…	GO:0016491//oxidoreductase activity;GO:0046914//transition metal ion binding;GO:0043169//cation binding;GO:0003824//catalytic activity;GO:0046872//metal ion binding;GO:0043167//ion binding;GO:0005488//binding;GO:0008270//zinc ion binding;	THF94602.1|9.1e-165|hypothetical protein TEA_013033 [Camellia sinensis var. sinensis]
isoform_152681	AACGAAGGTTAGAACAAGGAAAAAAAAAATGAAAGAAATTGAAGCTAGAAGTGAAGACATGGACCACGGAAAACCCACAGTTTGTGTTCTTGATGCATCA ACTTATGTGGGATTTTGGATTCTTAAAGGATTGTTATCTAAAGGGTATACAGTTCATGCAGCTGTCCAAAAGAATGGAGAGACAGAGATAGTGAAGAAAA TAAGGGATATGGAGACGATAGAGGAGAGACTAATGGTGTCTACTGTGGATGTCTTGGATTATCATAGCATTCTTGAAGCCTTAAAGGGCTGTTGTGCTTT GTTCTGCTGTTTAGATTGCCAAGATGGGTATGATGATAAAATGGTGGATTTGGAGGTGAGAGGAGCAATCAATGTGGTAGAGGCATGTGCACAAAC…	1153	0.706	1.11	0.906	1.29	3.656	7.746	1.61	0.86	1.393	0.42	1.45	4.083	1.926	2.626	2.636	6.173	0.936	1.603	K09753//cinnamoyl-CoA reductase [EC:1.2.1.44]+ko01100//Metabolic pathways+ko01110//Biosynthesis of secondary metabolites+ko00940//Phenylpropanoid biosynthesis;K09753//cinnamoyl-CoA reductase [EC:1.2.1.44]+ko01100//Metabolic pathways+ko01110//Biosynthesis of secondary metabolites+ko00940//Phenylpropanoid biosynthesis;K09753//cinnamoyl-CoA reductase [EC:1.2.1.44]+ko01100//Metabolic pathways+ko01110…	GO:1901362//organic cyclic compound biosynthetic process;GO:0009058//biosynthetic process;GO:0044238//primary metabolic process;GO:0008202//steroid metabolic process;GO:0071704//organic substance metabolic process;GO:0006694//steroid biosynthetic process;GO:0008152//metabolic process;GO:0008610//lipid biosynthetic process;GO:1901360//organic cyclic compound metabolic process;GO:0006629//lipid met…	XP_028125743.1|3.8e-170|cinnamoyl-CoA reductase-like SNL6 isoform X2 [Camellia sinensis]
isoform_15322	AGACTTCAGAATTCTCAACCACCTCTCTCTCTCTCTCTCTCTCTCTCTCTCTCTCCTTCCTAAATCTATAACTTGTTTGTTGTTGTTGTTTTATTGTTGA TTGATTGATTTATGGACAAAGGATGGGGATTAACTCTTGATTCTGCTGATCCAATAAGTTTCTTCACAAACAAGCCGGCTAACGTGTTGAGAGGTAGTAT GTTTCCGGGGATCGGATTACCGGTGAACCTTAACAGAAGGGAAGAGCAAGCTGCTCCATCGACGTCCCATGAGAATCGTGTGGTTGTGCGAGAGGTAGAC TTCTTCTCTGATAAGAACAACTCAAATCATCAAATGGATTCCAAGACTAGTATTAGTAGTGTCAAGAAAGAAAACTCAGATCAAGCCCCTTCCAGA…	1965	0.026	0	0.136	0.493	0.116	11.176	0.163	0.04	0.096	0.303	0.143	0.08	3.516	9.5	3.493	8.423	2.243	6.586	K13424//WRKY transcription factor 33+ko04016//MAPK signaling pathway - plant+ko04626//Plant-pathogen interaction;K13424//WRKY transcription factor 33+ko04016//MAPK signaling pathway - plant+ko04626//Plant-pathogen interaction;K13424//WRKY transcription factor 33+ko04016//MAPK signaling pathway - plant+ko04626//Plant-pathogen interaction;K13424//WRKY transcription factor 33+ko04016//MAPK signaling…	GO:0005622//intracellular;GO:0043231//intracellular membrane-bounded organelle;GO:0005634//nucleus;GO:0043226//organelle;GO:0110165//cellular anatomical entity;GO:0043229//intracellular organelle;GO:0043227//membrane-bounded organelle;GO:1901363//heterocyclic compound binding;GO:0043565//sequence-specific DNA binding;GO:0140110//transcription regulator activity;GO:0003676//nucleic acid binding;GO…	XP_028119210.1|0.0e+00|probable WRKY transcription factor 31 isoform X1 [Camellia sinensis]
isoform_15427	TATTGGAAATGGCGTCGGAGTTTGAGAAGAAGAAGAAGGAGGAGGAGGTGTTTGGTGCCGAAGCTGCTACTTCGCTGGTGAAGGAGCTGAGAGCCACGTT CACGTCTCAGAAGACGAAGAGCTACGAATGGAGAGTCTCTCAATTGAAGTCTCTCTTGAAATTAACGAATGATCACGAGAAAGAAATCACCGACGCTCTT CGTTCCGATCTCTCCAAACCTGTATTCGAATCCTACGTCTATGAGATTGCTCTAGTAAAGTCCTCATGTGAATTCATGCTAAAAGAACTTAAGCATTGGA TGATGCCAGACAAGGTTAAAACCTCAATAGCAGCTTTTCCATCATCTGCAGAAATAGTGCGAGAACCGTTAGGTGTTGTATTGGTGATATCAGCAT…	1849	4.883	2.596	1.723	9.956	10.7	16.79	1.883	2.23	1.85	3.31	1.42	2.056	15.433	36.153	20.77	17.733	8.77	15.55	K00128//aldehyde dehydrogenase (NAD+) [EC:1.2.1.3]+ko00410//beta-Alanine metabolism+ko00310//Lysine degradation+ko00010//Glycolysis / Gluconeogenesis+ko00903//Limonene and pinene degradation+ko00380//Tryptophan metabolism+ko00330//Arginine and proline metabolism+ko00280//Valine, leucine and isoleucine degradation+ko01100//Metabolic pathways+ko00053//Ascorbate and aldarate metabolism+ko00340//Hist…	GO:0009987//cellular process;GO:0006081//cellular aldehyde metabolic process;GO:0044237//cellular metabolic process;GO:0008152//metabolic process;GO:0071704//organic substance metabolic process;GO:0016903//oxidoreductase activity, acting on the aldehyde or oxo group of donors;GO:0003824//catalytic activity;GO:0016620//oxidoreductase activity, acting on the aldehyde or oxo group of donors, NAD or …	PSS17519.1|6.6e-233|Aldehyde dehydrogenase family 3 member like [Actinidia chinensis var. chinensis]
isoform_155951	CAAGGGACGGGTGATATGCAAGTGTGCTGTACCAAAGACCCTCATTTTAAAGCTAACATCACCTCAGCTGGAGATTTTCTTCCCCACCAAAACGGTGATC TTACAATAATGTACGATGTGCTCAGAACATATGACTCAAGTTACTGGGCTCAGGTCACAATCTCGAACCATAATCCCCTTGGCCGCCTTGATAATTGGAA ATTAAGTTGGGAATGGATGAGAGGCGAGTTTATAAATACCATGAAAGGGGCTTATCCGTATCTTGTTGATTCAACAGAGTGTTTATTTGGTCCGCAAGGC GAATTCTACAAGGAGTTGGACTTTTCCAATGTATTGAATTGTGAGAGAAGGCCAACTTTGATTGACCTTCCTTTGGACAAGACCAATGACACAACC…	1683	0.906	0.083	0.426	1.29	0.186	5.406	1.58	1.563	1.383	1.786	0.883	1.813	2.966	11.046	2.986	6.2	2.476	2.536	K10956//protein transport protein SEC61 subunit alpha+ko04145//Phagosome+ko04141//Protein processing in endoplasmic reticulum+ko03060//Protein export;K14491//two-component response regulator ARR-B family+ko04075//Plant hormone signal transduction	GO:0045229//external encapsulating structure organization;GO:0009987//cellular process;GO:0043062//extracellular structure organization;GO:0071555//cell wall organization;GO:0009664//plant-type cell wall organization;GO:0071840//cellular component organization or biogenesis;GO:0042546//cell wall biogenesis;GO:0070726//cell wall assembly;GO:0009832//plant-type cell wall biogenesis;GO:0022607//cell…	PSS01527.1|1.5e-244|COBRA-like protein [Actinidia chinensis var. chinensis]
isoform_15620	ACACACACACAATTTGGAAACCAAAATCGGGAAAAAGCCATGGCGACAATCTCAAACCCTAACCCTAACGCCGGCCCAAAGCCATCAGTATACCTGCAGG ACAAGGAGGAGTTGAAGAAGGTGTTCAACCGCTTCGACGCCAACGGCGACGGTAAGATCTCGGCGACGGAGCTCGTGTCAGTCATGAAAGCTCTCCAATC CAACATATCGGAGGACGAAGTGAAGCAGATGATGGAGGAGCTCGACACCGACCTCGACGGCTTCATCAGTCTCGAAGAGTTCGCCAGTTTCTGCAAGGGC GGCGGCGACACCGCCGGATCCGCCGGAGACGACGGCGGTATGGTAGGGCTGAAGGATGCCTTCGAGTTGTATGATCAGGACAAGAACGGAGTGATC…	1952	0.133	1.336	0.23	1.173	0.79	4.833	0	0	0	0	0	0.01	9.996	14.72	9.603	8.306	9.366	23.05	K13448//calcium-binding protein CML+ko04626//Plant-pathogen interaction;K13448//calcium-binding protein CML+ko04626//Plant-pathogen interaction;K13448//calcium-binding protein CML+ko04626//Plant-pathogen interaction;K13448//calcium-binding protein CML+ko04626//Plant-pathogen interaction;K13448//calcium-binding protein CML+ko04626//Plant-pathogen interaction	GO:0043169//cation binding;GO:0046872//metal ion binding;GO:0043167//ion binding;GO:0005509//calcium ion binding;GO:0005488//binding;	XP_028061187.1|1.2e-91|calcium-binding allergen Ole e 8-like [Camellia sinensis]
isoform_156350	TCTTTAGATTCTTCGCTTAATACACAGCTTTTGCACACCATTACAGCAATACAAGACTTTTTTATAAATCAATTTCATATATATCGTTAGAGACCCAGAT CAGAAATTCGAATTTCAGGTTGTTTAAAGATCGAGAATTTCTGTTTTCAAGCCGAAGATTACAGAGTTAGCTGCCTGCAAAAACTGTTTCCTGAAATCAG TTATTACAATTTTTGAGAATAATGATTGTATCGAACAGCTGATTCAAGCTTTGTAGCATGGACTCGCGCCAGTTCTTTGGATACGGTGTGACTGGTGCAG CAGACTTATCATCCTACTCTTCTCATCCCACTATTCCATCAATACCCACCACGCTCTTTGATTCCTTGAAATTTGATTTACGGAGCTCACATTTCT…	2034	0.63	0.456	0.756	3.14	1.023	15.82	3.86	1.59	2.773	3.026	2.486	3.966	6.26	9.586	4.77	14.393	4.806	12.43	K14777//ATP-dependent RNA helicase DDX47/RRP3 [EC:3.6.4.13];K14494//DELLA protein+ko04075//Plant hormone signal transduction;K14494//DELLA protein+ko04075//Plant hormone signal transduction;K14494//DELLA protein+ko04075//Plant hormone signal transduction;K14494//DELLA protein+ko04075//Plant hormone signal transduction		XP_028116288.1|3.2e-241|scarecrow-like protein 21 [Camellia sinensis]
isoform_158360	AATAGAGCCAGTTGCAACTCTCTCTCTCTCTCTCTCTCTCTAAAACTCTTGTTCTGTAATGGGTTGTTGGCGCAAAAATCAAAGCTTGCTGTAGTTTTTT TTTCGCTTGTTTTAATTTTTTGTTATTTGCTTAGAAACCCTTCGCCGGAAAAAAATGTCTGGGTTCTCCGGCGGAGCTCCGGACTTCTACACAGCAAATG GGTACACCGGAAGATCTATGGCTATGAACAATCCACAAGGTTCGTACCCAATTTCCTCGGCTTCTCAGATCCTTCATCGCCGACATGAATTGATCGGCAA ACGATCACTCGCCGAGTTCCAATCCCATCAACAACAACAACAACAACAATTGGGGCTTTATCTCCGAAACGTGAAGTCTCGTACTTACCAACATGC…	1741	0.48	0.97	1.003	1.12	1.186	2.19	0.673	0.356	0.266	0.483	0.64	0.563	1.513	1.44	1.043	1.663	1.42	1.473	K14777//ATP-dependent RNA helicase DDX47/RRP3 [EC:3.6.4.13];K14777//ATP-dependent RNA helicase DDX47/RRP3 [EC:3.6.4.13];K14777//ATP-dependent RNA helicase DDX47/RRP3 [EC:3.6.4.13];K14494//DELLA protein+ko04075//Plant hormone signal transduction;K14494//DELLA protein+ko04075//Plant hormone signal transduction		XP_028124665.1|5.5e-80|scarecrow-like protein 8 [Camellia sinensis]
isoform_160058	TGCAGTGCCTCTGCTTCTGCGCTTCTGCTTCACCTTCTGGCAACGAAGAGAGAGAGAGAGACTGCAGCGCACGTCGGCGCAGAGTAGCGTCAGGCCCCTC TTTTCCTTTCTGGTTCGGTTTATGGATTCTTCTCTCTCTCTGAGATATGGCTCTTGAAGCTCTCAACTCTCCAACCACAGCTACTCCTCCACCGCCCAAC TTCGACGACATGGACCTCCACTGTCTCGAGCCATGGACTAAGAGAAAGCGCTCCAAGCGTTCCCGCAGCGAAAACCCACCAACCGAAGAAGAGTATTTAG CTCTCTGCCTCATCATGCTCGCTCGCGGCGGCTCCACCGCTTCCTCCTCCTCCTCCGCCGCAGCCACCGCCACAACTGACCGACTTACTTTATCTC…	931	0.583	0.97	2.28	5.306	2.27	15.713	0	0.253	0	0	0.206	0	4.266	7.263	6.916	13.453	5.106	7.35	K02184//formin 2;K02184//formin 2;K20547//basic endochitinase B [EC:3.2.1.14]+ko04016//MAPK signaling pathway - plant+ko00520//Amino sugar and nucleotide sugar metabolism+ko01100//Metabolic pathways;K02184//formin 2	GO:0003676//nucleic acid binding;GO:1901363//heterocyclic compound binding;GO:0097159//organic cyclic compound binding;GO:0005488//binding;	XP_028125855.1|4.3e-140|zinc finger protein ZAT10 [Camellia sinensis]
isoform_160159	TGCACCAGCACAGGACTACAAGAAATATGATGTGGTGTTGCTAGTAGGCTTAGGAATTGGGGCAACACCAATGATCAGCATTGTCAAAGATATTGTGAAC AACATGAAGGCCAAGGATGAGGAAGAAAATGCCTTGGAGGGCGGTGATGGCGCCACCGCCTTGGGAAGCTCACAAAGTCCCCAGGCAACAAAGAGAAGCG GCAACAGCTTCAAGACGACAAGGGCTTACTTCTATTGGGTGACTAGAGAGCAAGGCTCTTTCGACTGGTTCAAAGGGATTATGAACGAGGTGGCAGAGAC GGATAAGAATGGAGTGATAGAGATGCACAATTATTGCACGAGCATTTATGAAGAAGGCGATGCACGCTCTGCGCTCATCACCATGCTTCAATCGCT…	1125	0.293	0.4	0.346	1.783	0.47	10.143	1.01	0.543	0.72	1.266	0.536	0.543	7.746	17.503	7.99	9.543	5.353	7.896	K13447//respiratory burst oxidase [EC:1.6.3.- 1.11.1.-]+ko04016//MAPK signaling pathway - plant+ko04626//Plant-pathogen interaction;K13447//respiratory burst oxidase [EC:1.6.3.- 1.11.1.-]+ko04016//MAPK signaling pathway - plant+ko04626//Plant-pathogen interaction;K13447//respiratory burst oxidase [EC:1.6.3.- 1.11.1.-]+ko04016//MAPK signaling pathway - plant+ko04626//Plant-pathogen interaction;K13…	GO:0016021//integral component of membrane;GO:0016020//membrane;GO:0031224//intrinsic component of membrane;GO:0110165//cellular anatomical entity;GO:0005509//calcium ion binding;GO:0016209//antioxidant activity;GO:0016684//oxidoreductase activity, acting on peroxide as acceptor;GO:0004601//peroxidase activity;GO:0046872//metal ion binding;GO:0043169//cation binding;GO:0005488//binding;GO:0050664…	THF99184.1|5.8e-107|hypothetical protein TEA_010635 [Camellia sinensis var. sinensis]
isoform_160189	AGCCAAAGACTTATATGGATGGCTCATGATTAAAATCCGTGTAGAACCCTTACGCTGTATTTGGTTGGGAGATTTGGAAAGGGATTTGAAAAGAGAAAAG GAAAAAGTGTTTGAAACTAGGTAAAATATAAGTATATTTTATTCATATTTCACCTACCTTTTCCATTTCTCTTTTCAAATCATTTCTCAAATCTCCCAAT CAAACACAGCATTAAACAATTAATTCGGACTTACACATCATTTTCATAACTAATTATACTTCCCATTTCCTTTTCATTTTTTTTAAAATTTATAATTCAA ACATTAGCACGAGTCTCATGCACACGTATTTGTTTATAAGCATATAAGCAGCCTAACTAATTCTTTGCTTCATTTTTTTATTATCAGCAAACCAAA…	2046	0.063	0.036	0.036	0.143	0.043	6.866	1.16	0.236	0.443	0.83	1.066	0.316	0.796	3.946	0.646	2.756	1.813	3.166	K13464//jasmonate ZIM domain-containing protein+ko04075//Plant hormone signal transduction;K13464//jasmonate ZIM domain-containing protein+ko04075//Plant hormone signal transduction;K13464//jasmonate ZIM domain-containing protein+ko04075//Plant hormone signal transduction;K13464//jasmonate ZIM domain-containing protein+ko04075//Plant hormone signal transduction;K13464//jasmonate ZIM domain-contai…		ANB66339.1|7.7e-41|jasmonate-zim-domain protein [Camellia sinensis]
isoform_161033	ATTGCAGTCAAAAGGAAGCAATGCCACTGCTAGCATTATTTCCAAATCACAATCACCACCACGACAATGAAGACCAGCAGCCTATTCTTCTCCAACAACC AATTCTTCTTCATACTATCCTCTTCATTCTTTCTCATAATACTCACTGTTTGTTGTACCTGCATCATCAACGCCGCCATTGAAGACGATGTCAAATGTCT CCAAGGCATCAAGACCTCTCTCACCGACCCACTCGGTTTCCTCTCCTCATGGAACTTCACCAACACCTCCAACCCCGGCTTTTTCTGCAGTTTCCCCGGC GTCTTCTGCGACATGATCGACAAAGAGGTCCGCCTAGCTGGCCTCGACCTCGCGTTCCCGAACGTCTCCGTAAAGATCCCGGAGTCCCTCAAGTAC…	1013	3.29	2.956	3.316	2.456	0.81	4.473	16.056	10.11	19.136	15.893	15.666	15.946	1.893	2.493	2.573	2.206	1.526	1.176	K04733//interleukin-1 receptor-associated kinase 4 [EC:2.7.11.1];K04733//interleukin-1 receptor-associated kinase 4 [EC:2.7.11.1];K04733//interleukin-1 receptor-associated kinase 4 [EC:2.7.11.1];K04733//interleukin-1 receptor-associated kinase 4 [EC:2.7.11.1];K13420//LRR receptor-like serine/threonine-protein kinase FLS2 [EC:2.7.11.1]+ko04016//MAPK signaling pathway - plant+ko04626//Plant-pathoge…	GO:0031224//intrinsic component of membrane;GO:0016020//membrane;GO:0016021//integral component of membrane;GO:0110165//cellular anatomical entity;GO:0016773//phosphotransferase activity, alcohol group as acceptor;GO:0017076//purine nucleotide binding;GO:0000166//nucleotide binding;GO:0043167//ion binding;GO:0016772//transferase activity, transferring phosphorus-containing groups;GO:0016301//kina…	XP_006357131.1|3.8e-41|PREDICTED: probable inactive receptor kinase At1g27190 [Solanum tuberosum]
isoform_16338	ACTCACAAGCAATGGAAATGGCTTCCCCAATCCTTCTCTTTTTCCTGTTTCTTTTTCCTATTTCATGGGCTGCCTCAGATTCACCATATGATACCTTTCT TCAATGCCTAACAGACCATTCGAACCCATCAGACCAAATCTCATCAATAGTCTATAACCCAAGCAACACTTCTTACACAACTGTCCTCCAATCCTACATA AGAAATGCCCGGTTCAACCGGTCCACAACCCCCAAACCGGTCATCATAGTCACTCCATTGCAAATAACCCATGTTCAGATCGCCGTGCTCTGCTCCAAAA GCATTGGAATCCAACTCAAAATCCGAAGTGGCGGCCATGACTACGATGGAATCTCCTACGTCTCCGATGTCCCTTTCATCATCCTCGATATGTTCA…	1926	5.44	10.726	13.27	17.243	9.923	29.356	6.663	2.413	4.38	3.49	3.483	4.176	25.263	32.066	24.616	23.906	20.16	33.57	K01187//alpha-glucosidase [EC:3.2.1.20]+ko01100//Metabolic pathways+ko00052//Galactose metabolism+ko00500//Starch and sucrose metabolism;K22395//cinnamyl-alcohol dehydrogenase [EC:1.1.1.195]+ko01100//Metabolic pathways+ko01110//Biosynthesis of secondary metabolites+ko00940//Phenylpropanoid biosynthesis;K22395//cinnamyl-alcohol dehydrogenase [EC:1.1.1.195]+ko01100//Metabolic pathways+ko01110//Bios…	GO:0036094//small molecule binding;GO:0000166//nucleotide binding;GO:0003824//catalytic activity;GO:1901363//heterocyclic compound binding;GO:0016491//oxidoreductase activity;GO:0005488//binding;GO:0050660//flavin adenine dinucleotide binding;GO:0071949//FAD binding;GO:0097159//organic cyclic compound binding;GO:0043167//ion binding;GO:0043168//anion binding;GO:1901265//nucleoside phosphate bindi…	KAA8514802.1|6.9e-241|hypothetical protein F0562_017981 [Nyssa sinensis]
isoform_164599	TAAGATGAAAATTTAAGCAATAGATCTAGCTTGGAACATAATAAATACAGGATCTAAATTTTATACGAGTAAATGCAATTTAATTTTTTTAAGGCTTAAA TGTTTTCATTATTTTGTTTCTAATTGATTTATACTACAAAAGATGTTGACCTGTAGTGAGAGTCTATCCATTTTCTTCTACATGATCATAGGATTGAATT ACGAATTTATATCTGAGTATTGTTCTTCACTGGAAGAATGCTCATACATTCTTTTACTCTTCATAGCTTCTTGGCACACCCACTGAATCGGATCTTGAGT TTATTCGGAGTGAGGATGCAAGAAGATATCTCCGCCAATTTCCCCAACATCCTCGCCAGCAGTTAGCAATGGTTTTTCCACATGTCAATCCGTTGG…	1385	0.963	1.32	1.04	0.39	0.716	1.946	0.36	0.466	0.47	0.436	0.343	0.633	2.283	2.08	1	1.316	1.283	2.093	K20536//mitogen-activated protein kinase 3 [EC:2.7.11.24]+ko04016//MAPK signaling pathway - plant;K20536//mitogen-activated protein kinase 3 [EC:2.7.11.24]+ko04016//MAPK signaling pathway - plant;K20536//mitogen-activated protein kinase 3 [EC:2.7.11.24]+ko04016//MAPK signaling pathway - plant;K20536//mitogen-activated protein kinase 3 [EC:2.7.11.24]+ko04016//MAPK signaling pathway - plant;K20536/…	GO:0004674//protein serine/threonine kinase activity;GO:0043167//ion binding;GO:0005524//ATP binding;GO:0004672//protein kinase activity;GO:1901363//heterocyclic compound binding;GO:0005488//binding;GO:0003824//catalytic activity;GO:1901265//nucleoside phosphate binding;GO:0043168//anion binding;GO:0016740//transferase activity;GO:0016772//transferase activity, transferring phosphorus-containing …	AII16885.1|1.1e-25|mitogen activated protein kinase, partial [Camellia sinensis]
isoform_166385	ACCCGGAAAGAGTCGTGTTCCATTCCAGCTCTACTAGCGTGGTGAATGGGAAGGGAAAGGAAGTTAGAAAGCCCTCTTCTTTGGGACAGCAATTACCCAG CCAGTGCCCACCCAACCCAAGTTGCGACGTTTTCAGCAGTTCCTTCTCTAGAACCCCCTTTTACCCTTCCTTTCTTTTTCTTTTTTCTTTGTGTATATAT CAAGAAAAGTAAACCCTACCTTCTATATATTCTCTCACCTTTACTTACCTTATCTTATTACTCCATTCATATATATATTATACCCCTCCCTAACCTCTTA AAATCTCTCATCTTCTTCATCATCATCATCATCATCATCATCATCATCTTCTTCTCCTTCTTCTTGTTCTTCTTCTTCAAGTTCATATATGTGTTT…	1113	1.996	4.116	5.12	2.553	1.656	6.41	1.363	1.593	0.473	1.143	1.276	2.136	3.473	3.013	3.54	4.183	4.376	2.426	K14488//SAUR family protein+ko04075//Plant hormone signal transduction;K14488//SAUR family protein+ko04075//Plant hormone signal transduction;K14488//SAUR family protein+ko04075//Plant hormone signal transduction;K14488//SAUR family protein+ko04075//Plant hormone signal transduction;K14488//SAUR family protein+ko04075//Plant hormone signal transduction	GO:0050896//response to stimulus;GO:0009719//response to endogenous stimulus;GO:0010033//response to organic substance;GO:0009725//response to hormone;GO:0009733//response to auxin;GO:0042221//response to chemical;	TYH95817.1|2.5e-46|hypothetical protein ES332_A12G133600v1 [Gossypium tomentosum]
isoform_166683	AACATTAATAATTGCAAATGCTCTCTGATTTGATTCTCCCAATTTTTTAACGTCTATTTCCGGGAGAGTTCGATGCTTTCTTGGAAAATCATGGTCTCAA TCTTTCAAACTCTCACTATAAAGAGGTAAATCATCTCTGTTGCTATGATTCATACTCTTCCTTTTCTCTCTCATCGTCTCTCTAATTTGTTTCTTGGAAT TCTTGGATTTAGGTGTTCATGGAAGCACTTGTCCAAGGATTTTCTGCCTCTGTTTTCGATCAAAAAAATCTAGTTAATCTTAATCATACCTACATGGATT TTCCATTTCTCTCTCAAGCATCAAAACCCGTTTATAAATCTGATTCTTCATCGTCTTCTGATGTGAATCGGGTGAGCGATGCTTCTTCCGAAGAAG…	2674	3.193	2.473	3.76	2.773	2.28	5.733	1.21	0.99	1.083	0.99	1.056	1.03	2.936	2.34	2.876	3.073	2.666	3.063	K14494//DELLA protein+ko04075//Plant hormone signal transduction;K14494//DELLA protein+ko04075//Plant hormone signal transduction;K14494//DELLA protein+ko04075//Plant hormone signal transduction;K14494//DELLA protein+ko04075//Plant hormone signal transduction;K14494//DELLA protein+ko04075//Plant hormone signal transduction		XP_028069491.1|0.0e+00|scarecrow-like protein 14 [Camellia sinensis]
isoform_167626	AGCGACACAATATTCCTAAACCAACTAATACCGCAGTCCTCACCAACCCCCGACCGGTTGGCGGGCGGTCCAACCATCTGGTAAAGCCTACACGACCGGT TTGAACCGGATCTCTCCACCTATATATACCCTGATTTCGTCTTCACCCAAACTCAGGCTCTCTCTGCTCACCGGCGATCAAACACTCCGGCGAAACAAAA CCAAAGAGGAAAAAAACCCAGAAAATTAATTCGCTACAATAATGGCAACAAACGGAGAAGGAGAACAGACTCTCAGGCACCAAGAGGTCGGCCACAAGAG TCTTTTACAGAGCGATGCTCTCTACCAGTATATACTTGAGACCAGCGTTTACCCAAGAGAGCCAGAGGCGATGAAGAAGCTCAGAGAGGTCACTGC…	1124	6.323	3.926	7.25	8.623	4.456	10.073	1.413	1.253	1.513	1.07	1.066	1.136	6.2	9.26	7.306	2.83	3.006	3.93	K00588//caffeoyl-CoA O-methyltransferase [EC:2.1.1.104]+ko01100//Metabolic pathways+ko01110//Biosynthesis of secondary metabolites+ko00940//Phenylpropanoid biosynthesis+ko00941//Flavonoid biosynthesis+ko00945//Stilbenoid, diarylheptanoid and gingerol biosynthesis+ko00360//Phenylalanine metabolism;K00588//caffeoyl-CoA O-methyltransferase [EC:2.1.1.104]+ko01100//Metabolic pathways+ko01110//Biosynth…	GO:0008152//metabolic process;GO:0032259//methylation;GO:0008168//methyltransferase activity;GO:0016740//transferase activity;GO:0003824//catalytic activity;GO:0016741//transferase activity, transferring one-carbon groups;GO:0008171//O-methyltransferase activity;	QCU55185.1|3.2e-137|catechol-O-methyltransferase [Camellia fraterna]
isoform_167986	ATCTCTGTTGGGTTGGGTGGTTCGTCGCTCTGAATAATCTCTGAATTGGTTTCTTCACAAAGCTTGAGTTTCCCTGGTGGATTTTTCTCTGACAGTTTTA CTTTTCCATTGACAAGCTTGGTGCACAGAAATGGCACAACGCTCACATGTACCGAAGTTTGGCAATTGGGAAAGTGAAGAAAATGTTCCTTACACAGTCT ACTTTGATAAGGCACGGAAGGGTAGAACTGGTGGGAAGATGATAAACCCAAATGACCCCCAAGAGAATCCTGATATGTTTCCCAACATCGAGCCTCCAGC TCAAGCTCCTCCATCCAGGACCAGAACTGAACCAGAGGAACCACCAAGACGGGGAGCAGTAAGGACTGCACATGAGCATCAAGTAAGCAAGGAAGA…	1261	9.483	6.876	12.57	13.336	6.886	16.916	1.073	0.316	0.983	0.676	0.393	0.736	12.126	17.82	12.026	14.31	11.76	12.373	K13456//RPM1-interacting protein 4+ko04626//Plant-pathogen interaction;K13456//RPM1-interacting protein 4+ko04626//Plant-pathogen interaction;K13456//RPM1-interacting protein 4+ko04626//Plant-pathogen interaction;K13456//RPM1-interacting protein 4+ko04626//Plant-pathogen interaction;K13456//RPM1-interacting protein 4+ko04626//Plant-pathogen interaction		XP_028079995.1|2.1e-150|RPM1-interacting protein 4 [Camellia sinensis]
isoform_168067	TGCATCACCTGCGAAGTCTCCAGTAGCATCGCCTCCGAAGGCGGTGGCGACTCCTTCTCCAACTCCGTCTCCCTCCATGAAGCCACCGACTTCCGCTCCT ACTTCCGCCCCTACCACCGCACCACCGACCTCTGCTCCAGTTGCTCCTCGCATCGCTCCCGCCTCCGCTCCTTCCGGCAGCGCTGTTCCTCCATCCACGA TCTCAGCTCCCGGCCAGTCTCCTTCGTCTACTCCTTCTAGCACCGCCGCTTTGAACAGAGTCACTCTCATCGGATCCGCTGCGGTTGTCTTCTTTGCCGC GACCTTATTGATTTAGATCCGATCTGGAGTTTACTCATTTCGCCGGAGTTTAAGATTTAGCTTTTTTTTATGTAGATATTATAATGTTCAATTTAA…	502	0	0.266	0	1.17	0.5	48.276	3.29	0.523	1.19	1.883	1.666	4.18	9.203	20.676	7.183	23.136	2.796	7.25	K11855//ubiquitin carboxyl-terminal hydrolase 36/42 [EC:3.4.19.12];K14492//two-component response regulator ARR-A family+ko04075//Plant hormone signal transduction;K04733//interleukin-1 receptor-associated kinase 4 [EC:2.7.11.1];K03006//DNA-directed RNA polymerase II subunit RPB1 [EC:2.7.7.6]+ko03020//RNA polymerase	GO:0016020//membrane;GO:0016021//integral component of membrane;GO:0031224//intrinsic component of membrane;GO:0110165//cellular anatomical entity;	XP_028052190.1|5.0e-50|classical arabinogalactan protein 5-like [Camellia sinensis]
isoform_168747	ACGGCAATTATTACCCACACACGGTTTCAGCTACTCCTTTCCTTCCCCAGATAATTCAAGAAACCTCCTCACATAAATCCTCTCTATACACACACCCTAC CATCTATATATATATAGTCCTCCCCAAGTTATCAATTCTCATCATCAAAGTTCATATGAGTTTTACCTTCAATTCCCAATGAGCAATATTCCCAAATCTC TAACAGACTCTTCTTTGTCCCTCTTCAAACTAGCCATCTCTGCTTCTGATCCTTGGCCTTTCTCTCTCTCTTGTTCCTTGTAACCTCTAAGAAAAACAAG AAAACAAGACTAGGGTTCTTTTCTTGTTTCTTGTGGATTTTTTTTTTTTTTTTTTTGGAAAAATCAAAGAGCCCACAAACGCGCAGCAACAATATT…	953	0.456	0.386	1.003	1.95	1.353	72.926	0.11	0.073	0.056	0.19	0	0.223	14.483	24.71	6.9	42.43	6.22	12.286	K14488//SAUR family protein+ko04075//Plant hormone signal transduction;K14488//SAUR family protein+ko04075//Plant hormone signal transduction;K14488//SAUR family protein+ko04075//Plant hormone signal transduction;K14488//SAUR family protein+ko04075//Plant hormone signal transduction;K14488//SAUR family protein+ko04075//Plant hormone signal transduction	GO:0042221//response to chemical;GO:0010033//response to organic substance;GO:0050896//response to stimulus;GO:0009725//response to hormone;GO:0009733//response to auxin;GO:0009719//response to endogenous stimulus;	XP_028055000.1|2.2e-70|auxin-responsive protein SAUR32-like [Camellia sinensis]
isoform_169458	AGACTTCAAAACTTCACAAAGGCCACCTCCCCCCTCCCTCTCTCCCTCCCTCCCTCCTCATCTACATCCCACTTTCTCTCTCTATACATACAAATTTTAT ATATACAACCTCTCTCTATCTCTCTACTTCTTCCTGATCGATTGATTCATTGATTTATGGACAAAGGGTGGGGGCTCACCCTTGATTCTGATTCAATTGG CTTTTTTCCAAATAAACCGGCCGGGTTGAGTTTAACTCCGAGATTGAACCGGAGCCGAGGCGGTATGTTTTCGGGAATTGAGTTTCCGGTTAGATTAAAC CGGAGGGAAGAGCAGCACACTGCTCTGCAACCGTCCGATGAGAATCGGACGGCTGTCAACGAAGTCGACTTTTTCTGTGACAAGAAAAAGTCGACA…	2518	0.393	0.256	0.4	2.306	0.43	19.626	0.77	0.293	0.523	0.493	0.553	0.813	9.08	13.426	7.266	13.716	6.746	9.97	K01892//histidyl-tRNA synthetase [EC:6.1.1.21]+ko00970//Aminoacyl-tRNA biosynthesis;K13424//WRKY transcription factor 33+ko04016//MAPK signaling pathway - plant+ko04626//Plant-pathogen interaction;K13424//WRKY transcription factor 33+ko04016//MAPK signaling pathway - plant+ko04626//Plant-pathogen interaction;K18835//WRKY transcription factor 2+ko04626//Plant-pathogen interaction;K18835//WRKY tran…	GO:0043231//intracellular membrane-bounded organelle;GO:0043227//membrane-bounded organelle;GO:0005622//intracellular;GO:0043226//organelle;GO:0110165//cellular anatomical entity;GO:0005634//nucleus;GO:0043229//intracellular organelle;GO:0003677//DNA binding;GO:0005488//binding;GO:0043565//sequence-specific DNA binding;GO:1901363//heterocyclic compound binding;GO:0003700//DNA-binding transcriptio…	KAA8515529.1|3.9e-111|hypothetical protein F0562_018860 [Nyssa sinensis]
isoform_1696	AATCCATTACTCTCTAATTCATTGAATCCCTTCTTACAACCCTCCTTTTTAGTTTCTCGTACAAGGTTCAGTGAATCATTGCTCTCTCTCTCTCACTCAC TATACTGCTGTCTCTTTTTTCTATTCCTCGGAGGTACGCAAATGTCACACTAGTTTCTCATCATCTTTGTCATATGTTGCTTCTCTGCCTTTGATCCGTT TACGTCTTCTACTTTCAGCTCATAGGTTTTTTCAATGAATTACTTGCAAACTTGTATGAACTTTTTTAGCTGCTTTTTCTTTGTTTTTTGATCTAGAATT TCTCTTATTTTTCAAGGACACATCTTTGATCTTACCATGAATCGATTGTTTTAGACTCTACCCATTGTAGTTCGTTTTAAGCTATTTCATTATGGT…	3190	0.853	0.713	2.24	1.34	0.74	2.773	18.476	12.92	16.85	13.78	12.396	12.91	2.213	1.836	2.35	3.75	2.503	1.876	K14494//DELLA protein+ko04075//Plant hormone signal transduction;K14494//DELLA protein+ko04075//Plant hormone signal transduction;K14494//DELLA protein+ko04075//Plant hormone signal transduction;K14494//DELLA protein+ko04075//Plant hormone signal transduction;K14494//DELLA protein+ko04075//Plant hormone signal transduction		XP_028076243.1|0.0e+00|scarecrow-like protein 14 [Camellia sinensis]
isoform_169791	TGAAAATTGCCTTGGCTGAGAAAGGAGTAGATTATGAATTCAGGGAAGAGGACCTCAGCAACAAGAGTCCACTGCTCTTGAAGACGAACCCTGTCAACAA GCAAATCCCAGTGTTGATCCACAACGGCAAACCGGTGTGCGAGTCACTCATCATTGTTCAGTACATCGATCAAGTCTGGAATCACAAATCTCCATTGTTG CCTTCGGATCCTCACCAGCTAGCTCAAGCCAGGTTCTGGGCTGATTATGTTGACAAGAAGGTGTATAGTGCTGCGAGGCAGCTAATGTTTTCCACAGGTG AAACCCAAGAAACAGCGAAGAATGACTTCATAGGGTGCTTAAAGGTGTTGGAAGGAGAACTTGGAGACAAGCCTTACTTCGGAGGAGAGACCTTTA…	830	1.486	1.063	0.61	7.173	8.363	23.033	0.156	0	0.113	0.096	0.09	0.246	29.373	30.92	24.44	23.126	12.243	25.28	K00799//glutathione S-transferase [EC:2.5.1.18]+ko00480//Glutathione metabolism;K00799//glutathione S-transferase [EC:2.5.1.18]+ko00480//Glutathione metabolism;K00799//glutathione S-transferase [EC:2.5.1.18]+ko00480//Glutathione metabolism;K00799//glutathione S-transferase [EC:2.5.1.18]+ko00480//Glutathione metabolism;K00799//glutathione S-transferase [EC:2.5.1.18]+ko00480//Glutathione metabolism		XP_028113802.1|7.1e-110|probable glutathione S-transferase [Camellia sinensis]
isoform_169882	AGAGAGAGGGGTTCACACTGTGCATAGAGAAGATTTTGTTGCAATGGCTGACGTCAACAGCGCCGGCGGTGAGTTGGTTCACGGAGGTCAGTTTATAAAG CACAACGTATCCGGCCATCTCTTCGAGATCACGGCCAAGTATCGGCCACCGATCATGCCTCTCGGTCGTGGTGCTTATGGAATTGTCTGCTCGATGTTGA ATTCGGAGACGAACGAGATGATCGCGATGAAGAAGATTTCCGATGCTTTTGATAATTACACGGACGCAAAGCGTACGCTGAGGGAAATTAAGCTTCTTCG CCATTTGAGTCACGAAAATGTAACAGGTATAAGAGATGTAGTTCCTCCACCATTACGGAGAGAATTTTTTGATGTCTACATTGCCACGGAACTCAT…	1637	1.87	1.953	2.273	8.113	1.53	36.07	1.836	1.036	1.46	1.873	1.14	2.073	27.99	27.613	15.34	27.946	20.78	25.003	K20536//mitogen-activated protein kinase 3 [EC:2.7.11.24]+ko04016//MAPK signaling pathway - plant;K20536//mitogen-activated protein kinase 3 [EC:2.7.11.24]+ko04016//MAPK signaling pathway - plant;K20536//mitogen-activated protein kinase 3 [EC:2.7.11.24]+ko04016//MAPK signaling pathway - plant;K20536//mitogen-activated protein kinase 3 [EC:2.7.11.24]+ko04016//MAPK signaling pathway - plant;K20536/…	GO:0009987//cellular process;GO:0051716//cellular response to stimulus;GO:0023052//signaling;GO:0007154//cell communication;GO:0007165//signal transduction;GO:0010468//regulation of gene expression;GO:0050794//regulation of cellular process;GO:0065007//biological regulation;GO:0019222//regulation of metabolic process;GO:0050789//regulation of biological process;GO:0060255//regulation of macromole…	PSR95156.1|4.7e-182|Mitogen-activated protein kinase [Actinidia chinensis var. chinensis]
isoform_170458	AAACCAAAATAAAATAAAAATGAAGATGAAGATGACTCTCCTCCCTGCTCTGACCCTCTCTCTCTTCCTTTTTTTGTCTCTACCCTCCCCTGCTCTGTCC GAACCAGAACGCTGCAACTCAAAAGACAAAAAAGTCCTCCTGGAAATCAAAGCAGCCCTAAACAACCCCTACCTCTTGGCCTCATGGAACCCAGCCACTG ATTGCTGTGATTGGTACGCTGTGGATTGTGACGAAATCAGCAGTCGCATCATTTCCCTCACCATCTTCGGTGGCAACCTCTCCGGCCAAATCCCTCCCGC CGTCGGAGACCTCCCATACCTCCAAACCTTAGTTTTCCGCAAACTCTCCAACCTCACCGGCCAAATCCCTTCTGCCATTACCAAACTCAAACACCT…	1231	2.763	2.13	2.136	6.766	2.07	13.323	0.656	0.2	0.266	0.51	0.356	0.413	9.293	10.896	11.4	10.713	1.726	3.396	K20718//LRR receptor-like serine/threonine-protein kinase ERECTA [EC:2.7.11.1]+ko04016//MAPK signaling pathway - plant;K20718//LRR receptor-like serine/threonine-protein kinase ERECTA [EC:2.7.11.1]+ko04016//MAPK signaling pathway - plant;K20718//LRR receptor-like serine/threonine-protein kinase ERECTA [EC:2.7.11.1]+ko04016//MAPK signaling pathway - plant;K20718//LRR receptor-like serine/threonine…		XP_028121481.1|9.3e-183|polygalacturonase inhibitor-like [Camellia sinensis]
isoform_17101	AAGCGAGTTGAATCGAGCGGCAATGAAGAAAGTTTCAAGGAAGAGATTGTTCTCAAGTTTGGAAATGGAAGGGATGATCATGAGGATCATAATTTGAAGC CATTGTCGCCTAATCGAAATGACAATCAGATGTCTGTTATGCCAACAATGGATAGATCATCTGCAGAACCCAATTCAAGAGCATCTTCATTGGTCCAAAA AGATCAGGATAATCAGCTTGAATCTGCCAAAGCCGAAATGGGCGAAGTGAGAGAAGAAAACAAAAGATTAAGAATGAATTTAAATCGGATTATTAAGGAA TACCAGACCCTTCAGATGCAATTCTATGACATTGCTCGACAAGAATCGAAGGAATCCACAAATACAGCTCGTGAAGAAACCGAGGATCCTGATCAA…	1898	6.456	3.883	5.343	7.893	5.826	22.223	1.7	0.373	1.106	0.44	0.526	0.56	5.21	8.566	6.94	10.593	3.956	5.496	K18835//WRKY transcription factor 2+ko04626//Plant-pathogen interaction;K18835//WRKY transcription factor 2+ko04626//Plant-pathogen interaction;K13424//WRKY transcription factor 33+ko04016//MAPK signaling pathway - plant+ko04626//Plant-pathogen interaction;K18835//WRKY transcription factor 2+ko04626//Plant-pathogen interaction;K18834//WRKY transcription factor 1+ko04626//Plant-pathogen interaction	GO:0043231//intracellular membrane-bounded organelle;GO:0005622//intracellular;GO:0043226//organelle;GO:0043227//membrane-bounded organelle;GO:0005634//nucleus;GO:0110165//cellular anatomical entity;GO:0043229//intracellular organelle;GO:0003700//DNA-binding transcription factor activity;GO:0003676//nucleic acid binding;GO:0005488//binding;GO:1901363//heterocyclic compound binding;GO:0003677//DNA…	XP_028120991.1|0.0e+00|probable WRKY transcription factor 72 isoform X1 [Camellia sinensis]
isoform_172785	ATCAATAAAAGAACCAAAGTTTTGAGAGGTGAGCTAAAGCTAACATTCCTTAGGCACATCCCATCTTGTCAGCAATGGCAGAGGCAATCACTACAACAAA GAGGTATGCAGTTGTAACAGGGTCAAATAAAGGAATAGGGTTTGAGATATGTAGGCAGTTAGCTTCTAAGGGAATCATAGTGGTGTTGACTGCTAGAGAT GAGAAGAAGGGTTTTGAAGCCCTTGAGAAACTCAAAAGTGATTGCCTCTGTGATCATGTGGTGTTCTGTCAACTTGATGTTGCGGACCCATCTAGTGTTG CTTCCCTTGCTGATTTTATCAAGTCCAAATTTGGAAGGCTTGATATCTTGGTGAACAATGCTGGGGTTCTTGGAGCCAAGGTGGATTGGGATTCTT…	1350	9.29	13.033	14.07	5.7	15.02	1.366	0.25	0.68	0.79	0.303	0.363	0.726	3.683	1.813	0.673	1.106	2.333	3.24	K15095//(+)-neomenthol dehydrogenase [EC:1.1.1.208]+ko00902//Monoterpenoid biosynthesis+ko01110//Biosynthesis of secondary metabolites;K15095//(+)-neomenthol dehydrogenase [EC:1.1.1.208]+ko00902//Monoterpenoid biosynthesis+ko01110//Biosynthesis of secondary metabolites;K15095//(+)-neomenthol dehydrogenase [EC:1.1.1.208]+ko00902//Monoterpenoid biosynthesis+ko01110//Biosynthesis of secondary metabo…	GO:0016491//oxidoreductase activity;GO:0003824//catalytic activity;	THF99150.1|3.5e-82|hypothetical protein TEA_020958 [Camellia sinensis var. sinensis]
isoform_173054	TACTTGATACGCATACTCTCTCTCTCTGTGTCTCTCTCTCTCTCTGCGTTTCTCTGGAAACTCTGGTTAACAATACAAAGTAGAAATTTGGTGGTAAATT AATGGCGAAATCAGCAGAGCAAGTACACCCAGTGAAGTCATTTGGATGGGCTGCCAGAGACCACTCTGGTATTCTTTCTCCCTTCACATTCTCAAGAAGG GCAACAGGGGCTGAAGACGTGAGGTTCAAAGTGTTGTATTGTGGTATCTGTCACACTGACCTTCATCAAGGTAAAAATGAATGGGGTGGCTCCAATTATC CCCTTGTCCCCGGGTATGAAACTTGCACCTCCCCCCCTCTCTCGGTCTCTCCCTGTATATATGTATAATTACAGTGAACTTATGGAATTAAAGTTT…	1919	1.42	2.506	0.92	1.086	1.263	3.163	0.156	0.253	0.19	0.306	0.103	0.21	2.49	3.363	1.03	1.03	1.026	2.933	K00083//cinnamyl-alcohol dehydrogenase [EC:1.1.1.195]+ko01100//Metabolic pathways+ko01110//Biosynthesis of secondary metabolites+ko00940//Phenylpropanoid biosynthesis;K00083//cinnamyl-alcohol dehydrogenase [EC:1.1.1.195]+ko01100//Metabolic pathways+ko01110//Biosynthesis of secondary metabolites+ko00940//Phenylpropanoid biosynthesis;K00083//cinnamyl-alcohol dehydrogenase [EC:1.1.1.195]+ko01100//Me…	GO:0005488//binding;GO:0043167//ion binding;GO:0046914//transition metal ion binding;GO:0003824//catalytic activity;GO:0046872//metal ion binding;GO:0008270//zinc ion binding;GO:0043169//cation binding;GO:0016491//oxidoreductase activity;	XP_028072674.1|2.0e-160|probable mannitol dehydrogenase [Camellia sinensis]
isoform_17339	TGGTGAGTGCTGGAATTTGAAAATCTGATCTATTTTGTTGTGAATCGGACATCTTCAAGAGAAGAGAAGAGAAGAGAAGAGAAGAGAAGGGTTTGAAGAA ATCTTTGATTTTGAGGGAGAGAGATAAATGGGTTGTTTTCCTTGTTTTGATTCCAAGGAAGAGGAACAGCTCAATCCCGATAAACAAAGAGATCATCGCA ATGAAATCCACCCAACTCTCCCCTCCAACATATCTAAATTATCTTCTGGAGGAGACAGACTGAAATCAAGAAACAATGTGGGGATGAGGAAGGAGTCATT GGGGGGTCCAAAGGATGCTCCTGATGTTAATATTGCTGCACAAACATTCACTTTCCGTGAGCTTGCTGCTGCAACAAAGAATTTTACACCAGAGTG…	1885	0.793	1.12	0.533	1.173	0.913	1.9	6.576	4.783	6.77	5.74	4.756	5.326	2.293	4.313	3.376	2.926	1.873	3.07	K13430//serine/threonine-protein kinase PBS1 [EC:2.7.11.1]+ko04626//Plant-pathogen interaction;K13430//serine/threonine-protein kinase PBS1 [EC:2.7.11.1]+ko04626//Plant-pathogen interaction;K13430//serine/threonine-protein kinase PBS1 [EC:2.7.11.1]+ko04626//Plant-pathogen interaction;K13430//serine/threonine-protein kinase PBS1 [EC:2.7.11.1]+ko04626//Plant-pathogen interaction;K13430//serine/thre…	GO:0016740//transferase activity;GO:0043168//anion binding;GO:0097367//carbohydrate derivative binding;GO:0003824//catalytic activity;GO:0032559//adenyl ribonucleotide binding;GO:1901363//heterocyclic compound binding;GO:0017076//purine nucleotide binding;GO:0004674//protein serine/threonine kinase activity;GO:0036094//small molecule binding;GO:0043167//ion binding;GO:0000166//nucleotide binding;…	XP_028076829.1|5.8e-277|serine/threonine-protein kinase PBS1-like isoform X2 [Camellia sinensis]
isoform_174088	TGCAACCAAAAAGCTTTTGCAGAGAGTTTTGTGTATCTACCAAGCTGTGTCCTCATGGAAGCCACTGATCTTTCTCTCATCTTTAGATTTTTTATTTCTT ATGGGTTTTTAAAGTGGTTTAATTGAGATCTCTACTGAATTTTGTGTATGGAGTTGAGAAAGTAGGTGTACCCGGGGCATTGGAAGTGGTGGAGATTATG TAATGGCGGAGATCTGTTGCGAAGTAGTTAGTGACAGCGAAGCATCGACGCCGTGCGAACCGAGTTCACGACTGGCGAGGCGTCGGAGAATGGAGATCCG ACGGTTCAAGTACGTCGCCGATGTGACCACCCCTGAGACCTCAAACGGACAGAAGCGTCAGAAACTAGAGCACGATAACGCCATCGAGAATAGTTC…	1609	0.363	0.566	0.803	0.673	0.746	2.873	2.17	1.053	1.626	1.576	1.75	1.803	0.343	0.386	0.153	0.226	0.07	0.363	K14497//protein phosphatase 2C [EC:3.1.3.16]+ko04016//MAPK signaling pathway - plant+ko04075//Plant hormone signal transduction;K14497//protein phosphatase 2C [EC:3.1.3.16]+ko04016//MAPK signaling pathway - plant+ko04075//Plant hormone signal transduction;K14497//protein phosphatase 2C [EC:3.1.3.16]+ko04016//MAPK signaling pathway - plant+ko04075//Plant hormone signal transduction;K14497//protein…	GO:0140096//catalytic activity, acting on a protein;GO:0005488//binding;GO:0003824//catalytic activity;GO:0043167//ion binding;GO:0046872//metal ion binding;GO:0043169//cation binding;GO:0016787//hydrolase activity;GO:0004721//phosphoprotein phosphatase activity;GO:0016788//hydrolase activity, acting on ester bonds;GO:0042578//phosphoric ester hydrolase activity;GO:0004722//protein serine/threoni…	THG13635.1|7.7e-246|hypothetical protein TEA_024071 [Camellia sinensis var. sinensis]
isoform_175648	ACAAAACACTATGGCAGAAGAATTGAAGGTTTTCAGGACATGGTCAAGTCCATTTGCCTTGAGAATCATTTGGGCATTGAAGCTCAAAGGCATAGAAGAA TATGAAACCATATTTGAGGATATTACCAACAAAAGTCCTCTGCTACTCCAGTACAATCCTGTCCACAAAAAGGTTCCAGTTCTTGTGCACAACGGAAAAC CAATCTCAGAATCACTGGTAATTCTTGAATACATCGACGAGACATGGAAGCATAATCCCTTGTTGCCTGAAGATCCTTATGAAAGAGCCACAGCACGTTT CTGGGCAAAATTCGGGGATGAAAAAGTAAATTCACCACTCCCTCACCCATGCCTTGATCTACTTCTTACCCCTGTACTGTATCAAAAAATTTCAGT…	750	12.163	12.463	8.51	22.006	5.096	53.393	0.363	0.413	0.42	0.42	0.093	0.65	21.796	27.81	13.073	18.203	11.103	20.136	K00799//glutathione S-transferase [EC:2.5.1.18]+ko00480//Glutathione metabolism;K00799//glutathione S-transferase [EC:2.5.1.18]+ko00480//Glutathione metabolism;K00799//glutathione S-transferase [EC:2.5.1.18]+ko00480//Glutathione metabolism;K00799//glutathione S-transferase [EC:2.5.1.18]+ko00480//Glutathione metabolism;K00799//glutathione S-transferase [EC:2.5.1.18]+ko00480//Glutathione metabolism	GO:0016740//transferase activity;GO:0003824//catalytic activity;	XP_028053753.1|1.3e-70|glutathione transferase GST 23-like [Camellia sinensis]
isoform_17632	CTTTTCCACTTTTTAGAACTCCAAAAGTTCGGACAAAGTCTTCCCGGCATCTATAAATTCCTCTCCCTCCTCCACTCCCTTCATCTCTCATCTTCCTCCC AACTTCCCAACCCAAACCAGCTGCCACAAACTCCTAGAGAGAGAGACAGAGAGAGAGAGAGAGAGAGAGAGGGGTTCACACACTGTGCATAGAGAAGATT TTGTTGCAATGGCTGACGTCAACAGCGCCGGCGGTGAGTTGGTTCACGGAGGTCAGTTTATAAAGCACAACGTATCCGGCCATCTCTTCGAGATCACGGC CAAGTATCGGCCACCGATCATGCCTCTCGGTCGTGGTGCTTATGGAATTGTCTGCTCGATGTTGAATTCGGAGACGAACGAGATGATCGCGATGAA…	1871	1.666	1.733	2.386	4.613	1.956	29.426	10.796	6.55	9.66	9.943	7.386	15.453	18.093	23.02	10.466	17.783	13.073	15.986	K20536//mitogen-activated protein kinase 3 [EC:2.7.11.24]+ko04016//MAPK signaling pathway - plant;K20536//mitogen-activated protein kinase 3 [EC:2.7.11.24]+ko04016//MAPK signaling pathway - plant;K20536//mitogen-activated protein kinase 3 [EC:2.7.11.24]+ko04016//MAPK signaling pathway - plant;K20536//mitogen-activated protein kinase 3 [EC:2.7.11.24]+ko04016//MAPK signaling pathway - plant	GO:0016773//phosphotransferase activity, alcohol group as acceptor;GO:0004707//MAP kinase activity;GO:0032553//ribonucleotide binding;GO:0032559//adenyl ribonucleotide binding;GO:0004674//protein serine/threonine kinase activity;GO:0017076//purine nucleotide binding;GO:0036094//small molecule binding;GO:0005524//ATP binding;GO:0005488//binding;GO:1901265//nucleoside phosphate binding;GO:0016301//…	PSR95156.1|4.9e-183|Mitogen-activated protein kinase [Actinidia chinensis var. chinensis]
isoform_176784	AATTAGCAATTGTACCTATTTAGTGATCTATACAGGAATGCTGGACAATTACAAGAATGGTAAATTTCATTTTTATCCCTTAAATTATCACTATTTTGTC TATTTCATTCTTAAACTATTTATTTAGTTCTCAAGTTTCTGATTTCAATTTTCAATTCATGTAATCCAATTGGAGACAATTTTGCAAATGAGGAAATATA ATTTGCAAATCAGTAAGGTTATTTCAAAATTTGAACAATTTAACTATACAACTAAACACCCATCAAATTGGTTGTAACTTAAGGTGTATAGTTTTTTCAA ATTAAAAAAAAAGAAAAAAAAGAGAGTATTTAGTTGTATGATTTAAGTTGTTTGAATTTTAAAATGATTTTTTTGTCCATCAAATCAAATTTCAAC…	1755	0.213	0.443	0.113	0.36	0.103	5.76	0.64	0.563	1.036	0.633	0.92	0.633	1.773	1.46	1.46	0.85	1.06	0.783	K04733//interleukin-1 receptor-associated kinase 4 [EC:2.7.11.1];K11253//histone H3;K04733//interleukin-1 receptor-associated kinase 4 [EC:2.7.11.1];K16189//phytochrome-interacting factor 4+ko04075//Plant hormone signal transduction;K12126//phytochrome-interacting factor 3+ko04712//Circadian rhythm - plant+ko04075//Plant hormone signal transduction	GO:0065007//biological regulation;GO:0051252//regulation of RNA metabolic process;GO:2001141//regulation of RNA biosynthetic process;GO:1903506//regulation of nucleic acid-templated transcription;GO:2000112//regulation of cellular macromolecule biosynthetic process;GO:0050794//regulation of cellular process;GO:0009889//regulation of biosynthetic process;GO:0019222//regulation of metabolic process…	XP_028085713.1|2.2e-44|transcription factor BHLH089-like [Camellia sinensis]
isoform_17817	CGGGGGTTGACCATCTGGTTTTATATTAAGATCAGATCCCAATTTCCTTTTTGTTTTGTATTTTCTTTTGTTTTCTTGGCTGCCAAATGAAAGTTTGTTT TGTGGGTATTAAACTGTTGTTTGCTTATACTTTTTGGTTTGTTTGGGTTTAGTTTACTAATCATGGCAAGGAAGATGCTAATTGATGGGGAGCTCGAAAA ATTTAATCAAGTGGAAGTTCACTATGATTTTGATTTGTTTGTGATTGGGGCTGGAAGTGGGGGTGTTCGTGCAGCTCGATTTTCTGCTCAATTTGGAGCT AAGGTTGGAATTTGCGAGCTTCCATTTCATCCAATCAGCTCAGAAGTTATTGGAGGAGTTGGTGGAACGTGCGTTATTCGTGGCTGTGTTCCCAAG…	1802	0.206	0.486	0.29	0.39	2.726	4.486	1.636	0.94	0.146	0.316	0.82	1.686	3.6	2.373	4.223	5.036	1.746	3.66	K00383//glutathione reductase (NADPH) [EC:1.8.1.7]+ko00480//Glutathione metabolism;K00383//glutathione reductase (NADPH) [EC:1.8.1.7]+ko00480//Glutathione metabolism;K00383//glutathione reductase (NADPH) [EC:1.8.1.7]+ko00480//Glutathione metabolism;K00383//glutathione reductase (NADPH) [EC:1.8.1.7]+ko00480//Glutathione metabolism;K00383//glutathione reductase (NADPH) [EC:1.8.1.7]+ko00480//Glutath…	GO:0044260//cellular macromolecule metabolic process;GO:0006790//sulfur compound metabolic process;GO:1901576//organic substance biosynthetic process;GO:0065008//regulation of biological quality;GO:0009058//biosynthetic process;GO:0043603//cellular amide metabolic process;GO:0015980//energy derivation by oxidation of organic compounds;GO:0033692//cellular polysaccharide biosynthetic process;GO:00…	XP_028108574.1|2.3e-278|glutathione reductase, chloroplastic-like [Camellia sinensis]
isoform_178467	AGTGAGAGGAAAATTAGCGATAAAAAATCATGAGAAAGCTTAGAGTAATCTGCTCCGACCCAGACGCAACTGATTGTTCTTCGGACGAAGAACATGGTGT GAGGGTAGATAAGAAGCGAATCATTCATCAAATTGATCTCGAGGATGTCGTTCCTTCCGAAGTAACAACGACCCAGAAAAAACCCTCCCAAAAAAAAGAA GAGGGCTTCGATTCAATCTTCGAAATCGAATTCGAAGAGTCCTTACAAGGGGGTTCGGCAGAGGAAATGGGGGGAAATGGGCTGCTGAGATTCGAGACCC CATTAACAAAATTCGCCTCTGGTTGGGCACTTTCAACACCGCCGAAAAGGCCTATGAAGTCTATCTCGCCAAGAAGATCGAGCTGGACGAGAAAAA…	1581	0.983	1.006	1.103	2.166	1.12	3.403	0.946	0.416	0.706	0.476	0.503	0.86	2.58	1.683	1.183	2.05	1.413	2.416	K09286//EREBP-like factor;K09286//EREBP-like factor;K13434//pathogenesis-related genes transcriptional activator PTI6+ko04626//Plant-pathogen interaction;K09286//EREBP-like factor;K09286//EREBP-like factor		XP_028088337.1|1.1e-58|ethylene-responsive transcription factor ERF118-like [Camellia sinensis]
isoform_178472	ACAGCTGTCAAATATTAACATCCACGAAAACGCTCTTCCTTCTCTCTCCTCCGACTGAAACCCATTCAACTCACCTCCCTCCTTTAAATCTCTCTGTGGT TATTGATCCATTCTTGTTCTCTCCGTAAAATTTCCTTCTTTTTCGGGTCTGTTTCAGTAGATTTCAATTGAGTTTTCCGACCCAATGTTTTCTACATTCC TTGTGCATTCTCTATGATGCAGATCTGTCTTCTTCAATCCTTCTCTGTCGTCTTTCTTTATTGGTTCTATGTCTTCTCAGAGGAACCAATCAATTGCATC ACACTAAATTTGATTTGATTTGATTGTTTTCTTCAGATTTCCCATCTTGTGTTGCATTCAAATCCACACTCCAAACCCACATCATCATTCCTTGTA…	1174	3.076	2.54	2.213	2.803	1.78	4.073	1.126	1.413	1.083	1.036	0.856	1.073	3.09	4.146	3.84	4.22	3.086	3.066	K09060//plant G-box-binding factor;K14432//ABA responsive element binding factor+ko04075//Plant hormone signal transduction;K14432//ABA responsive element binding factor+ko04075//Plant hormone signal transduction;K14432//ABA responsive element binding factor+ko04075//Plant hormone signal transduction;K09060//plant G-box-binding factor	GO:0003700//DNA-binding transcription factor activity;GO:0140110//transcription regulator activity;	XP_028077180.1|1.0e-69|bZIP transcription factor 53-like [Camellia sinensis]
isoform_178954	ATCAACTCAAAACTCATCACTGCAAGCAATCTTCATTCACATTCCTATAAAACTCTTTTCTTTTCAATACCAACCACAAAATCATCAATGGCTTCTTCTT CTTCTAGCTCAGTATTGTTTATGATATCTGCAATTGTATCAACCTCTGTATTGGTTGTTGTCTCAGCTAGTAATTTCAATCAAGACTTTACCCTCACATG GGGTGATGGCAGGGCTAAAATCCTCAACAATAACCAACTTCTTACCCTTTCGCTCGACAAAACCTCTGGCTCAGGCTTCCAATCCAATAATGAATATCTA TTTGGAAAGATAGATATGCAGCTCAAGCTTGTGCCTGGAAATTCTGCTGGCACTGTCACTGCCTATTATGTATGTTCTTCTTACCTAATATTTACA…	1289	0.41	1.333	0.966	6.47	1.663	34.623	1.426	0.856	1.306	1.546	0.81	1.663	13.986	16.293	13.18	15.47	10.683	12.676	K14504//xyloglucan:xyloglucosyl transferase TCH4 [EC:2.4.1.207]+ko04075//Plant hormone signal transduction;K14504//xyloglucan:xyloglucosyl transferase TCH4 [EC:2.4.1.207]+ko04075//Plant hormone signal transduction;K14504//xyloglucan:xyloglucosyl transferase TCH4 [EC:2.4.1.207]+ko04075//Plant hormone signal transduction;K14504//xyloglucan:xyloglucosyl transferase TCH4 [EC:2.4.1.207]+ko04075//Plant…	GO:0006073//cellular glucan metabolic process;GO:0044262//cellular carbohydrate metabolic process;GO:0005976//polysaccharide metabolic process;GO:0010410//hemicellulose metabolic process;GO:0071840//cellular component organization or biogenesis;GO:0009987//cellular process;GO:0044238//primary metabolic process;GO:0010411//xyloglucan metabolic process;GO:0045229//external encapsulating structure o…	XP_028096214.1|3.1e-157|probable xyloglucan endotransglucosylase/hydrolase protein 23 [Camellia sinensis]
isoform_179759	AGGTTGAAATGGGTGCAGAGGAATTACATGATATACAATTATTGCACTGATTCAAAGAGATTTCCACAAGGATTTCCTCCAGAATGCAGCATGTCATAAA ATATTAAACGCAAACTGTATATCACTTCCACTATTCAATTCTTTTATTATTTAATCTTTATCATTGTAATTATTCTTAAAGCCAATAAAACAGGTCACTA CTTTTCTAT	209	0	0	0	0.253	0	77.55	0.64	0	0	0.213	0.433	0.43	3.603	7.786	5.683	8.41	2.073	3.816	K14504//xyloglucan:xyloglucosyl transferase TCH4 [EC:2.4.1.207]+ko04075//Plant hormone signal transduction;K14504//xyloglucan:xyloglucosyl transferase TCH4 [EC:2.4.1.207]+ko04075//Plant hormone signal transduction;K14504//xyloglucan:xyloglucosyl transferase TCH4 [EC:2.4.1.207]+ko04075//Plant hormone signal transduction;K14504//xyloglucan:xyloglucosyl transferase TCH4 [EC:2.4.1.207]+ko04075//Plant…	GO:0005975//carbohydrate metabolic process;GO:0016043//cellular component organization;GO:0044036//cell wall macromolecule metabolic process;GO:0010383//cell wall polysaccharide metabolic process;GO:0008152//metabolic process;GO:0009987//cellular process;GO:0010411//xyloglucan metabolic process;GO:0044262//cellular carbohydrate metabolic process;GO:0006073//cellular glucan metabolic process;GO:00…	XP_028096214.1|8.4e-12|probable xyloglucan endotransglucosylase/hydrolase protein 23 [Camellia sinensis]
isoform_180008	CACCTCACGTGCGGATCACGGGGATCGATGACCCGGTTTCCAAATATGCCCGTGGAGATGGTTTACAAGCGGTAGAGAGACTTTTAGCTGCAATATCTGC GAAATTCAATATCCCGGTTGAGTTTCATCCGGTGCCAGTTTTTGCTCCAGACGTCACGAGGGATATGCTCGACATAAGGCCCGGGGAGGCATTGGTGGTG AATTTCCCTCTCCAACTCCATCACACACCTGATGAGAGTGTTGACGTGAGAAATCCCAGAGACGGGCTTCTCAGAATGGTGAAATCGTTTTCTCCCAAAG TTGTCACTTTAATCGAGCAAGAATCGAACACGAATACGGCTCCTTTTTTGTCTAGATTCATTGAAGCGCTTGAGTTCTACTCCGCGATGTTCGAGT…	889	0.3	0.406	0.593	2.136	0.83	7.023	1.156	0.383	1.24	1.083	0.683	1.136	3.463	5.7	3.113	7.003	3.35	4.973	K14777//ATP-dependent RNA helicase DDX47/RRP3 [EC:3.6.4.13];K14777//ATP-dependent RNA helicase DDX47/RRP3 [EC:3.6.4.13];K14777//ATP-dependent RNA helicase DDX47/RRP3 [EC:3.6.4.13];K14494//DELLA protein+ko04075//Plant hormone signal transduction		XP_022716979.1|6.8e-119|LOW QUALITY PROTEIN: scarecrow-like protein 21 [Durio zibethinus]
isoform_180380	ATTTCACCCTAACCAAACCGGGCAGGTTTATCACATGGCACTTGTCCGCGACCGCCGCCACCTTAATCTCAAACTTCCCTTGCCTGATATCTCCGACCGC CGCCCACGCTTCCCCTTACCACTCCCACCCCCACCTCCCACTTCCCACTCCACTTCCTCCTCCTCCGCAATCACCACCGCCGACCTCGAAAAACTCCAGG TCCTCGGCCACGGCAACGGCGGCACGGTCTACCAGGTCCGCCACAAGCACACCTCCGCCCTCTACGCCCTCAAAGTAGTCCACGGCGACAGCGACCCCAC CATCCGCCGCCAGGTGTTCCGCGAGATGGAGATCCTCCGCCGCGCCGACTCCCCCTTCGTGGTTCAGTGCCACGGCATCTTCGAGAAGCCCAGCGG…	1472	2.363	1.013	0.676	0.41	0.18	5.503	0.623	0.42	0.366	0.53	0.683	0.326	1.696	4.356	1.59	9.023	3.606	6.856	K20604//mitogen-activated protein kinase kinase 9 [EC:2.7.12.2]+ko04016//MAPK signaling pathway - plant;K20604//mitogen-activated protein kinase kinase 9 [EC:2.7.12.2]+ko04016//MAPK signaling pathway - plant;K20604//mitogen-activated protein kinase kinase 9 [EC:2.7.12.2]+ko04016//MAPK signaling pathway - plant;K20604//mitogen-activated protein kinase kinase 9 [EC:2.7.12.2]+ko04016//MAPK signaling…	GO:0003824//catalytic activity;GO:0000166//nucleotide binding;GO:0016772//transferase activity, transferring phosphorus-containing groups;GO:0004672//protein kinase activity;GO:0016773//phosphotransferase activity, alcohol group as acceptor;GO:0035639//purine ribonucleoside triphosphate binding;GO:0043167//ion binding;GO:0036094//small molecule binding;GO:0043168//anion binding;GO:0030554//adenyl…	XP_028087812.1|8.8e-188|mitogen-activated protein kinase kinase 9-like [Camellia sinensis]
isoform_182163	CGGAGATAACGTCTCGTCTAGTACCGACGGCGAAGGCGAACCCAGATGCGGCGGCGATGCTGGACCGCTTGCTGAGTCTGCTAGTGAGCCACTCTCTTCT CACTTGCTCTGCTCATACACTTGAAGATGGGTCGAGTGAGAGACTCTATGGACTCGCACCTGCTGGTAAATATTTTGTTGAAAACGATGAAGAAAAGGGT TCCTTGGCTCCAATGGTCCCTCTTGCCTTCCACCGAGCCACCTTTGGAATTATGCCCCACTTGAAGGATGCAATCCTAGAAGGTGGGAACCAGTTTAAGA AAGTGCATGGGATGACTATATTCCAATACATGGACGTTGATCCAACATTGAAGCAGGTTTTCAACAGGTCCATGGCTACCAAAACCTCTGTAGATA…	1006	13.466	13.09	15.156	14.896	10.806	24.88	7.286	4.563	6.54	7.056	6.663	5.88	29.31	31.53	24.983	23.393	21.64	23.556	K13066//caffeic acid 3-O-methyltransferase [EC:2.1.1.68]+ko01100//Metabolic pathways+ko01110//Biosynthesis of secondary metabolites+ko00940//Phenylpropanoid biosynthesis;K13066//caffeic acid 3-O-methyltransferase [EC:2.1.1.68]+ko01100//Metabolic pathways+ko01110//Biosynthesis of secondary metabolites+ko00940//Phenylpropanoid biosynthesis;K13066//caffeic acid 3-O-methyltransferase [EC:2.1.1.68]+ko…	GO:0032259//methylation;GO:0008152//metabolic process;GO:0110165//cellular anatomical entity;GO:0016021//integral component of membrane;GO:0016020//membrane;GO:0031224//intrinsic component of membrane;GO:0140096//catalytic activity, acting on a protein;GO:0097159//organic cyclic compound binding;GO:0005515//protein binding;GO:0004672//protein kinase activity;GO:0035639//purine ribonucleoside trip…	KAA8538619.1|4.0e-107|hypothetical protein F0562_028187 [Nyssa sinensis]
isoform_182863	AATCATTCTCACCATCTCCAACCTCGTTCAATTTGTCCCAAAACCCACAAACCATATCAATCAACTCTTCAAATCCAACAATGGGTTCAACAAGCGAGAC CCAAACAATTCACACAGACGAAGAAGAGGCTTGCTTGTTCGCTATGCAATTAGCGAGCGCGTCTGTTCTTCCCATGGTGTTGAAATCGGCCATTGAGCTT GACCTTTTGGAGATCATGGCTAAGGCTGGTCCAGGTGCCTATGTGTCGCCATCGGAGGTGGCGGCTCAGATGCCGACGAAGAACCCAGATGCGGCGGTGA TGCTGGACAGAATTCTGAGGCTACTAACTAGCTACTCTGTTCTCAACTGTACTCTCCGAGACCTCCCCAATGGAGGGGTCGAGAGGCTCTATGGTC…	1501	6.336	6.543	9.066	7.773	4.08	21.29	0.173	0.05	0.053	0.03	0.126	0	11.16	17.366	15.02	8.446	6.513	6.623	K13066//caffeic acid 3-O-methyltransferase [EC:2.1.1.68]+ko01100//Metabolic pathways+ko01110//Biosynthesis of secondary metabolites+ko00940//Phenylpropanoid biosynthesis;K13066//caffeic acid 3-O-methyltransferase [EC:2.1.1.68]+ko01100//Metabolic pathways+ko01110//Biosynthesis of secondary metabolites+ko00940//Phenylpropanoid biosynthesis;K13066//caffeic acid 3-O-methyltransferase [EC:2.1.1.68]+ko…	GO:0019438//aromatic compound biosynthetic process;GO:0009058//biosynthetic process;GO:0044237//cellular metabolic process;GO:0032259//methylation;GO:0009987//cellular process;GO:0006725//cellular aromatic compound metabolic process;GO:0008152//metabolic process;GO:0044249//cellular biosynthetic process;GO:0016740//transferase activity;GO:0046983//protein dimerization activity;GO:0003824//catalyt…	QCQ29281.1|1.1e-204|caffeic acid O-methyltransferase [Camellia fraterna]
isoform_182948	ATCCCACATGAATATAATCCTTTAACATGAGGCGTTTCATATTTTTTTTTATGAATCTCACACCTATACAAATAGGTTATATCCAATTTCCGTATAAGTA AAAGAACGATTAATTGAAATCATAACTTACATATATACCGCCACATAATTGGAACACCACAAAAATTTATAACAAACATAAATTTAAACCCTAACTTAGC ATATACATACACTATAAATATGGTATTTAGCAAGGTTGAGAGGTGAACTAAAGCTAACATTCCTCAGGCACATCCCATCTTGTCAGCAATGGCAGAGGCA ATCACTACAACAAAGAGGTATGCAGTTGTAACAGGGTCAAATAAAGGAATAGGGTTTGAGATATGTAGGCAATTAGCTTCTAAGGGAATCATAGTG…	1423	9.776	9.29	6.81	13.003	13.603	23.663	3.33	2.313	4.006	2.34	2.896	3.173	27.863	19.573	8.33	23.78	6.9	14.213	K15095//(+)-neomenthol dehydrogenase [EC:1.1.1.208]+ko00902//Monoterpenoid biosynthesis+ko01110//Biosynthesis of secondary metabolites;K15095//(+)-neomenthol dehydrogenase [EC:1.1.1.208]+ko00902//Monoterpenoid biosynthesis+ko01110//Biosynthesis of secondary metabolites;K15095//(+)-neomenthol dehydrogenase [EC:1.1.1.208]+ko00902//Monoterpenoid biosynthesis+ko01110//Biosynthesis of secondary metabo…	GO:0003824//catalytic activity;GO:0016491//oxidoreductase activity;	XP_028122865.1|2.2e-164|(+)-neomenthol dehydrogenase-like [Camellia sinensis]
isoform_183556	AATTTCCTTCTCTCCTCTCTTCCTCTCTCTCCTCTTCTCATGTCAGCGATGAAAATCATGAACAAATTCACTCCCAAACAACTCTTCCGGCTCAAGAAAA CCCGGTCCGTCACCCGGGCCGACCCAGCTTCCTACAGCTACGGTTCATCCTCTTCCGACTCAACCGATTCCTCGTCGATCCACAAGCCCCATCTCCGAAA ATCGACTCCTACCAGCGTTTTGCGCTCTAGATCGGCCGAAATATCGGAGATCTCCGCCGATTTATCGGACATATCGTCCGATGTGTACTCCGATGTGGTT CAAGCTTTCAAAATGATCGATAAGGACGGCGACGGAAAGATAACCAGGAAACAACTCGGGGCTTTGCTCAGCCGAGTCGGGACCGAACCGGCTAGC…	879	0.586	0.726	0.313	0.323	0.686	3.686	0.276	0.203	0.066	0.526	0.236	0.15	1.796	1.14	2.23	0.95	1.783	1.686	K13448//calcium-binding protein CML+ko04626//Plant-pathogen interaction;K13448//calcium-binding protein CML+ko04626//Plant-pathogen interaction;K13448//calcium-binding protein CML+ko04626//Plant-pathogen interaction;K13448//calcium-binding protein CML+ko04626//Plant-pathogen interaction;K13448//calcium-binding protein CML+ko04626//Plant-pathogen interaction	GO:0046872//metal ion binding;GO:0043167//ion binding;GO:0043169//cation binding;GO:0005509//calcium ion binding;GO:0005488//binding;	XP_028074343.1|5.2e-119|probable calcium-binding protein CML36 [Camellia sinensis]
isoform_183647	AGATCATCTTCATCAGCTTCTTCTCAACCAATTCAACACTCCAATGAAAACCCAGATCAGTCCTTTGCCTCAAATGGACAGATTGATTCAGTTGCTACGC CCGAGAATTCTTCCATCTCAATTGGGGATGATGATTTTGAACAGACCTCTCAGAAGACTAAATCAGGTGGAGACGAGTTTGATGATGATGAACCTGATGC CAAAAGATGGAAAATAGAGGGTGAAAGTGAAGGAATGTCAGGGGCAGGGAACAGGACAGTTAGAGAACCAAGAGTTGTAGTGCAGACAACAAGTGATATT GATATTCTTGATGATGGGTATAGATGGAGGAAATATGGACAGAAGGTGGTTAAGGGAAATCCTAATCCAAGGAGCTACTATAAGTGCACAAGCCAA…	1235	1.03	0.836	1.756	1.5	1.173	4.866	0	0	0	0	0	0.043	3.193	3.7	2.363	5.366	2.686	3.486	K13424//WRKY transcription factor 33+ko04016//MAPK signaling pathway - plant+ko04626//Plant-pathogen interaction;K13424//WRKY transcription factor 33+ko04016//MAPK signaling pathway - plant+ko04626//Plant-pathogen interaction;K13424//WRKY transcription factor 33+ko04016//MAPK signaling pathway - plant+ko04626//Plant-pathogen interaction;K13424//WRKY transcription factor 33+ko04016//MAPK signaling…	GO:0005634//nucleus;GO:0043226//organelle;GO:0043227//membrane-bounded organelle;GO:0005622//intracellular;GO:0043229//intracellular organelle;GO:0043231//intracellular membrane-bounded organelle;GO:0110165//cellular anatomical entity;GO:0097159//organic cyclic compound binding;GO:0003676//nucleic acid binding;GO:1901363//heterocyclic compound binding;GO:0043565//sequence-specific DNA binding;GO:…	XP_028106608.1|4.2e-159|WRKY transcription factor WRKY24-like [Camellia sinensis]
isoform_183657	CATGTGCTAAAGCTCTCTCTGAAAATAAAAAAGATGATTTTGAGAATTTGATTGAAAAGGCTCGGAGTGCTGTGTCAATTAGTGGAGAGCCAATCCAGCG TCTTGGTGCTTATATGGTAGAAGGGTTGGTAGCGAGGAAAGAGGCATCAGGCACCAACATATGCCGGACTCTCAGGTGCAAGGAGCCAGAAGGAAATGAA TTACTTTCATATATGCAAATCCTTTATGAAATCTGCCCTTACTTGAAGTTTGGTTATATGGCCGCAAATGGGGCAATTGCTGAGGCGTGCAGGAATGAGG ACCGCATCCACATCATAGACTTCCAAATAGCTCAGGGGACCCAGTGGTTGACTCTCTTACAAGCACTCGCTGCAAGACCTAGTGGCCCCCCTCACG…	1329	1.223	0.776	1.97	3.323	1.07	24.213	6.363	3.236	4.556	5.28	5.176	7.933	6.403	8.223	5.123	8.6	7.866	10.84	K14777//ATP-dependent RNA helicase DDX47/RRP3 [EC:3.6.4.13];K14494//DELLA protein+ko04075//Plant hormone signal transduction;K14494//DELLA protein+ko04075//Plant hormone signal transduction;K14494//DELLA protein+ko04075//Plant hormone signal transduction		XP_028116288.1|3.0e-187|scarecrow-like protein 21 [Camellia sinensis]
isoform_183859	CATAATGAAAACCACAGTCACAACGTAAATTACGCTCTGCAGGAACTGGAGACGGCTCTGATGGGGCCTGATGACAATGAAGAAGAAACAACCCCAAGTC CTTCTTTTGGGGAAAATAAACGGCCGCAAACACGTGCGACGCAATCCCAACCATCCAATGTGGAGAGGCCTCACAAAGCCATGGAAGAAGCTGCTTTTCA AAGCATACCATCGGGCAATTTGAAGCAGTTACTGATCGCATGTGCTAAAGCGCTTTCTGAAAACAAATTAGCAGATTTCAAGAAACTGATTGAAATGGCT CGGAGCGCTGTGTCGATCAGTGGAGAGCCGATCCAGCGGCTCGGTGCTTATATGGTTGAAGGGTTGGTAGCAAGGAAAGAGGCGTCGGGAAATAAC…	1494	0.296	0.423	0.54	1.67	0.46	8.14	0.886	0.27	0.69	0.74	0.366	1.086	4.433	6.026	3.166	9.4	4.036	8.373	K14494//DELLA protein+ko04075//Plant hormone signal transduction;K14494//DELLA protein+ko04075//Plant hormone signal transduction;K14494//DELLA protein+ko04075//Plant hormone signal transduction;K14494//DELLA protein+ko04075//Plant hormone signal transduction;K14494//DELLA protein+ko04075//Plant hormone signal transduction		XP_028116288.1|1.1e-193|scarecrow-like protein 21 [Camellia sinensis]
isoform_183948	CAGCCAGATGGATTGCTGATTTGATGATTCAAGAAGCAAACCTCTTATACGGAGTGCGCGATCAAGTTGAAGGTTTGGTGAGAGAGTTAAGGCGGATGCA ATGTTTTTTAAAATATGCAGATGCAAAACAAGTAGAAAATGAGATTAACCGTAATTTGGTTGCGGAAATCAGAGAAATTGCTTATGATGCAGAGGATGTG ATAGCGACTTTTATAGTTGAGGTTGAGCCGAGGAGAAGGCGAGGCTTTCGAAACTTCATCACGAGATCTACTCGCATCTTCAATGAACTCGTAGCTCGGC GCAAGATTGGCTCTGAAATTAGAAGGATTAAAAGCAAGATCACTGAGCTTACTGCGACATATCCAACTTTTGGCCAAATCGCTATGGCCCCTGAAA…	4317	0.82	1.143	0.983	1.326	0.843	4.96	1.453	0.993	1.633	1.12	0.986	1.663	5.97	5.36	4.993	4.456	4.533	5.226	K13457//disease resistance protein RPM1+ko04626//Plant-pathogen interaction	GO:0006950//response to stress;GO:0006952//defense response;GO:0050896//response to stimulus;GO:0097367//carbohydrate derivative binding;GO:0032553//ribonucleotide binding;GO:0035639//purine ribonucleoside triphosphate binding;GO:1901363//heterocyclic compound binding;GO:0097159//organic cyclic compound binding;GO:0036094//small molecule binding;GO:0000166//nucleotide binding;GO:0017076//purine n…	XP_028082654.1|2.5e-283|putative disease resistance protein At1g50180 [Camellia sinensis]
isoform_18439	ACATCTTCAAGAGAAGAGAAGAGAAGGGTTTGAAGAAATCTTTGATTTTGAGGGAGAGAGATAAATGGGTTGTTTTCCTTGTTTTGATTCCAAGGAAGAG GAACAGCTCAATCCCGATAAACAAAGAGATCATCGCAATGAAATCCACCCAACTCTCCCCTCCAACATATCTAAATTATCTTCTGGAGGAGACAGACTGA AATCAAGAAACAATGTGGGGATGAGGAAGGAGTCATTGGGGGGTCCAAAGGATGCTCCTGATGTTAATATTGCTGCACAAACATTCACTTTCCGTGAGCT TGCTGCTGCAACAAAGAATTTTACACCAGAGTGTTTCTTAGGGGCAGGTGGATTTGGGTGTGTATACAAAGGGCGGCTTGAAAGCACAGGCCAGGC…	1867	4.1	5.656	1.113	5.453	2.306	18.503	0.053	0.026	0.14	0.026	0.103	0.1	15.72	19.306	13.06	10.936	9.403	11.146	K13430//serine/threonine-protein kinase PBS1 [EC:2.7.11.1]+ko04626//Plant-pathogen interaction;K13430//serine/threonine-protein kinase PBS1 [EC:2.7.11.1]+ko04626//Plant-pathogen interaction;K13430//serine/threonine-protein kinase PBS1 [EC:2.7.11.1]+ko04626//Plant-pathogen interaction;K13430//serine/threonine-protein kinase PBS1 [EC:2.7.11.1]+ko04626//Plant-pathogen interaction;K13430//serine/thre…	GO:0043167//ion binding;GO:0030554//adenyl nucleotide binding;GO:0005488//binding;GO:0097159//organic cyclic compound binding;GO:0035639//purine ribonucleoside triphosphate binding;GO:0003824//catalytic activity;GO:0043168//anion binding;GO:0097367//carbohydrate derivative binding;GO:1901363//heterocyclic compound binding;GO:0016773//phosphotransferase activity, alcohol group as acceptor;GO:00001…	XP_028076829.1|5.8e-277|serine/threonine-protein kinase PBS1-like isoform X2 [Camellia sinensis]
isoform_186076	ATGCCAAACTTGGCTTTAATTAAACAAGTACCTAAGGCATTCCTTCACTGCATCTCTCTCCCTCTCTCTCTCTCTCTCTCTCTCGTCACAAAGTTGCGTC CATGGAAAGCACAAAGCTTCATGCGACCATACTTTCCAGCCCTGGCGTGGGTCACCTTGTCCCAGTCCTCGAGCTAGGCAAACGCCTCGCCACCCATCAC GGTTTAGAAGTCACCATCCTCGTCGTCACCACCCATTCCTCACCCGCAGAATCCCAACTACTGGATCCCTCCACCGTCCCCAAACACCTCCGCATCCTCC AACTCCCTCCGGTCGACATCTCCGGCCTAGTTAACCCGGACACCAAGATCGTTACACTGCTCGCCATTATCATGCGCCAGGCTCGACCCTCCATTC…	1634	5.993	3.81	4.863	6.016	1.333	9.226	1.006	0.86	0.836	0.776	0.873	0.686	8.333	10.066	4.626	8.396	3.573	4.063	K12356//coniferyl-alcohol glucosyltransferase [EC:2.4.1.111]+ko00940//Phenylpropanoid biosynthesis;K12356//coniferyl-alcohol glucosyltransferase [EC:2.4.1.111]+ko00940//Phenylpropanoid biosynthesis;K12356//coniferyl-alcohol glucosyltransferase [EC:2.4.1.111]+ko00940//Phenylpropanoid biosynthesis;K12356//coniferyl-alcohol glucosyltransferase [EC:2.4.1.111]+ko00940//Phenylpropanoid biosynthesis;K12…	GO:0003824//catalytic activity;GO:0016740//transferase activity;GO:0016758//transferase activity, transferring hexosyl groups;GO:0016757//transferase activity, transferring glycosyl groups;	XP_028079439.1|8.6e-269|LOW QUALITY PROTEIN: anthocyanidin 3-O-glucosyltransferase 5-like [Camellia sinensis]
isoform_187575	ACCACAAAGTTGTGCAATCCCTACTATTTCTAAGAACTGTGTCTCAATTAATCAATCTCTCTCTCTCTCTCTCTCTAGTCTCTACACTCACCCCACATCT CAACCCCCTCTCTTCTCCAACCTTCATCCTAGGTTACCAACTACTCTTTAAACCCAGATTTTGTTGGGTTGGGAGGGAGTGGGTTTGAATTCAATTGAAG TAGCACAGTTTCATAATGGAAGTGCCTGTTGTGTCCTTCATTGTCAACAGACTTGGAGTTTTGTTATCTGAAGAAGCTAAATTCTTATACGGAGTAAGCG ACCAAGTTGAACAAATCCGAGTCGAGTTGAATCGAATGCAATGCTTCTTACAAGACGCAGATTATGCAATACAATCTGATCTTGTAGATGCGAGGG…	2084	0.526	1.513	0.856	1.373	1.483	7.34	0.02	0.01	0.04	0.01	0.02	0.02	10.686	8.753	6.87	7.87	7.886	11.09	K13457//disease resistance protein RPM1+ko04626//Plant-pathogen interaction		XP_028120270.1|1.1e-172|putative disease resistance protein At1g50180 [Camellia sinensis]
isoform_188269	AGCCAAAGGCGTTGTGTTCTTGGTCCAAACCCAATCATCATCCAAAAACGAATTCATTGCATTGAAGGCAATCTCTAAAGCTTCCATTGACAAGAAGAAC AGAATCAATCACGACAGCGATGGAAGCGAGTACCGACGAATTTGCTTCGAACGAGAGGTCTTGAGGCGCTTTCGTCATCCGCTTTTGCCGAGATTGCGTG GCACTGTCTCCACCGATAAGATTGTTGGTTACGCCATCGATTACTGTCCAGGACGCGATCTTCACTCTCTCAGAAAGGAACAATCGGAGAAAATGTTTTC CGATGATATCATCAGGTTTTATGCTGCGGAATTAGTACTGGCATTGGATTACTTGCACGAATTAGGGATAGTATACAGAGATTTAAAGCCTGACAA…	1354	0.136	0.673	0.603	0.706	0.376	6.223	0.986	0.42	0.55	0.506	0.553	0.766	1.336	4.063	1.263	1.843	1.386	1.676	K20714//serine/threonine-protein kinase OXI1 [EC:2.7.11.1]+ko04016//MAPK signaling pathway - plant;K20714//serine/threonine-protein kinase OXI1 [EC:2.7.11.1]+ko04016//MAPK signaling pathway - plant;K20714//serine/threonine-protein kinase OXI1 [EC:2.7.11.1]+ko04016//MAPK signaling pathway - plant;K20714//serine/threonine-protein kinase OXI1 [EC:2.7.11.1]+ko04016//MAPK signaling pathway - plant;K20…	GO:0003824//catalytic activity;GO:0004674//protein serine/threonine kinase activity;GO:1901265//nucleoside phosphate binding;GO:0032555//purine ribonucleotide binding;GO:0016773//phosphotransferase activity, alcohol group as acceptor;GO:0005524//ATP binding;GO:0043167//ion binding;GO:0016740//transferase activity;GO:0036094//small molecule binding;GO:0140096//catalytic activity, acting on a prote…	XP_028089105.1|4.2e-221|serine/threonine-protein kinase OXI1-like [Camellia sinensis]
isoform_189400	AAACAATAGTAATAATAAAATAAAGCAAACAGTTCCAACTCCGCAACAAACTCCAATTACGTACTTTCCTCAAAATCTCCATTATCACTCCTACCCTCTC AGCTCCGCCATGAGCGACGGCGACGACCACCTGGACATCCCTTCTTTAGAGCTCAGCCGCCTCAAAGCCATTTCCGCCCTCGGCCGCGGAGCCAAAGGCG TTGTGTTCTTGGTCCAAACCCAATCATCATCCAAAAACGAATTCATTGCATTGAAGGCAATCTCTAAAGCTTCCATTGACAAGAAGAACAGAATCAATCA CGACAGCGATGGAAGCGAGTACCGACGAATTTGCTTCGAACGAGAGGTCTTGAGGCGCTTTCGTCATCCGCTTTTGCCGAGATTGCGTGGCACTGT…	1260	0.84	1.03	1.82	2.4	3.423	20.84	0	0.263	0	0.383	0	0.153	6.433	8.006	3.766	12.613	3.933	6.176	K20714//serine/threonine-protein kinase OXI1 [EC:2.7.11.1]+ko04016//MAPK signaling pathway - plant;K20714//serine/threonine-protein kinase OXI1 [EC:2.7.11.1]+ko04016//MAPK signaling pathway - plant;K20714//serine/threonine-protein kinase OXI1 [EC:2.7.11.1]+ko04016//MAPK signaling pathway - plant;K20714//serine/threonine-protein kinase OXI1 [EC:2.7.11.1]+ko04016//MAPK signaling pathway - plant;K20…	GO:0000166//nucleotide binding;GO:0097159//organic cyclic compound binding;GO:0097367//carbohydrate derivative binding;GO:1901265//nucleoside phosphate binding;GO:0035639//purine ribonucleoside triphosphate binding;GO:0032559//adenyl ribonucleotide binding;GO:0140096//catalytic activity, acting on a protein;GO:0016740//transferase activity;GO:0016773//phosphotransferase activity, alcohol group as…	XP_028089105.1|2.5e-215|serine/threonine-protein kinase OXI1-like [Camellia sinensis]
isoform_189813	ATACACACACCTCATCCTCATTACCACTACCATCCCCTACATTCAGAAATGGAGAGAACAGTCACCACTGCATCACCAAAAAGGCACATCTCTCTCTCTC TCTCTCTCTCTCTCTCTCTCTCTCCATTTTATTGTATATGTTGAAAATTTTGAAGTTTGCATGAACCAACCTCTAAGCTCTAACACCTCAGTTTTGTTGT GTGTTTGTTAATTGATTTTCAGGATTGCAGTAGTAACAGGGGGCAACAAAGGAATTGGATTAGAGATATGCAGACAGTTAGCTTCCAATGAAGTCATGGT GATCTTAACAGCTAGAGATGAGAAGAGGGGTACTGAAGCTGTTGAAAATCTCAAAGCTTGTGGGCTATCTGATATTTTTTTTCATCAACTTGATGT…	1609	0.4	0.343	0.493	1.323	2.123	3.78	3.21	1.08	1.083	0.853	1.013	2.056	3.006	3.253	1.17	2.56	1.23	2.82	K15095//(+)-neomenthol dehydrogenase [EC:1.1.1.208]+ko00902//Monoterpenoid biosynthesis+ko01110//Biosynthesis of secondary metabolites;K15095//(+)-neomenthol dehydrogenase [EC:1.1.1.208]+ko00902//Monoterpenoid biosynthesis+ko01110//Biosynthesis of secondary metabolites;K15095//(+)-neomenthol dehydrogenase [EC:1.1.1.208]+ko00902//Monoterpenoid biosynthesis+ko01110//Biosynthesis of secondary metabo…	GO:0003824//catalytic activity;GO:0016491//oxidoreductase activity;	XP_028118312.1|1.3e-62|(+)-neomenthol dehydrogenase-like [Camellia sinensis]
isoform_190603	CGGCTTTCCGGCGGACTTGGGGGGGTGTAATAACCTCAAACGTCTCAACTTATCACACAACATAATCAACGCGGAGCTCAATCTCACTGGACTCAGTGCC TTGGAAGTTCTCGATCTCTCAACTAATCGAATCTTCGGAGCAATTCAATTCAGTTTTCCAGCAATCTGCAACAATTTGATTGTAGCCAATTTGTCAACAA ACAATTTCACCGGCACAATTGAAGGAGCCTTCGATCAGTGCCAGAATCTACAGTTTCTCGATCTCAGCACGAATAATTTCACTGGCAACGTGTGGCCGGG GTTCGCAAAGCTTCGAGAATTCTCAGTTTCCGAGAACTTGTTTGGGGGAATAATTTCCCCGACAATTTTCTCGGTAAACTGTAGTCTCCGAGTTTT…	3088	0.846	0.32	0.373	1.093	0.606	2.956	0.773	0.4	0.513	0.4	0.423	0.49	1.88	2.746	1.15	1.67	0.773	1.176	K13415//protein brassinosteroid insensitive 1 [EC:2.7.10.1 2.7.11.1]+ko04075//Plant hormone signal transduction;K13415//protein brassinosteroid insensitive 1 [EC:2.7.10.1 2.7.11.1]+ko04075//Plant hormone signal transduction;K13415//protein brassinosteroid insensitive 1 [EC:2.7.10.1 2.7.11.1]+ko04075//Plant hormone signal transduction;K13415//protein brassinosteroid insensitive 1 [EC:2.7.10.1 2.7.…	GO:0016021//integral component of membrane;GO:0031224//intrinsic component of membrane;GO:0016020//membrane;GO:0110165//cellular anatomical entity;GO:0140096//catalytic activity, acting on a protein;GO:0016773//phosphotransferase activity, alcohol group as acceptor;GO:0005524//ATP binding;GO:0016740//transferase activity;GO:0043168//anion binding;GO:0004674//protein serine/threonine kinase activi…	THG15579.1|0.0e+00|hypothetical protein TEA_009127 [Camellia sinensis var. sinensis]
isoform_190759	AGAGAAGAACACTGGTCGATCGATAAGAGAGCGCACAGAGCTTTAAATTTTTAGGTTTAGGTTTTGGGTTGGTGGATCGTTTTGTTCTGACAACTGAGTC ATTCGGATTTGTGGAGCGATTTGAAGGTTTTTTTTCTTTCTTCAATCATCTTCTGTAAACTTGTGTGAGAAAGATTTTCACTCTTGAAGAAATAAACTAG CGGGCTGTTCCGATTCGAAAAGGTTTATAAGATGTATCCGGCCTACAGATGCATGGACTCGTTTCCCCATCAGGGAAATCAAATGCCATATACACAGCAT TATTATCCGAGCTTTGAAGGTATTCCATTTCCACCTCAGGTCAATGTGGATCCATCTAAGTCTCCTATAACATATGAAACCTGGCCTTTTGGTGGC…	2443	0.483	1.266	0.876	1.086	1.593	2.216	5.806	3.18	5.01	3.71	4.22	5.19	2.686	2.156	2.116	1.716	2.54	1.96	K13448//calcium-binding protein CML+ko04626//Plant-pathogen interaction	GO:0005488//binding;GO:0051087//chaperone binding;GO:0005515//protein binding;	THG21814.1|0.0e+00|hypothetical protein TEA_004046 [Camellia sinensis var. sinensis]
isoform_19154	AAATGGCATCTTCTTCTGGGAGTTTAGACACCTCCGCTAACTCCTACCCCAAACCACCACCTATAACACCCACTTCCAACTTCTCTTTCTCTAACCCATT CATGTCCTCCACTGCCACCGTCAATCGCGGTCTCTCCGATCGAATTGCTGATCGAAATGGGTCTGGTGTCCCCAAATTCAAGTCAATTCCACCGCCTTCT CTCCCCATCTCTCCCCCTGCTTTCTCTCCTTCTTCCTACTTCGCCATCCCTCCTGGCTTGAGCCTCGCTGAGCTCTTGGACTCCCCAGTTCTCCTCTCCA CTTCCAACATTCTACCATCTCCAACTACTGGAACTTTCCCAGCTCATGGCTTCAACTGGAACAGCAATTCCAACAACCACCAACAGAGTATCAAGC…	1829	2.293	0.403	0.633	1.646	0.326	8.256	0.156	0.05	0.18	0.043	0.076	0.093	5.186	5.87	6.123	16.643	4.48	8.373	K13424//WRKY transcription factor 33+ko04016//MAPK signaling pathway - plant+ko04626//Plant-pathogen interaction;K13424//WRKY transcription factor 33+ko04016//MAPK signaling pathway - plant+ko04626//Plant-pathogen interaction;K13424//WRKY transcription factor 33+ko04016//MAPK signaling pathway - plant+ko04626//Plant-pathogen interaction;K13424//WRKY transcription factor 33+ko04016//MAPK signaling…	GO:0110165//cellular anatomical entity;GO:0043231//intracellular membrane-bounded organelle;GO:0005622//intracellular;GO:0043227//membrane-bounded organelle;GO:0005634//nucleus;GO:0043229//intracellular organelle;GO:0043226//organelle;GO:0003700//DNA-binding transcription factor activity;GO:0043565//sequence-specific DNA binding;GO:0003676//nucleic acid binding;GO:0003677//DNA binding;GO:0005488/…	XP_028051918.1|0.0e+00|WRKY transcription factor WRKY24-like [Camellia sinensis]
isoform_194751	AGAGAGAGAGAGAGAGAGAGAGAGCGCTAGGAACAACAATGGTGGTGAAGGTGTATGGTCCAGACTATGCTTCCCCAAAGCGTGTGATCGTTTGTCTAAT TGAGAAAGGGATTGAATTTGAGACTGTTCCCATTGATATCATCAAAGGGGAACACAACCTTCCTGAATTTCTCCAACTACAGCCCTTTGGAGCTGTTCCT GTCATTCAAGATGGAGACTACACTTTATTTGGTAAAGTCTTCATTCATCGTTTTTAACCTTTTCTATGTAACTTTTTCTTAATTTTATGTACAAAATGTT TTTAATTATTAAAGTTGATAAAGTATGCAGTGC	333	0.813	2.226	4.356	0.763	0.586	6.053	0	0.05	0.126	0.24	0.093	0.053	1.586	4.75	2.073	1.69	3.226	1.383	K00799//glutathione S-transferase [EC:2.5.1.18]+ko00480//Glutathione metabolism;K00799//glutathione S-transferase [EC:2.5.1.18]+ko00480//Glutathione metabolism;K00799//glutathione S-transferase [EC:2.5.1.18]+ko00480//Glutathione metabolism;K00799//glutathione S-transferase [EC:2.5.1.18]+ko00480//Glutathione metabolism;K00799//glutathione S-transferase [EC:2.5.1.18]+ko00480//Glutathione metabolism		XP_028059526.1|4.6e-28|glutathione S-transferase F9-like [Camellia sinensis]
isoform_194984	TTAGATGAATTTTAAAGGCATGTGTTTTGTGATTTTAAGTTCATTGTTGGAAGAGTTTTATTTTTTATGTTTTGTCGAAATTTTGAGTTGGTGTATTTGT TTGTCTGTGTGTGTTTGGTTTCTGAGAAAATCGCTAGTAAAGTCACGAAGTTAGAAGTGAAAACTACTTTTTTTTTACCTCTTTCCCCAGCTACTATATG GAGGGATAATAACCTCATAACCATTTATGATTGTCAAACCGGTTAAAATTTGACTATTTGAGCTGTTTTCTTATCAATTATTGTTTTAAAGTTTAGCTGT ACTTCTTTTGTCTGATGAATTATGTTCTTCTGTTAGGTTTGGCATGTCTTTTGTGATTTTCAGTTTATATTTTGGAAGAATTTTATTTTCACTTTC…	1904	2.343	1.306	2.31	1.643	2.733	0.296	1.47	1.24	1.263	1.493	1.013	0.893	0.546	0.316	0.73	0.573	0.883	0.5	K14496//abscisic acid receptor PYR/PYL family+ko04016//MAPK signaling pathway - plant+ko04075//Plant hormone signal transduction;K14496//abscisic acid receptor PYR/PYL family+ko04016//MAPK signaling pathway - plant+ko04075//Plant hormone signal transduction;K14496//abscisic acid receptor PYR/PYL family+ko04016//MAPK signaling pathway - plant+ko04075//Plant hormone signal transduction;K14496//absc…		THG01853.1|2.1e-32|hypothetical protein TEA_027912 [Camellia sinensis var. sinensis]
isoform_197089	TGCCTGAGCGTGTCTAATAAACCCTCTGTTTTTATATTTCAGAGCTGTCTCTTCTTGTTCCCAAACTCAAAAACAAGGAATTTCCAAAACCACCACCATC ACACAGACCTTCACTTCTTGGAATCTTTATGTCCCTCTCAAAGCTTCATCTTCCTCAACATCACACTTAATTTCTGACCTTCCCAAAGCTTTAAATCTCG TTTCCAACACTCATCAATGGCCGCTAGCAATGAAATCATCACCAACGAATCCAAGAGTGTGGTTCCATTGAATACATGGATTCTCATATCAAATTTCAAG GTTGCTTACAGCATGCTCCGCCGTGCCGACGGCACAATCAACCGTGACCTGGCGGAGTTTCTCGACCGGAAAGTCGCCGCCAATGCAATCCCAGTC…	2253	1.156	0.693	0.856	0.856	0.48	2.776	0.33	0.266	0.346	0.266	0.423	0.66	1.34	2.383	1.073	1.4	0.883	1.13	K14493//gibberellin receptor GID1 [EC:3.-.-.-]+ko04075//Plant hormone signal transduction;K14493//gibberellin receptor GID1 [EC:3.-.-.-]+ko04075//Plant hormone signal transduction;K14493//gibberellin receptor GID1 [EC:3.-.-.-]+ko04075//Plant hormone signal transduction;K14493//gibberellin receptor GID1 [EC:3.-.-.-]+ko04075//Plant hormone signal transduction;K14493//gibberellin receptor GID1 [EC:3…	GO:0000902//cell morphogenesis;GO:0033993//response to lipid;GO:0009739//response to gibberellin;GO:0065007//biological regulation;GO:0050789//regulation of biological process;GO:0050896//response to stimulus;GO:0040007//growth;GO:0090558//plant epidermis development;GO:0010026//trichome differentiation;GO:0023052//signaling;GO:0050794//regulation of cellular process;GO:0071370//cellular response…	XP_028058771.1|5.4e-112|gibberellin receptor GID1B-like [Camellia sinensis]
isoform_199148	AACAATCTTGGATTCAGTGCCAAGCCGACCGATTATATGTATGTGACAAAATGCTTGGCAGATGGGATTTTTGAACAAGGCCAACTTAATCCCTATGGAA ACATTGAATTGAACCCTTTTGCCGCAGTCTTGAACTATGGCCAGGGGTTATTTGAAGGGACAAAAGCATTCAGGAGAAAAGATGGGAGGGTCTTCCCCTT CCGGCCAGATCAGAACGCAATCCGAATGCAGTTAGGCGCTGAAAGAATGTGCATGCCCTCCCCCTCCATTTTCTCAATTCATTCATGCCATTAAACAAAC TGCTCTCGCTAACAGGCGTTGGATTCCCCCTATGGGAAAAGGGTCTCTTTATATAAGGCCTTTGCTCATAGGAAGTGGGCCTATACTGGGTGTGGC…	1255	0.7	1.5	0.866	1.04	1.836	4.836	0.016	0	0.016	0	0.02	0	2.376	2.776	2.863	2.99	2.053	3.5	K00826//branched-chain amino acid aminotransferase [EC:2.6.1.42]+ko00290//Valine, leucine and isoleucine biosynthesis+ko00280//Valine, leucine and isoleucine degradation+ko00770//Pantothenate and CoA biosynthesis+ko01230//Biosynthesis of amino acids+ko01100//Metabolic pathways+ko01110//Biosynthesis of secondary metabolites+ko01210//2-Oxocarboxylic acid metabolism+ko00270//Cysteine and methionine …	GO:0044249//cellular biosynthetic process;GO:0008652//cellular amino acid biosynthetic process;GO:0009058//biosynthetic process;GO:0071704//organic substance metabolic process;GO:0009082//branched-chain amino acid biosynthetic process;GO:0006520//cellular amino acid metabolic process;GO:0009081//branched-chain amino acid metabolic process;GO:1901576//organic substance biosynthetic process;GO:0016…	XP_028079509.1|6.6e-67|branched-chain-amino-acid aminotransferase 2, chloroplastic-like isoform X1 [Camellia sinensis]
isoform_201070	CGGGGGAAAATGTCCTCTTTTTGTCGATTCCAACATAAATTTAAAAGTCACAGCAAGGCGAATTATCACAGGCAAATGGGGATTAAATAATGGACAAGCT TGTGTTGCTGCTGATCACATTATAACAACAAAAGATTTTGCTCCAAAGTTGATAGATGCTCTGAAACTTGAGTTAGAGAAGTTCTATGGAAGTGATCCAT TGATATCCGAAGACTTGTCTCGCATTGTGAGTCCCAACCACTTTGCTCGCTTAACAAAGCTCTTGGACGACGACAAGGTTTCTGGTAATATAGTTCATGG AGGTCAAAGGGACGAAATCAACCTGAAAATTGCCCCTACCATTTTGCTGGATGCCCCGGAAGACTCTCTTATCATGAATGAGGAGATATTTGGCCC…	1082	0.86	0.986	0.52	1.706	1.186	2.79	0.716	0.513	0.683	0.75	0.33	0.553	2.91	5.726	3.573	1.54	2.183	3.196	K00128//aldehyde dehydrogenase (NAD+) [EC:1.2.1.3]+ko00410//beta-Alanine metabolism+ko00310//Lysine degradation+ko00010//Glycolysis / Gluconeogenesis+ko00903//Limonene and pinene degradation+ko00380//Tryptophan metabolism+ko00330//Arginine and proline metabolism+ko00280//Valine, leucine and isoleucine degradation+ko01100//Metabolic pathways+ko00053//Ascorbate and aldarate metabolism+ko00340//Hist…	GO:0044237//cellular metabolic process;GO:0071704//organic substance metabolic process;GO:0006081//cellular aldehyde metabolic process;GO:0009987//cellular process;GO:0008152//metabolic process;GO:0016491//oxidoreductase activity;GO:0016903//oxidoreductase activity, acting on the aldehyde or oxo group of donors;GO:0003824//catalytic activity;GO:0016620//oxidoreductase activity, acting on the alde…	XP_028087767.1|6.2e-74|aldehyde dehydrogenase family 3 member H1-like [Camellia sinensis]
isoform_201690	ATCGAACCCGCAGCTAGGTCGAAGGAGTTTGAACAGCAGCTGGTCGAAGGAGGAGGACAGTTCGAACAGCAGCTAGGTCGTCCCTCTCTCGCGAACAGGA GCTCCACGATCGTCTTTCAGATTGTGGCTATTGATATAAACCGCGAGGCATATGAGATTGGGTTGCCAATTATCCAAAAAGCTGGTGTTGAACACAAAAT TGACTTCATCCATTCTCCAGCTCTGCCGGTTCTTGATAAACTCTTAGAGGATAAAGAAAATGAAGGGGCTTTTGACTTTGCTTTTGTTGATGCTGACAAA GGAAACTATTTAAACTACCATGAGAGGTTGATGAAACTGGCGAAGGTTGGGGGTTTGCTTGTCTATGATAACACCCTTTGGGGAGGAACTGTTGCT…	839	1.683	1.413	1.98	1.65	0.783	3.926	1.04	1.08	1.07	0.856	1.076	0.713	1.563	2.93	1.72	1.746	1.583	1.193	K00588//caffeoyl-CoA O-methyltransferase [EC:2.1.1.104]+ko01100//Metabolic pathways+ko01110//Biosynthesis of secondary metabolites+ko00940//Phenylpropanoid biosynthesis+ko00941//Flavonoid biosynthesis+ko00945//Stilbenoid, diarylheptanoid and gingerol biosynthesis+ko00360//Phenylalanine metabolism;K00588//caffeoyl-CoA O-methyltransferase [EC:2.1.1.104]+ko01100//Metabolic pathways+ko01110//Biosynth…	GO:0032259//methylation;GO:0008152//metabolic process;GO:0008168//methyltransferase activity;GO:0003824//catalytic activity;GO:0008171//O-methyltransferase activity;GO:0016740//transferase activity;GO:0016741//transferase activity, transferring one-carbon groups;	XP_028060222.1|2.0e-72|probable caffeoyl-CoA O-methyltransferase At4g26220 [Camellia sinensis]
isoform_202557	TTTCAGCAATCAGCTCAGAACAATGTAGTCGTGGCTAATCGGATAACAGAGAACAATAATAATAATAATTCAGTGCCTAATCAGTCTTCTGGTTTACCAC TGAATGCCAGTGGTGTAAGATCTTCTCAGCAACAATTGCAGCAGCATCAACAGCCACTTTTACCCAAGCAAGTCACGGTGGCGTTCACTTCTCCAATGCC TGTAGTAAATAATGCACAACTGGCTAACCATAACCCGGGAACAAGGGGTCCGGTTGTTAGAATGGTAGATCCTTCTACAAACAATGGTTTAATTCAAGGT AGTGTCCTGCAGACTGGAGGAGTGGTTAGCATGACGGGTTTAGGCGCTCGGACTACTGCCACGGTTGCAGCAGGAGGATCTCCTGCAAGCCAGTTA…	1025	1.813	4.033	2.706	1.253	3.38	5.536	11.713	4.06	6.873	9.21	5.993	7.713	3.573	2.833	2.086	2.083	1.93	2.106	K14432//ABA responsive element binding factor+ko04075//Plant hormone signal transduction;K14432//ABA responsive element binding factor+ko04075//Plant hormone signal transduction;K14432//ABA responsive element binding factor+ko04075//Plant hormone signal transduction;K14432//ABA responsive element binding factor+ko04075//Plant hormone signal transduction;K14432//ABA responsive element binding fact…	GO:0140110//transcription regulator activity;GO:0003700//DNA-binding transcription factor activity;	XP_028099736.1|1.5e-130|bZIP transcription factor 23-like [Camellia sinensis]
isoform_204089	AACTCAAAACTCATCACTGCAAGCAATCTTCATTCACATTCCTATAAAACTCTTTTCTTTTCAATACCAACCACAAAATCATCAATGGCTTCTTCTTCTT CTAGCTCAGTATTGTTTATGATATCTGCAATTGTATCAACCTCTGTATTGGTTGTTGTCTCAGCTAGTAATTTCAATCAAGACTTTACCCTCACATGGGG TGATGGCAGGGCTAAAATCCTCAACAATAACCAACTTCTTACCCTTTCGCTCGACAAAACCTCTGGCTCAGGCTTCCAATCCAATAATGAATATCTATTT GGAAAGATAGATATGCAGCTCAAGCTTGTGCCTGGAAATTCTGCTGGCACTGTCACTGCCTATTATGTATGTTCTTCTTACCTAATATTTACATCA…	1404	0.106	0.68	0.566	1.743	0.376	19.3	2.156	0.676	0.846	1.326	0.816	2.803	3.8	7.253	3.573	5.38	2.393	3.473	K14504//xyloglucan:xyloglucosyl transferase TCH4 [EC:2.4.1.207]+ko04075//Plant hormone signal transduction;K14504//xyloglucan:xyloglucosyl transferase TCH4 [EC:2.4.1.207]+ko04075//Plant hormone signal transduction;K14504//xyloglucan:xyloglucosyl transferase TCH4 [EC:2.4.1.207]+ko04075//Plant hormone signal transduction;K08235//xyloglucan:xyloglucosyl transferase [EC:2.4.1.207];K14504//xyloglucan:…	GO:0010383//cell wall polysaccharide metabolic process;GO:0042546//cell wall biogenesis;GO:0005975//carbohydrate metabolic process;GO:0005976//polysaccharide metabolic process;GO:0009987//cellular process;GO:0010410//hemicellulose metabolic process;GO:0044042//glucan metabolic process;GO:0044036//cell wall macromolecule metabolic process;GO:0044085//cellular component biogenesis;GO:0044264//cellu…	XP_028096214.1|1.6e-77|probable xyloglucan endotransglucosylase/hydrolase protein 23 [Camellia sinensis]
isoform_204234	AATTCATATCCATATACTAACAGTTTATAGTTCTACATTCAAGCATATTCAAGCCTCTCTTTTGCCTTAGAATTGGCCATGGATGATGATATAAACCTTC CAGGTGGATGGCCAAGCCCGTTTGTGAACCGGGTTCAAATCGCCCTAAACTTGAAATCAATCAGCTATGAGTTCCTAGAAGAGAATTTTGATGCCAAAAG TGAGCTTCTCCTAAAATCAAATCCTGTTTATAAAAAAATACCAGTTTTTATCCATGGTGACAAACCTATATGTGAGTCTCTCATTATCGTCCAATACATC GATGAGCTATGGAGCTCTGGGCCCTCCATCCTACCTTTGGATCCTCATGATCGCGCCGTTGCTCGATTTTGGGCTGCCTATATTGATGACAAGTGG…	1090	1.62	2.366	1.673	4.29	2.56	7.47	5.266	2.893	4.563	3.27	3.233	2.163	6.39	7.313	5.473	5.883	4.583	5.42	K00799//glutathione S-transferase [EC:2.5.1.18]+ko00480//Glutathione metabolism;K00799//glutathione S-transferase [EC:2.5.1.18]+ko00480//Glutathione metabolism;K00799//glutathione S-transferase [EC:2.5.1.18]+ko00480//Glutathione metabolism;K00799//glutathione S-transferase [EC:2.5.1.18]+ko00480//Glutathione metabolism;K00799//glutathione S-transferase [EC:2.5.1.18]+ko00480//Glutathione metabolism	GO:0006790//sulfur compound metabolic process;GO:0071704//organic substance metabolic process;GO:0009987//cellular process;GO:0006575//cellular modified amino acid metabolic process;GO:0008152//metabolic process;GO:0006749//glutathione metabolic process;GO:0034641//cellular nitrogen compound metabolic process;GO:0006807//nitrogen compound metabolic process;GO:0043603//cellular amide metabolic pro…	BAI40146.1|1.4e-89|glutathione S-transferase 1 [Diospyros kaki]
isoform_204928	CACTGTCACTGCCTATTATTTATCATCACAAGGGACAACCCATGATGAGATAGACTTTGAATTCTTGGGGAATTTGAGTGGTGATCCTTACATTCTTCAC ACCAATGTGTTTAGCCAAGGCAAAGGCAACAGAGAGCAACAATTCTACCTCTGGTTCGACCCTACTACCGATTTCCACACTTACTCCATTCTCTGGAACC CCCAACGCATCATTTTCTCTGTAGATGGAACACCCATTAGAGAGTTCAAGAATGCAGAGTCAGTTGGTGTTCCATACCCAAAGAACCAACCCATGAGGAT ATACTCCAGTCTGTGGAATGCTGATGATTGGGCAACAAGAGGTGGACTTGTCAAGACTGACTGGACAAAAGCTCCATTCACTGCTTCATACAGAAA…	802	0	0	0.03	0.033	0	24.473	0.503	0.113	0.203	0.19	0.383	0.12	2.746	2.453	2.096	4.473	0.836	1.03	K08235//xyloglucan:xyloglucosyl transferase [EC:2.4.1.207];K14504//xyloglucan:xyloglucosyl transferase TCH4 [EC:2.4.1.207]+ko04075//Plant hormone signal transduction;K08235//xyloglucan:xyloglucosyl transferase [EC:2.4.1.207];K14504//xyloglucan:xyloglucosyl transferase TCH4 [EC:2.4.1.207]+ko04075//Plant hormone signal transduction;K14504//xyloglucan:xyloglucosyl transferase TCH4 [EC:2.4.1.207]+ko0…	GO:0043170//macromolecule metabolic process;GO:0044264//cellular polysaccharide metabolic process;GO:0044042//glucan metabolic process;GO:0071840//cellular component organization or biogenesis;GO:0044260//cellular macromolecule metabolic process;GO:0071554//cell wall organization or biogenesis;GO:0016043//cellular component organization;GO:0010410//hemicellulose metabolic process;GO:0006073//cell…	XP_028113373.1|1.8e-118|xyloglucan endotransglucosylase/hydrolase protein 22-like [Camellia sinensis]
isoform_20520	AAAACCAATCGGACCATTATCAGTTGGGTTGGTTGGGTTATGTCAATGCATTGCTCTGTTTTTGAGTCTAAAACCAGAAGCTACACAATTTCAACCCAAA ACAAGAAGCTATAAAATTTTATTTATATTGAGATGCCTTCATATATTTGTATATTTGTTGTACGTAAAAAAGATTGTTGTTTTTATCAGCATTCGTGCAT GCATACATATATTTTACTTGTATAAATATCTTGACAATGCAATCTTCATTTTTAATTTATAATTTTTAAACATGTTACTTTGTATCTAAGTCCATTGAGT CTATTATGCATTTCTTATTTCTTAAAATTAAAAGAGTCTTTTTTTTCCTTGTTCTTTGTGTTTTTTTTTATAATGATCAAGGCCTGTTTATTGCAC…	1784	1.343	0.563	2.97	3.623	5.71	11.78	0.94	0.62	0.596	0.776	0.623	1.133	11.086	12.743	5.163	13.01	4.763	10.23	K00083//cinnamyl-alcohol dehydrogenase [EC:1.1.1.195]+ko01100//Metabolic pathways+ko01110//Biosynthesis of secondary metabolites+ko00940//Phenylpropanoid biosynthesis;K00083//cinnamyl-alcohol dehydrogenase [EC:1.1.1.195]+ko01100//Metabolic pathways+ko01110//Biosynthesis of secondary metabolites+ko00940//Phenylpropanoid biosynthesis;K00083//cinnamyl-alcohol dehydrogenase [EC:1.1.1.195]+ko01100//Me…	GO:0009698//phenylpropanoid metabolic process;GO:0044237//cellular metabolic process;GO:0019748//secondary metabolic process;GO:0009058//biosynthetic process;GO:0044249//cellular biosynthetic process;GO:1901360//organic cyclic compound metabolic process;GO:0009699//phenylpropanoid biosynthetic process;GO:1901362//organic cyclic compound biosynthetic process;GO:0071704//organic substance metabolic…	XP_028123686.1|1.1e-149|probable mannitol dehydrogenase [Camellia sinensis]
isoform_205634	ACACACACACGAGTGCAAAACGCACTCTCTCTCTCTGTCGGCGTTCTCATTTCCTTGTTGCTTTGGGTTTTGTTTTTTTTTTTTCTCAGTGTTTCCCGAG AAACAAACAAACAAACCACCAATCAAGATGACCACAGACTGCGCAGTCAACACTGATCGATTCAAAAACTTCTTCAACCAGCTCGAGAGCCGCAAAACCC TCCTCACAACCATCACTCAGCTCCATAAAACCCTAACCGACCATTTCTCATCCTCAGAACAATCTCTCTCAGAAATCCAAAACCCTAGACTCCCAAATCG AAGCCTTCGATGCCAATACCAAGCAAACCCTTGAATCCCTCCAAAATCGCGAGAATTCGATTCCGGAGCAAGAGTCCGCCGCCGCGGCCCGCATCG…	1981	2.703	2.23	2.59	2.753	2.203	1.64	0.16	0.296	0.193	0.263	0.32	0.2	2.393	2.616	2.543	2.706	3.153	2.57	K20553//5'-3' exoribonuclease 4 [EC:3.1.13.-]+ko04016//MAPK signaling pathway - plant;K20553//5'-3' exoribonuclease 4 [EC:3.1.13.-]+ko04016//MAPK signaling pathway - plant;K20553//5'-3' exoribonuclease 4 [EC:3.1.13.-]+ko04016//MAPK signaling pathway - plant;K08867//WNK lysine deficient protein kinase [EC:2.7.11.1];K20553//5'-3' exoribonuclease 4 [EC:3.1.13.-]+ko04016//MAPK signaling pathway - pla…	GO:0032502//developmental process;GO:0048731//system development;GO:0048367//shoot system development;GO:0061458//reproductive system development;GO:0003006//developmental process involved in reproduction;GO:0009908//flower development;GO:0000003//reproduction;GO:0009987//cellular process;GO:0090567//reproductive shoot system development;GO:0048856//anatomical structure development;GO:0048608//re…	XP_028107841.1|4.7e-285|FRIGIDA-like protein 4a [Camellia sinensis]
isoform_205749	TTATCAACAATGCTAGGTATCATGAAAAGACTTTCATGAAAGTAATCATGAAAGACTTGTGACCTTTGGATTACACTTAAAATAAAGCACCACACACTAA TCAAGATAATCTAAAAGTCACAAATTTTTCATGATCATTTTCATGAAAATTTTTTCATGACCCCTAACATTTCTCTATAGTTATTTGGTCTAAGTTGATT ATGCATCAATTATTGGCTTGAAGACTCTCTTGTATAAATCCCATTTTTATTAGGTCAAAAGCAAGGAAGGAATGAAATTGTAATCCGCCTGCAACCTTCA GAGGCCATTTACATGAAGGTTACGGTCAAGCAGCCTGGCTTGGAAATGTCGACCATTCAAAGTGAATTAGACTTGTCATATCAGCAACGTTACCAA…	986	5.866	6.506	5.26	9.323	5.99	3.096	0.69	0.976	0.423	0.436	0.473	0.793	5.57	7.48	4.156	5.316	5.95	8.086	K00036//glucose-6-phosphate 1-dehydrogenase [EC:1.1.1.49 1.1.1.363]+ko00030//Pentose phosphate pathway+ko01100//Metabolic pathways+ko01110//Biosynthesis of secondary metabolites+ko01200//Carbon metabolism+ko00480//Glutathione metabolism;K00036//glucose-6-phosphate 1-dehydrogenase [EC:1.1.1.49 1.1.1.363]+ko00030//Pentose phosphate pathway+ko01100//Metabolic pathways+ko01110//Biosynthesis of second…	GO:0005975//carbohydrate metabolic process;GO:0006793//phosphorus metabolic process;GO:0006796//phosphate-containing compound metabolic process;GO:0005996//monosaccharide metabolic process;GO:0006091//generation of precursor metabolites and energy;GO:0006006//glucose metabolic process;GO:0006098//pentose-phosphate shunt;GO:0009987//cellular process;GO:0044238//primary metabolic process;GO:0044281…	THG14070.1|6.5e-70|hypothetical protein TEA_017320 [Camellia sinensis var. sinensis]
isoform_206929	ACATTGTGAACATAATAGCATGTGAGGGAGCAGAGAGGGTGGAAAGGCACGAGCCGTTTGGGAAGTGGAGGTCAAGACTTATGATGGCGGGGTTTATGCC GTGCCCTATGAGTTCCTCTGTGAGCATAGAAATTAGCCGAGTCTTGAAGGAGTACAGCAAGAATTTCAGATTTGCAGAGAGGGACGGGGTTCTTTATCTT GGCTGGAAGAATAGGGTTTTGGCAACATCTTCGGCGTGGAGGTGAGAAACAGTTTTGTGGCTGCTTTGATGCATAATTTCTGTAAATTCTCTCTCTCAAT GTTGTTTTTTATTATTTTCTTTACGCTGTGTTTGGTTGGGGGTTTTGGAAAGTGAAAGAGAAAATGTAGGTGAAATGAGAATAAAATATACCTATA…	770	4.383	3	3.333	5.24	2.15	8	0.853	0.52	0.68	1.073	0.793	0.743	7.146	6.54	6.626	9.243	5.923	7.066	K14494//DELLA protein+ko04075//Plant hormone signal transduction;K14494//DELLA protein+ko04075//Plant hormone signal transduction;K14494//DELLA protein+ko04075//Plant hormone signal transduction;K14494//DELLA protein+ko04075//Plant hormone signal transduction;K14494//DELLA protein+ko04075//Plant hormone signal transduction		XP_028115483.1|1.8e-38|scarecrow-like protein 13 [Camellia sinensis]
isoform_207271	AGTCGCGGTTCCATTTGACGACAATCTCAATTTCCACAAATTAATCGCTGTGGCAATTGCCCTTGGAGTTGGAATACATGCGATTTATCATTTAGTGTGC GATTTCCCTCGCTTGATTCATGCCAGTCCTGAGAAGTATGCGCCAATGGAGAAGTATTTCGGGGAACAAGCCGATAGCTACTGGCATTTTGTGAAGAGTT TCGAAGGAATTAGTGGGATTATCATGGTGGTGTTGATGGCGATAGCGTTCACATTGGCAAGCCCGTGGTTTAGGCGAAATAGGGTAAACCTGCCTAAAGC TCTCAAGAAGCTATCCGGATTCAACGCTTTCTGGTATTCACACCACCTGTTTGTGATTGTATACGGTCTTCTCATCGCTCATGGAATCAAGCTTTA…	1962	1.053	0.51	0.683	3.27	0.923	10.483	3.48	1.553	2.32	3.526	2.9	2.463	11.936	18.443	9.763	17.49	6.91	7.03	K13447//respiratory burst oxidase [EC:1.6.3.- 1.11.1.-]+ko04016//MAPK signaling pathway - plant+ko04626//Plant-pathogen interaction;K13447//respiratory burst oxidase [EC:1.6.3.- 1.11.1.-]+ko04016//MAPK signaling pathway - plant+ko04626//Plant-pathogen interaction;K13447//respiratory burst oxidase [EC:1.6.3.- 1.11.1.-]+ko04016//MAPK signaling pathway - plant+ko04626//Plant-pathogen interaction;K13…	GO:0016020//membrane;GO:0110165//cellular anatomical entity;GO:0031224//intrinsic component of membrane;GO:0016021//integral component of membrane;GO:0016209//antioxidant activity;GO:0003824//catalytic activity;GO:0016651//oxidoreductase activity, acting on NAD(P)H;GO:0005509//calcium ion binding;GO:0016491//oxidoreductase activity;GO:0004601//peroxidase activity;GO:0043169//cation binding;GO:005…	THF99184.1|2.0e-280|hypothetical protein TEA_010635 [Camellia sinensis var. sinensis]
isoform_209275	TTGTAGTAGCATCGATATTGAGCGAGAAAGAGAGAACAAAAACCAAACGATATAGAGAGAGAAAGTGTAGAGAAGTAGAAGAAGAACAAGCTCAGGGAGA GAAGAGAGTAGAGAGAGAGAGAAGAGAGGCTTCGCCTGCAGCTTTGTTGTTTCCGACATTTTCGAAAACATTGTTTTGAACACTTTCTCACTCTGCTAAC CTGCGCCCAAGGTGGGGATGAACTGGTTGTTTAGGGGTTTTTGAAAGGACATTAGAATCTACAAATATTGGTTGGAAACAAAATGGGTGATACTGAAGAT GGAAATGTTGATATGATGCAAAGGCTACAATCTTCTTTTGGTACTTCATCTTCTTCACTTAGAAAACAACCCATAAATCAACTGGACATACCTCAG…	2359	0.546	0.906	0.513	1.07	0.44	5.436	0.883	0.92	1.263	0.803	1.09	1.44	3.596	5.786	4.02	4.3	3.043	3.666	K20557//transcription factor VIP1+ko04016//MAPK signaling pathway - plant;K20557//transcription factor VIP1+ko04016//MAPK signaling pathway - plant;K20557//transcription factor VIP1+ko04016//MAPK signaling pathway - plant;K20557//transcription factor VIP1+ko04016//MAPK signaling pathway - plant;K20557//transcription factor VIP1+ko04016//MAPK signaling pathway - plant	GO:0003700//DNA-binding transcription factor activity;GO:0140110//transcription regulator activity;	XP_028064152.1|1.4e-158|uncharacterized protein LOC114267313 [Camellia sinensis]
isoform_21017	TTCTCCGGCGGAGCTCCGGACTTCTACACAGCAAATGGGTACACCGGAAGATCTATGGCTATGAACAATCCACAAGGTTCGTACCCAATTTCCTCGGCTT CTCAGATCCTTCATCGCCGACATGAATTGATCGGCAAACGATCACTCGCCGAGTTCCAATCCCATCAACAACAACAACAACAACAACAACAATTGGGGCT TTATCTCCGAAACGTGAAGTCTCGTACTTACCAACATGCCTCTCCGATCTCTCCTCTCTCTCCGGTAGACTTCTCAGCCTCAATTTCCCCAAATGTTTCC TCAATTTCTTCAATTCTTCAACAACTCCGACCCCAACCCATCATTCCTCCTAGTTTTTTACCCAATCGATTCATAAAGCAAGAACAATCGGAGAAA…	1769	3.016	5.276	4.253	6.416	6.42	11.96	0	0	0	0	0	0	7.716	7.843	7.663	8.65	5.88	7.86	K14777//ATP-dependent RNA helicase DDX47/RRP3 [EC:3.6.4.13];K14777//ATP-dependent RNA helicase DDX47/RRP3 [EC:3.6.4.13];K14777//ATP-dependent RNA helicase DDX47/RRP3 [EC:3.6.4.13];K14494//DELLA protein+ko04075//Plant hormone signal transduction;K14494//DELLA protein+ko04075//Plant hormone signal transduction		XP_028124665.1|8.3e-310|scarecrow-like protein 8 [Camellia sinensis]
isoform_210921	ATCCTCATCTTGATGATCAAACTAGTTACAGTACTACACATGTAATGGCCGGTTATGATCATTATCATCAAGATTTTGCACTATCAAAGTATCTTCCAAT ACTGCTGGAGCTGGATCAACCTGAGGAACATGCCATGTCTAACTTCACTACCACTGCGTCTCTCTCACAGCACTCTACTGTCTTGCAAGAAAGGAGTAGT GGAAGTTCCTTCAATTCCATCAACAAAGTTCCAAGAAACCCAACTCACATGCAAGTAAAATGTAGAAGTGGACTGAAGAGAGTGAAGATGGATGTGGGAT GTAGGATCGCATTTCGAACAAAGTCTGATATAGAGATCATGGATGATGGATTTAAATGGAGAAAATATGGAAAGAAGATGGTTAAAAACAGCCCCA…	699	2.606	2.453	2.913	3.55	1.086	10.79	1.433	0.563	0.553	0.65	0.653	0.603	2.773	4.756	2.37	2.17	0.63	2.386	K18835//WRKY transcription factor 2+ko04626//Plant-pathogen interaction;K13424//WRKY transcription factor 33+ko04016//MAPK signaling pathway - plant+ko04626//Plant-pathogen interaction;K18835//WRKY transcription factor 2+ko04626//Plant-pathogen interaction;K13424//WRKY transcription factor 33+ko04016//MAPK signaling pathway - plant+ko04626//Plant-pathogen interaction;K18835//WRKY transcription fa…	GO:0005622//intracellular;GO:0043227//membrane-bounded organelle;GO:0005634//nucleus;GO:0043229//intracellular organelle;GO:0043226//organelle;GO:0043231//intracellular membrane-bounded organelle;GO:0110165//cellular anatomical entity;GO:0005488//binding;GO:1901363//heterocyclic compound binding;GO:0097159//organic cyclic compound binding;GO:0003676//nucleic acid binding;GO:0043565//sequence-spec…	XP_028061059.1|1.7e-112|probable WRKY transcription factor 24 [Camellia sinensis]
isoform_214314	TATCAATGGAGGAAATATGGACAAAAGGTGACCAGAGACAACCCTTGCCCAAGAGCTTACTTCAAATGCTCTTTTGCTCCTAGCTGCCCTGTCAAGAAGA AGGTGCAAAGAAGTGTTGAAGATCAATGTATTTTGGTAGCAACATATGAAGGAGAGCACAACCATCCACACCCTTCAAGACTTGAGGCAACAACATCAAG CTCTAACCGAGGCATGACACTAGGTTCGGTGCCTTGCTCTGCCTCTCTCAGCTCATCTGGACCAACAATCACTCTTGATCTAACAAAACCTAAGACCAAA AGTGATACCGAAAATTCAAACCGCCGGCCAACGGTCAACTCGCCGGAATTTCAACAGTTCTTAGTTGAACAAATGGCTTCTTCCTTGACCAAGGAT…	953	2.84	1.316	0.663	1.49	0.653	16.59	0	0	0.023	0	0	0.05	13.006	12.086	7.446	21.976	14.88	15.856	K13424//WRKY transcription factor 33+ko04016//MAPK signaling pathway - plant+ko04626//Plant-pathogen interaction;K13424//WRKY transcription factor 33+ko04016//MAPK signaling pathway - plant+ko04626//Plant-pathogen interaction;K13424//WRKY transcription factor 33+ko04016//MAPK signaling pathway - plant+ko04626//Plant-pathogen interaction;K13424//WRKY transcription factor 33+ko04016//MAPK signaling…	GO:0043229//intracellular organelle;GO:0110165//cellular anatomical entity;GO:0005634//nucleus;GO:0005622//intracellular;GO:0043227//membrane-bounded organelle;GO:0043231//intracellular membrane-bounded organelle;GO:0043226//organelle;GO:0005488//binding;GO:0003700//DNA-binding transcription factor activity;GO:1901363//heterocyclic compound binding;GO:0003677//DNA binding;GO:0043565//sequence-spe…	XP_028122384.1|1.0e-80|probable WRKY transcription factor 40 [Camellia sinensis]
isoform_214551	AACTCATCTACTCTTCTCTATCTTCTCTCTTCCATTACCACAAAACAATTTTCTAATCTCTCTACGTCACAAAAAATGTCTTCCCTCATCCCACAACTCC TCCTTCTAATCTCTCTCTTTCAAATCTCTCTAGCAGCTAGAAAACTCACTGAGTTAGTCCAAAACCAACCCAGTACCCTCCTGGAATACCACAATGGTCC TCTTCTTTCCGGCAAAATCCCAATCAATCTCATCTGGTACGGCAATTTCAAGCCTTCCCAGAGAGCCATAGTATCTGATTTCATCACCTCCCTCTCCTCT TCCCCATCTCGGAACAACCCCTCCGTCGCAGCCTGGTGGAGCACCACCGCCAAGTACTACCACCTCGCCGCCGCCAAATCCAAAAAACCCTCCTCC…	1261	0.056	0.116	0.04	0.393	0.053	52.74	0.583	0.35	0.483	0.406	0.33	0.573	6.36	11.823	9.086	4.736	2.866	6.136	K00020//3-hydroxyisobutyrate dehydrogenase [EC:1.1.1.31]+ko00280//Valine, leucine and isoleucine degradation+ko01100//Metabolic pathways;K14299//nucleoporin SEH1+ko03013//RNA transport		XP_028101906.1|1.3e-179|protein EXORDIUM-like [Camellia sinensis]
isoform_216207	AGGATAACCAAAATCAGTTATGGGTTATATACTCTTGTCTCTCCTCCTTCTAATAGCTCAATCAACAACAACAACGCATGGTAGTGAAGAAGCTTCAACA CATAGTAGTTATGGCAGTGACTCTCTCAATCGCACCAGTTTTCCACCCGGTTTTACCTTTGGCACAGCCTCTGCTGCTTATCAGTACGAAGGTGCAGCAA ATGAAGGTGGTAGAGGTCCTAGCATATAGGATACCTTCACACATAGATATCCAGGTAAAATACAGGATGGTAGTAATGGAGATGTGGCTATTGATTCTTA TCATCGTTACAAGGGAGATGTAAAGATCATGAAAGAAATGGGTCTAGATGCTTACAGATTCTCTATCTCATGGTCCAGAGTATTGCCACGTGGAAA…	1739	0.796	0.246	0.433	0.836	0.656	14.62	0.126	0	0.036	0.16	0.063	0.013	2.943	5.146	2.88	1.943	2.226	4.45	K01188//beta-glucosidase [EC:3.2.1.21]+ko01100//Metabolic pathways+ko00500//Starch and sucrose metabolism+ko01110//Biosynthesis of secondary metabolites+ko00460//Cyanoamino acid metabolism+ko00940//Phenylpropanoid biosynthesis;K01188//beta-glucosidase [EC:3.2.1.21]+ko01100//Metabolic pathways+ko00500//Starch and sucrose metabolism+ko01110//Biosynthesis of secondary metabolites+ko00460//Cyanoamino…	GO:0071704//organic substance metabolic process;GO:0008152//metabolic process;GO:0044238//primary metabolic process;GO:0005975//carbohydrate metabolic process;GO:0016798//hydrolase activity, acting on glycosyl bonds;GO:0016787//hydrolase activity;GO:0003824//catalytic activity;GO:0004553//hydrolase activity, hydrolyzing O-glycosyl compounds;	XP_021675539.1|1.5e-234|beta-glucosidase 12-like isoform X2 [Hevea brasiliensis]
isoform_216219	ATTTGAGGACTCTCTTGATTAATTGCGCACAATCTGTTGCTACTGATGATCGCAGGACTGCCATGGAACAACTTAAGCAGATTAGGCAGCACGCTTCTCC TTTCGGTAATGGGTCTCAGAGGGTAGCCTATATCTTTGCCGATGCTCTTGAGGCACGCTTGGCAGGCACTGGAAGCCAGATTTATTCAGCCCTAGCTTCC AAGAGGGTTACAGCTGCTGATAAGTTGAAAGCTTACCAGCTTTATGTTTCAGCTTGCCCATTCAAACAGATGACAATATTCTTCGCAAACAAAATGATTT TGGATTTAGCTATGAAATCAACCAAAGCAAAGCTTCATATTATTGATTTTGGTATCCTATATGGTTTCCAGTGGCCCATCCTTATCCAATTTCTCT…	1486	1.863	0.943	1.353	2.63	0.576	5.843	0	0	0	0	0	0	3.923	3.47	2.476	6.373	3.923	5.19	K14494//DELLA protein+ko04075//Plant hormone signal transduction;K14494//DELLA protein+ko04075//Plant hormone signal transduction;K14494//DELLA protein+ko04075//Plant hormone signal transduction;K14494//DELLA protein+ko04075//Plant hormone signal transduction;K14494//DELLA protein+ko04075//Plant hormone signal transduction		XP_028076243.1|1.6e-213|scarecrow-like protein 14 [Camellia sinensis]
isoform_216767	CAACAAAGAGAAGCGGCAACAGCTTCAAGACGACAAGGGCTTACTTCTATTGGGTGACAAGAGAGCAAGGCTCTTTCGACTGGTTCAAAGGGATTATGAA CGAGGTGGCAGAGACGGATAAGAATGGAGTGATAGAGATGCACAATTATTGCACGAGCATTTATGAAGAAGGCGATGCACGCTCTGCGCTCATCACCATG CTTCAATCGCTCAACCATGCCAAGAATGGCGTGGATGTTGTCTCTGGGACACGAGTTAAGTCTCATTTTGCGAAGCCCAATTGGCGCAATGTCTACAAGC GGATCGCGCTCAATCACACTAATGGCAGAGTTGGAGTGTTTTACTGTGGGGCACCAGCACTTACAAAAGAGCTAAAACAGCTAGCTTCTGATTTCT…	900	0.816	0.483	0.67	5.41	0.513	20.47	4.776	2.4	2.026	2.043	3.32	2.786	16.46	27.99	13.553	15.27	7.75	11.823	K13447//respiratory burst oxidase [EC:1.6.3.- 1.11.1.-]+ko04016//MAPK signaling pathway - plant+ko04626//Plant-pathogen interaction;K13447//respiratory burst oxidase [EC:1.6.3.- 1.11.1.-]+ko04016//MAPK signaling pathway - plant+ko04626//Plant-pathogen interaction;K13447//respiratory burst oxidase [EC:1.6.3.- 1.11.1.-]+ko04016//MAPK signaling pathway - plant+ko04626//Plant-pathogen interaction;K13…	GO:0031224//intrinsic component of membrane;GO:0016021//integral component of membrane;GO:0110165//cellular anatomical entity;GO:0016020//membrane;GO:0016684//oxidoreductase activity, acting on peroxide as acceptor;GO:0003824//catalytic activity;GO:0043167//ion binding;GO:0005509//calcium ion binding;GO:0043169//cation binding;GO:0050664//oxidoreductase activity, acting on NAD(P)H, oxygen as acce…	THF99184.1|1.1e-79|hypothetical protein TEA_010635 [Camellia sinensis var. sinensis]
isoform_21697	AATCACACAAACTCAATAAAACAAGAACATAAAATAGAAACAAAAACAATGAGGTTTTGCATACTAGTTTTGTTTTCTATCATCTCCCTACTAGGAGCCA CAGCACAAGATATTAGCTCTCTTATCAGCAGAGATCTCTTCAATCAGATGTTGAAGCACCGGAACGATGCTAGTTGCCCCGGAAATGGGTTCTACACTTA TGATGCTTTTGTAGCTGCTGCCAAGTCTTTTGGGGGTTTTGGTACTACCGGAGATACGGACACTCGTAAGAGAGAGATTGCGGCCTTTCTAGCTCAAACT TCGCATGAAACTACTGGTACATTTTTACACTATCTATTTAAATTCATTGAGTCATAACAAGTGAGAATTCTGTGTAAATTTTTTGTTTCTACATTA…	1751	6.083	1.746	0.383	1.053	0.486	13.77	0.056	0.026	0.04	0.026	0.013	0.2	7.056	23.556	37.406	5.466	4.113	4.05	K20547//basic endochitinase B [EC:3.2.1.14]+ko04016//MAPK signaling pathway - plant+ko00520//Amino sugar and nucleotide sugar metabolism+ko01100//Metabolic pathways;K20547//basic endochitinase B [EC:3.2.1.14]+ko04016//MAPK signaling pathway - plant+ko00520//Amino sugar and nucleotide sugar metabolism+ko01100//Metabolic pathways;K20547//basic endochitinase B [EC:3.2.1.14]+ko04016//MAPK signaling p…	GO:0044248//cellular catabolic process;GO:1901072//glucosamine-containing compound catabolic process;GO:0006032//chitin catabolic process;GO:0006022//aminoglycan metabolic process;GO:0006807//nitrogen compound metabolic process;GO:0043170//macromolecule metabolic process;GO:1901564//organonitrogen compound metabolic process;GO:0006040//amino sugar metabolic process;GO:1901135//carbohydrate deriva…	XP_028102169.1|7.5e-69|endochitinase-like [Camellia sinensis]
isoform_217662	ATAGAAAAATCTGAGAAATTAGCATAATAGGAAAGAACCCAGAGCATGTTGGTTCTATAGCAGGAGGAATTATTGGTGATAGAGCTGCCTGATAATGTGC AACCTTTACCAAATGAGAAATTTAGCGAGGCCGTGAGAGCAAGAAGGTTTGATATACTGCACTACATTCACTAGCTAAATCAATCAATAGTTAGATGCAA CCATCCCAGGAGCAACAAAGTTCAGGCAGTATCCATGGCTTGTACCACCAGCCTATGCAGCAGATCGAACCATACTGCATCTCTCCTTTCCAAATTTTGA CCAACAACGTGTTCCCTGAAAATGGGAGCCAAGCAACCCAAGTTTCATTCCAGTCTTACAATGAACCGTACTTCACACTGGAATCGTCTCCAGCAG…	2336	8.806	10.49	9.86	16.506	8.48	20.42	4.59	3.51	4.88	3.896	4.056	4.833	20.75	16.66	20.27	22.096	19.346	21.786	K14494//DELLA protein+ko04075//Plant hormone signal transduction;K14494//DELLA protein+ko04075//Plant hormone signal transduction;K14494//DELLA protein+ko04075//Plant hormone signal transduction;K14494//DELLA protein+ko04075//Plant hormone signal transduction;K14494//DELLA protein+ko04075//Plant hormone signal transduction		XP_028115483.1|0.0e+00|scarecrow-like protein 13 [Camellia sinensis]
isoform_217692	AAAAACAAACACCTTAAACACAATTTGCTAAACCCACCTTCCTTCTCTCTTCTTCTTCAGTCAATCTTCCATCTTCACTGAGTTTTTACACATCATCATC AATGGCGGACGAAGTCATTCTCTTGGACTTCTGGGTTAGCCCTTTTGCGACGAGGGTGAAAATAGCCTTGGCTGAGAAAGGGGTAGAGTATGAGTCCAGA GAAGAGGACCGGAGCAACAAGAGTCCACTGCTCCTCAAGATGAACCCTGTTCATAAGCAAGCCCCAGTGTTGATCCACAACGGCAGACCGGTGTGCGAGT CACTCATCATTGTTCAGTACATCGATGAAGTATGGAACCACAAATCTCCATTGTTGCCTTGTGATCCTCACCAGCGAGCTCAAGCCAGGTTCTGGG…	1136	1.11	1.473	0.153	1.36	1.806	3.3	0.233	0.436	0.136	0.16	0.203	0.163	1.876	1.476	0.996	3.05	1.746	2.23	K00799//glutathione S-transferase [EC:2.5.1.18]+ko00480//Glutathione metabolism;K00799//glutathione S-transferase [EC:2.5.1.18]+ko00480//Glutathione metabolism;K00799//glutathione S-transferase [EC:2.5.1.18]+ko00480//Glutathione metabolism;K00799//glutathione S-transferase [EC:2.5.1.18]+ko00480//Glutathione metabolism;K00799//glutathione S-transferase [EC:2.5.1.18]+ko00480//Glutathione metabolism		XP_028091848.1|3.7e-101|probable glutathione S-transferase [Camellia sinensis]
isoform_21813	AATTGAATCGAATCGAATCGAAGAAGAAACAAAGCGCTGTGATGGAAAACTTACCCACCTTCGTAGTTCCTCTCTTCCTCAACATACTCACATCTCTCTT CATCTTCGCCGACAAATCGCTCCTAACCTTAGCCCAGAGGTACAAGCTCCTCCAACTCCTCCGCTGCTTCCTCATCTCCTCCTTCCTCTTCCTCCTCCGC CTCCTCCCCCACCCCTCTCTCTCCCTCTCCCCGGAAACCTACAATTACTCTCACAAACCTCCCAAATCCCAAAACTACGTCCCCCCCGCCGCATCTGCCG CCGGCTACGGCGGCGGAGGCGGCGGAAGTGGTGATTCGGGTATCGCTCGAGCGCTTTCGCAGTTGTTGTCGATCGTTACCGATATTCCGGTCAGCT…	1661	1.053	1.28	1.553	1.006	1.626	3.72	0.133	0.096	0.196	0.3	0.21	0.186	1.33	3.47	1.753	4.156	1.816	1.42	K04733//interleukin-1 receptor-associated kinase 4 [EC:2.7.11.1];K04733//interleukin-1 receptor-associated kinase 4 [EC:2.7.11.1];K00430//peroxidase [EC:1.11.1.7]+ko01100//Metabolic pathways+ko01110//Biosynthesis of secondary metabolites+ko00940//Phenylpropanoid biosynthesis	GO:0031224//intrinsic component of membrane;GO:0016021//integral component of membrane;GO:0110165//cellular anatomical entity;GO:0016020//membrane;	PSS02808.1|3.5e-140|CAMP-specific 3',5'-cyclic phosphodiesterase [Actinidia chinensis var. chinensis]
isoform_219100	TGATGGCAGGGCTAAAATCCTCAACAATAACCAACTTCTTACCCTTTCGCTCGACAAAACCTCTGGCTCAGGCTTCCAATCCAATAATGAATATCTATTT GGAAAGATAGATATGCAGCTCAAGCTTGTGCCTGGAAATTCTGCTGGCACTGTCACTGCCTATTATTTATCATCACAAGGATCAACCCATGATGAGATTG ACTTTGAATTTTTGGGTAATTTGAGTGGTGATCCTTACATTCTTCACACTAATGTGTTTAGCCAAGGCAAAGGCAACAGAGAGCAACAATTCTACCTATG GTTTGACCCCACTGCTGATTTCCACACATACTCTATCCTCTGGAACCCCCAACGCATCATTTTCTCTGTTGATGGAACACCCATTAGAGAGTTCAA…	975	4.246	15.85	8.766	47.433	9.67	298.11	0	0	0	0	0	0	115.466	127.66	84.266	147.356	73.246	100.59	K14504//xyloglucan:xyloglucosyl transferase TCH4 [EC:2.4.1.207]+ko04075//Plant hormone signal transduction;K14504//xyloglucan:xyloglucosyl transferase TCH4 [EC:2.4.1.207]+ko04075//Plant hormone signal transduction;K14504//xyloglucan:xyloglucosyl transferase TCH4 [EC:2.4.1.207]+ko04075//Plant hormone signal transduction;K08235//xyloglucan:xyloglucosyl transferase [EC:2.4.1.207];K14504//xyloglucan:…	GO:0044238//primary metabolic process;GO:0071704//organic substance metabolic process;GO:0044237//cellular metabolic process;GO:0044085//cellular component biogenesis;GO:0044036//cell wall macromolecule metabolic process;GO:0006073//cellular glucan metabolic process;GO:0071840//cellular component organization or biogenesis;GO:0071555//cell wall organization;GO:0005976//polysaccharide metabolic pr…	XP_028096214.1|2.6e-143|probable xyloglucan endotransglucosylase/hydrolase protein 23 [Camellia sinensis]
isoform_222534	ACAGCTGGTGGAGGTTGTATTCTGATGAATCATAGAGCTAAAAATGGTATATGCTTCGGATATGATTCAAATCTCAGGGGCTAAAGTCTGTAAGTCAAAG AGTCTTTCCCCACAGTGAATTTTTTTGCTGAAATCTGACAAACCATCAAAGCAGCCGGTGCCAGGAATTTGGAACTGCGATATCATTTTTTGGAGTTGCA CATCAATCTGCAGGGAGAACTAATGGCAGAAAGAGCAGTGATCTCTGTTATTCAATATTTGGGACCATTGTTAGCCGGTGAAGTAGAGTTGTTGAGGGGT GTTCGCAAGGAAATGGTCAGTATCAAAGCTGAATTGGAGCGCATACACTCTTTCTTAAAAGACGCAGAATCAAGAGCAGAAACTGGAGATGAAGGT…	3485	1.576	1.186	1.043	1.443	1.446	3.393	1.386	0.796	1.29	0.776	1.033	0.896	3.676	3.05	3.143	2.88	2.33	2.973	K13457//disease resistance protein RPM1+ko04626//Plant-pathogen interaction;K13457//disease resistance protein RPM1+ko04626//Plant-pathogen interaction;K13457//disease resistance protein RPM1+ko04626//Plant-pathogen interaction;K13457//disease resistance protein RPM1+ko04626//Plant-pathogen interaction;K13457//disease resistance protein RPM1+ko04626//Plant-pathogen interaction	GO:0006952//defense response;GO:0006950//response to stress;GO:0050896//response to stimulus;GO:0031224//intrinsic component of membrane;GO:0016020//membrane;GO:0110165//cellular anatomical entity;GO:0016021//integral component of membrane;GO:0043531//ADP binding;GO:0000166//nucleotide binding;GO:0036094//small molecule binding;GO:0005488//binding;GO:0097367//carbohydrate derivative binding;GO:00…	XP_028111910.1|0.0e+00|disease resistance protein RPM1-like [Camellia sinensis]
isoform_22366	TTCGAACCTGGGTGCGTAATTATCTGAATTTGTGTAGTCGATTGCGGTCTTTGTCCTCGTGGGCACTCGGGCCTGTTGGTCTGGGATACTTCGAAGAACA TACTACATACGCGTAGTAATACATCAGAAAATTAAACCTAATAGCGCCAACCATTATCAACTGTTTTTGATCTACGGACACCTCTTCTGAGGTTCAGAGG AAATTCTGGAAGTTCTGGAGTCTGATGTCTCCACCGCTGTTAGGTGTTGAGGGGGAAGGTCGGGCCAATGTCTCCTTAGTGGCTGCTTCAGCCTCTATGG ACACTATCTCCCAGAATGGGTTGGGATTAAAAGAGCGTAATTATCTGGGTTTGTCGGATTGTTCTTCAGTGGACAGCTCCCCTGTCTCAAGTGTGT…	1731	1.016	1.003	1.053	2.006	2.83	4.116	1.393	0.466	1.76	1.266	0.796	1.1	3.86	4.386	3.046	2.146	2.07	3.323	K14484//auxin-responsive protein IAA+ko04075//Plant hormone signal transduction;K14484//auxin-responsive protein IAA+ko04075//Plant hormone signal transduction;K14484//auxin-responsive protein IAA+ko04075//Plant hormone signal transduction;K14484//auxin-responsive protein IAA+ko04075//Plant hormone signal transduction;K14484//auxin-responsive protein IAA+ko04075//Plant hormone signal transduction	GO:0051252//regulation of RNA metabolic process;GO:0071495//cellular response to endogenous stimulus;GO:0010468//regulation of gene expression;GO:0080090//regulation of primary metabolic process;GO:0019219//regulation of nucleobase-containing compound metabolic process;GO:0051716//cellular response to stimulus;GO:0009725//response to hormone;GO:0071310//cellular response to organic substance;GO:0…	ARQ20701.1|6.2e-217|auxin early response protein AUX/IAA9 [Camellia sinensis]
isoform_22377	TCCTGTTGCGTTTTCTCATATCCTTCCTCGCACTTACTCTGAAGAACTCTCCCCCAAAATCCCAGACCAAGTCATCCCTATAAATCCCACTCCATCTCTA TCCTCTCCCATCTCAGAATCAGAGTCCCAAATCCTAGAGAGAGAGACAGAGAGAGTGTGTCTGTGTTTTCATATACAGAGCGTAGAGTGAGAGAACTTAG AGAGAGAAGCAATGGCTGACTTAAACACAGCCGCAGGTCAATTCCCGGAATTCCCGGCTATTCCGACTCACGGAGGTCAGTTCATTCAACACAACATATT CGGAAACCTCTTCGAGATCACGGCCAAGTACCGATCTCCGATCATGCCGATTGGTCGTGGTGCTTATGGAATTGTCTGCTCGGTTATGAATTCCGA…	1627	2.046	2.35	1.576	1.776	1.32	8.1	1.62	2.15	1.643	2.543	1.32	3.746	3.956	5.303	4.103	6.586	4.96	4.536	K20536//mitogen-activated protein kinase 3 [EC:2.7.11.24]+ko04016//MAPK signaling pathway - plant;K20536//mitogen-activated protein kinase 3 [EC:2.7.11.24]+ko04016//MAPK signaling pathway - plant;K20536//mitogen-activated protein kinase 3 [EC:2.7.11.24]+ko04016//MAPK signaling pathway - plant;K20536//mitogen-activated protein kinase 3 [EC:2.7.11.24]+ko04016//MAPK signaling pathway - plant	GO:0043167//ion binding;GO:0017076//purine nucleotide binding;GO:0005488//binding;GO:0035639//purine ribonucleoside triphosphate binding;GO:0140096//catalytic activity, acting on a protein;GO:0032555//purine ribonucleotide binding;GO:0043168//anion binding;GO:0016740//transferase activity;GO:0004672//protein kinase activity;GO:0032559//adenyl ribonucleotide binding;GO:0016301//kinase activity;GO:…	XP_010032056.1|7.2e-191|PREDICTED: mitogen-activated protein kinase 3 [Eucalyptus grandis]
isoform_224923	TCGAGAGAGAGAGAGAGAGAGAGAGTACTTCCTCGAATGGGACTTAAAGTTTCAACAATGACTTTCTTGTTCCTCTTCTTTCTCTTATTATTTGGATTCG ATTTCTTGGAAGCTCAGAAAGTACCGGGCATGTACGTGTTTGGAGACTCCTTAGTAGATGTCGGAAACAATAACTACCTCAAACTCTCCTTCAACAAAGC TGATTTTCCTCATAACGGCATCGACTTTCCCGGAAAAATACCCACCGGAAGGTTCAGTAACGGCTACAACTTTGCAGACCTTCTAGCTGAGAAAGTGGGT ATAGTGACTCCTCCCCCGTATCTCTCACTTGTATCTAACAAGCCTAGTAATGCTGCCTTTCCAAGCACCGGCGTTAGCTTTGCCTCCGGAGGTTCT…	1409	16.143	13.453	13.893	14.223	15.053	7.643	0.94	1.05	1.193	0.853	0.443	0.52	3.6	2.603	4.32	4.06	5.496	4.693	K14209//solute carrier family 36 (proton-coupled amino acid transporter);K10691//E3 ubiquitin-protein ligase UBR4 [EC:2.3.2.27];K01188//beta-glucosidase [EC:3.2.1.21]+ko01100//Metabolic pathways+ko00500//Starch and sucrose metabolism+ko01110//Biosynthesis of secondary metabolites+ko00460//Cyanoamino acid metabolism+ko00940//Phenylpropanoid biosynthesis;K16280//E3 ubiquitin-protein ligase RGLG [EC…	GO:0016020//membrane;GO:0110165//cellular anatomical entity;GO:0031224//intrinsic component of membrane;GO:0016021//integral component of membrane;GO:0016788//hydrolase activity, acting on ester bonds;GO:0003824//catalytic activity;GO:0016787//hydrolase activity;	XP_028063657.1|1.4e-222|GDSL esterase/lipase At5g55050-like [Camellia sinensis]
isoform_225392	TTATCATAAATTGTATTTTCAACATGCGATTTTAAGATAAAATCGTATGTTGAAATTGTATTTTTAAAATGCGATTTTAAAAAGTAGGTTAGTTTCTCAA ATAATTTGAAAAGTTAGTCAATTCTTATTATTTTTTTTAAAATATTTTTAAAAAAAACCCTGCCAAAGTCTCCTATCCTAGTTATTTTCTGCAACTTTAG TTTATATATATATATTTAAAATTTTGACCTTTCTCTTGTGTTTGTGAAATCTAATTTAAGCATTCATGATTTGGCAAATGATTCAGGGAGACCCGAAACC ACAAGAAATATGGGTCCGAAGGTGGAAAAACCGGTCGGGTCATGGGCACAACATGGACTTATGGATCTCTTTCCTCAGCATGCTGATCTCCCAAAT…	1900	0.193	0.05	0.166	0.216	0.033	9.34	1.756	0.666	0.863	1.17	1.54	0.643	2.043	7.28	1.303	6.823	2.496	4.643	K13464//jasmonate ZIM domain-containing protein+ko04075//Plant hormone signal transduction;K13464//jasmonate ZIM domain-containing protein+ko04075//Plant hormone signal transduction;K13464//jasmonate ZIM domain-containing protein+ko04075//Plant hormone signal transduction;K13464//jasmonate ZIM domain-containing protein+ko04075//Plant hormone signal transduction;K13464//jasmonate ZIM domain-contai…		ANB66339.1|7.2e-41|jasmonate-zim-domain protein [Camellia sinensis]
isoform_226061	AGAGAGTCTAGATTTACTTAAATATATAGAAAACCACTTTGAAGGGCCTGCACTTCTACCCCATGATCCTGCCAACAACAGTTTGCTGAAGAGTTGATAT CCTACTCTGACACATTTAACAAAACCGTATTTACCTCATTTAAAGGAGACGCGGTAAAAGAAGCTGGTGAGATTCTGTACTTGCTGCATTTTGATACATG ATACTACTTGTAGTGAAACCTAACTGACTTCAGTAACTTACATTAGGTGGTGCTTTTGATTACTTGGAAACTGCTCTTCACAAATTTGACGATGGGCCTT TCTTCCTTGGCCAATTCAGTCTGGTGGACATTGCCTATGCTCCGTTCATTGAAAGGTTTCAAATCTTCTTTGAAGATGCCTTGAAGTATGACATCA…	710	0.486	0.196	0.363	2.066	0.886	5.496	0.306	0.19	0.076	0.226	0	0.113	2.13	4.096	5.17	0.8	0.67	0.856	K00799//glutathione S-transferase [EC:2.5.1.18]+ko00480//Glutathione metabolism;K00799//glutathione S-transferase [EC:2.5.1.18]+ko00480//Glutathione metabolism;K00799//glutathione S-transferase [EC:2.5.1.18]+ko00480//Glutathione metabolism;K00799//glutathione S-transferase [EC:2.5.1.18]+ko00480//Glutathione metabolism;K00799//glutathione S-transferase [EC:2.5.1.18]+ko00480//Glutathione metabolism		XP_028091881.1|8.9e-45|glutathione S-transferase L3-like [Camellia sinensis]
isoform_22705	TTACTTTCTGCCAAATGGAGGGTCCTTAGTGAGCACTCTCTCTCTCTCTCCTGTAAATTTGCTCAGAAAATCGAAGAAAAAGTTTTACTCCATCATCGTC TTCTCAAGCTTCTTCAGATTTAAAAGAAATTGGAGTTCGATTTTTGGAATTCTGATGTCTCCATCGCTTCTTGGAGCTGGGGAGGAGGGTCAGAGCAATG TAACTTTCTTGGCTTCTTCGGCTTCCATGGACAGTGTGTCTCAGAATGGGTCAGATCTGAAAGAGCGTAACTACATGGGGTTATCAGATTGTTCTTCAGT GGACAGCTCTACAATCTCTACCGTGTCCGAAGAAAATAGTGGCTGTTTGAATTTGAGAGCTACAGAGCTGAGGCTTGGCCTTCCTGGATCCCAATC…	1719	12.1	14.79	17.07	13.113	15.68	8.376	10.53	10.986	11.63	11.676	11.796	12.476	13.693	9.44	16.236	14.873	20.533	16.176	K14484//auxin-responsive protein IAA+ko04075//Plant hormone signal transduction;K14484//auxin-responsive protein IAA+ko04075//Plant hormone signal transduction;K14484//auxin-responsive protein IAA+ko04075//Plant hormone signal transduction;K14484//auxin-responsive protein IAA+ko04075//Plant hormone signal transduction;K14484//auxin-responsive protein IAA+ko04075//Plant hormone signal transduction	GO:2001141//regulation of RNA biosynthetic process;GO:0031326//regulation of cellular biosynthetic process;GO:0071310//cellular response to organic substance;GO:0065007//biological regulation;GO:0010468//regulation of gene expression;GO:0007154//cell communication;GO:0080090//regulation of primary metabolic process;GO:0051171//regulation of nitrogen compound metabolic process;GO:0009987//cellular…	XP_028083999.1|1.1e-205|auxin-responsive protein IAA9-like isoform X2 [Camellia sinensis]
isoform_227068	AATTCCCTAACTGGTATTATGATCTTGGAAGAAACAAACTGATGCCCTAACAACATATCAGCAGTCCACCGCGATTTTGGATCTCTAACCAAACACTTCC TTAAGAAATCCTTCCCCTCCTTGGAAACCCAACTCGGCACTTCCGGAACTTGTTCTGTAAAACCAATCCTAAACAGCAGAGCACAAGTCTCTGTACCCGG CTCACACTTCCAACATGGTTCCCCAGTAATCATTTCCAAAACTGTACATCCAAGTGACCAAATATCAGTCCAAGACTCATATTCTCGGTACACTACAGAC TCCGGAGCCATATACATAGCAGTACCTTCGATTTTTCGCTTCTTTCCCGCCTTCTCTGCCAGCCCAAAATCCGCAATTTTTACAGTTTCTTGCTCG…	1022	1.51	1.89	1.803	3.486	3.016	12.67	1.42	2.146	2.206	2.156	1.783	2.16	8.033	7.42	5.26	9.1	5.58	8.83	K17533//mitogen-activated protein kinase kinase kinase 19 [EC:2.7.11.25];K04421//mitogen-activated protein kinase kinase kinase 3 [EC:2.7.11.25];K04421//mitogen-activated protein kinase kinase kinase 3 [EC:2.7.11.25];K20716//mitogen-activated protein kinase kinase kinase 17/18+ko04016//MAPK signaling pathway - plant;K20716//mitogen-activated protein kinase kinase kinase 17/18+ko04016//MAPK signal…	GO:0032559//adenyl ribonucleotide binding;GO:0016301//kinase activity;GO:0032553//ribonucleotide binding;GO:0016740//transferase activity;GO:0032555//purine ribonucleotide binding;GO:0097159//organic cyclic compound binding;GO:0005524//ATP binding;GO:0043168//anion binding;GO:0017076//purine nucleotide binding;GO:1901363//heterocyclic compound binding;GO:0036094//small molecule binding;GO:1901265…	XP_028105454.1|6.8e-163|mitogen-activated protein kinase kinase kinase 17-like [Camellia sinensis]
isoform_228524	AGAGCGTCCAATCCTCAATATGGGTTTAATATTACTGTCGTCAATGTCATGGACTCTGTTTCAGTTCATGCATGTTGTTGTTGTTGTTGTTTTTGTTCTC ATGGGGTGTTCGTGTTTGGGTGGTTCAGGCTCTACTACTCATCGTCATCATGTTCATGTAGCCGGGAATGAGACGGATCGGCTAGCCTTGCTCGCATTCA AGGCTGAAATAACCGGTGATCCCTTCGGGGCTCTAAACTCGTGGAATGAATCCATCCACTTCTGTCAATGGGCTGGCATAACATGTGGCCGACGATACCA GAGGGTGACTATGTTGATACTGGATCATCAAGAATTGACAGGCTCAATTTCGCCTCACATTGGAAATCTGAGCTTTCTTAGGATATTGTTGTTGCG…	1098	1.873	2.55	2.12	1.833	0.753	4.366	1.763	1.093	1.46	2.24	1.583	1.31	3.33	3.766	3.883	2.176	1.74	2.096	K13428//LRR receptor-like serine/threonine-protein kinase EFR [EC:2.7.11.1]+ko04626//Plant-pathogen interaction;K13420//LRR receptor-like serine/threonine-protein kinase FLS2 [EC:2.7.11.1]+ko04016//MAPK signaling pathway - plant+ko04626//Plant-pathogen interaction;K13428//LRR receptor-like serine/threonine-protein kinase EFR [EC:2.7.11.1]+ko04626//Plant-pathogen interaction		XP_028122450.1|1.2e-120|probable LRR receptor-like serine/threonine-protein kinase At3g47570 [Camellia sinensis]
isoform_228859	TGCAAAGCAATTTCATTGAGTTAGGAATGAAAACTTCAGTGAAACAAGAGGCTAGTGCTCTAGTAGAGGAATTGAACCGGGTTAATGCCGAGAACAAGAA ATTGACAGAAATGTTGACAGTGTTGTGTGAGAATTACAATGCTTTGCAAAGACATTTGATGGATTATATGAGTAAGAATCCGGGGACGGTAGAGAATGTG GTGTCGAAGAAGAGGAAAACTGAAACCAGTAATACTAACATCATCAACAATGGTAACAATGATGGAATTCATGGAACTAGCAGAGGAAATTCGGAGAGTA GCTCAAGCGACGAAGATTCGTGTAAGAAACTGAGGGAAGAACATGTCAAGGCCAAGATTTCAACGTTGTGTGTGAGAACTGAATCCTCTGATACAA…	1035	1.726	1.58	1.2	2.436	0	8.73	0	0.12	0.826	0	0	0.286	0	3.883	2.173	4.276	3.106	6.106	K18835//WRKY transcription factor 2+ko04626//Plant-pathogen interaction;K18835//WRKY transcription factor 2+ko04626//Plant-pathogen interaction;K13424//WRKY transcription factor 33+ko04016//MAPK signaling pathway - plant+ko04626//Plant-pathogen interaction;K13424//WRKY transcription factor 33+ko04016//MAPK signaling pathway - plant+ko04626//Plant-pathogen interaction;K13424//WRKY transcription fa…	GO:0043226//organelle;GO:0043229//intracellular organelle;GO:0110165//cellular anatomical entity;GO:0043227//membrane-bounded organelle;GO:0005634//nucleus;GO:0005622//intracellular;GO:0043231//intracellular membrane-bounded organelle;GO:0003676//nucleic acid binding;GO:0003677//DNA binding;GO:1901363//heterocyclic compound binding;GO:0005488//binding;GO:0003700//DNA-binding transcription factor …	XP_028122384.1|4.9e-161|probable WRKY transcription factor 40 [Camellia sinensis]
isoform_228878	CGGGGGAAAACAAAAACCATAAAGTAGAGAGAGAGAGAGAGAGAGAGAGAGAGAGAAGGCAGTTTAAGTTTTTGGTTGATTTCTTTGATTCTCTGATCGA TTTTGAGTTTGTTCGCTGGAAACTATGTCGAGTTCGTCTGGTTCTGCTGATTCCGGGAGGTTTTCCGGCCATAGACACTCCCCCAGAGTGCCCGAGAAGT CGGCGTCGTCGAGCTTCTCTCAGACGTGTAGTTTGTTGAGCCAGTACCTGAAGGAGAAGAAAGGCACATTCGGAGATCTCAGTCTCGGCATGCCAACCGC AACGACAACCATGAATTTGTTCCCCGTTGCTATGAAATCGAGTGAGGTTTCCCGAAATGGAACTCCGGTGACGAGAAACCTCACGTCTATGGACTT…	1680	0.233	0.163	0.366	0.33	0.17	7.903	0.766	0.333	0.53	0.38	0.433	0.62	1.793	5.8	0.886	3.5	3.19	4.25	K13464//jasmonate ZIM domain-containing protein+ko04075//Plant hormone signal transduction;K13464//jasmonate ZIM domain-containing protein+ko04075//Plant hormone signal transduction;K13464//jasmonate ZIM domain-containing protein+ko04075//Plant hormone signal transduction;K13464//jasmonate ZIM domain-containing protein+ko04075//Plant hormone signal transduction;K13464//jasmonate ZIM domain-contai…		AQA29554.1|8.3e-134|jasmonate-zim-domain protein 1 [Camellia sinensis var. sinensis]
isoform_230961	CACTCCACCATCACCATGAAGAAAATTCTCGATATTTACGGAGGCTTCGACGGCCTCACCACCGTTGTTGACGTTGGCGGCGGCACCGGAGCCACCCTTA ACATGCTTGTCTCTAAACACCCCACCATCAAGGGGATCAACTTTGATTTGCCTCATGTTATCGAAGATGCCCCATCTTACCCCGGTGTGGAGCATGTTGG GGGGTGACATGTTCGTCAGCGTACCGAAAGGGGATGCCATTTTCATGAAGTGGATATGCCATGACTGGAGCGACGATCACTGCTTGAAATTTTTGAAGAG CTGCTACGACGCATTGCCACATAACGGGAAGGTGATTATTGCTGAATGCATTCTACCAGTAGCCCCGGACACCAAGCTTGCGACTAAGAATGTGGT…	713	5.83	6.376	9.83	8.63	3.87	21.8	0.18	0.073	0.073	0.246	0.036	0.13	10.943	24.146	17.963	8.516	8.07	6.293	K13066//caffeic acid 3-O-methyltransferase [EC:2.1.1.68]+ko01100//Metabolic pathways+ko01110//Biosynthesis of secondary metabolites+ko00940//Phenylpropanoid biosynthesis;K13066//caffeic acid 3-O-methyltransferase [EC:2.1.1.68]+ko01100//Metabolic pathways+ko01110//Biosynthesis of secondary metabolites+ko00940//Phenylpropanoid biosynthesis;K13066//caffeic acid 3-O-methyltransferase [EC:2.1.1.68]+ko…	GO:0008152//metabolic process;GO:0032259//methylation;GO:0046983//protein dimerization activity;GO:0008168//methyltransferase activity;GO:0016741//transferase activity, transferring one-carbon groups;GO:0005515//protein binding;GO:0016740//transferase activity;GO:0008171//O-methyltransferase activity;GO:0005488//binding;GO:0003824//catalytic activity;	QCQ29270.1|3.8e-64|caffeic acid O-methyltransferase [Camellia fraterna]
isoform_23381	AACAGCTCTTGCTTTTGTTTGCTTTCTGCTTAATGGAGGGACCTTAATCTCTCTCTCTCTCTCTCTCTCTCTTTCTCTCTCTGCTTTTCGTTCTTTGCGT TTGGTGCTCTTTCTTGTGATCTCAAATCTTATATCGATAGTTTTCTGCGATTGAAGTGAAGTGAAGTGAAGTGAAGTGAATAGAGAAACTTGTTCAGGTT CAGAGGAAATTCTGGAAGTTCTGGAGTCTGATGTCTCCACCGCTGTTAGGTGTTGAGGGGGAAGGTCGGGCCAATGTCTCCTTAGTGGCTGCTTCAGCCT CTATGGACACTATCTCCCAGAATGGGTTGGGATTAAAAGAGCGTAATTATCTGGGTTTGTCGGATTGTTCTTCAGTGGACAGCTCCCCTGTCTCAA…	1656	12.083	11.476	9.966	11.156	8.553	7.236	0.25	0	0.226	0.153	0.23	0.166	8.156	8.24	9.02	7.356	8.876	9.556	K14484//auxin-responsive protein IAA+ko04075//Plant hormone signal transduction;K14484//auxin-responsive protein IAA+ko04075//Plant hormone signal transduction;K14484//auxin-responsive protein IAA+ko04075//Plant hormone signal transduction;K14484//auxin-responsive protein IAA+ko04075//Plant hormone signal transduction;K14484//auxin-responsive protein IAA+ko04075//Plant hormone signal transduction	GO:0050896//response to stimulus;GO:0065007//biological regulation;GO:0009889//regulation of biosynthetic process;GO:0031323//regulation of cellular metabolic process;GO:0006355//regulation of transcription, DNA-templated;GO:0031326//regulation of cellular biosynthetic process;GO:0019219//regulation of nucleobase-containing compound metabolic process;GO:0009755//hormone-mediated signaling pathway…	ARQ20701.1|5.9e-217|auxin early response protein AUX/IAA9 [Camellia sinensis]
isoform_234093	ACCCAGTGCCACAGCTGAGACAGATGATCAACCATCTCATTCTTCATCAGAAGAAAGAACAATCAGCCTCACCTCATCCCAACAACAACAAAAAAGACAT GGTTCCATTAGTTGGAAGAGAAGAGAGTCCAGAATCAGAAGGTTGGGTTCCTAATAAGGTTCCCAAATTGAATCCTTCTAAGACTAATGTTGATCAGGCC ACTGAAGCTACCATGAGAAAAGCCCGGGTCTCCGTTCGAGCTCGCTCCGAAGCTCCCATGATCACTGACGGATGTCAATGGCGCAAGTATGGACAGAAGA TGGCGAAAGGGAACCCATGTCCTCGAGCTTACTACCGGTGCACCATGGCGGTTGGTTGTCCAGTGCGCAAACAAGTTCAAAGGTGTGCCGAGGACA…	1411	0.606	0.623	0.746	2.316	0.596	19.386	1.626	0.503	1.746	1.206	1.186	1.97	8.036	11.04	5.843	11.8	5.386	8.136	K01892//histidyl-tRNA synthetase [EC:6.1.1.21]+ko00970//Aminoacyl-tRNA biosynthesis;K18834//WRKY transcription factor 1+ko04626//Plant-pathogen interaction;K13424//WRKY transcription factor 33+ko04016//MAPK signaling pathway - plant+ko04626//Plant-pathogen interaction;K13424//WRKY transcription factor 33+ko04016//MAPK signaling pathway - plant+ko04626//Plant-pathogen interaction;K13424//WRKY tran…	GO:0043226//organelle;GO:0005634//nucleus;GO:0005622//intracellular;GO:0043231//intracellular membrane-bounded organelle;GO:0043227//membrane-bounded organelle;GO:0043229//intracellular organelle;GO:0110165//cellular anatomical entity;GO:0097159//organic cyclic compound binding;GO:0140110//transcription regulator activity;GO:0003676//nucleic acid binding;GO:0003677//DNA binding;GO:0005488//bindin…	XP_028067460.1|1.9e-192|probable WRKY transcription factor 31 [Camellia sinensis]
isoform_234319	CAGACTCGGAAGCATTTGCAACTCCGTCGCCGGCGGCGGCGAAATGTCGCCGCCACCTTACATTGGTGCCAACAACAACAATAGTACTAACAATTCAAGT TATAGTACTCCTTTGAATTCACCCCCAAAACTCAACCTCTCAATCATGGATCATCAGATCAGAGGGAATTTGCAGATTCCTGGAAACAATTTACAAAGTT CGACACCATTTTCTACCGATCCCGGATTCGCAGAGAGGGCTGCAAAGTTTTCATCTCTTGGGAGTAACAATTTTGGGCAATTTGGGCAGATTGAATCTGT AATGGGTCATAGATTGGTACCCAGAATGGAATTGGGCAAAATCTCTGTGACTTCGAGTACCCACCAGTCGATGAAATTTGCTGGATCTTCAATGGG…	1562	1.513	1.016	0.666	4.496	1.563	6.786	3.89	4.373	4.293	4.786	4.41	3.126	3.063	2.65	3.8	1.563	1.97	2.163	K11253//histone H3;K04733//interleukin-1 receptor-associated kinase 4 [EC:2.7.11.1];K04733//interleukin-1 receptor-associated kinase 4 [EC:2.7.11.1];K12126//phytochrome-interacting factor 3+ko04712//Circadian rhythm - plant+ko04075//Plant hormone signal transduction;K12126//phytochrome-interacting factor 3+ko04712//Circadian rhythm - plant+ko04075//Plant hormone signal transduction	GO:0019222//regulation of metabolic process;GO:1903506//regulation of nucleic acid-templated transcription;GO:0019219//regulation of nucleobase-containing compound metabolic process;GO:0051171//regulation of nitrogen compound metabolic process;GO:0050789//regulation of biological process;GO:0010468//regulation of gene expression;GO:0051252//regulation of RNA metabolic process;GO:0031326//regulati…	XP_028064687.1|1.1e-260|transcription factor bHLH77-like [Camellia sinensis]
isoform_234700	TCCATTCTCAGTCAGACCTACTCTTTTACTCTCTCTTTTTCTTCTTATTCTTATTCTTTAATTTCATTGCTACCCAGTTCGTTTAAATCTTGTATCTGTT AATTTTCACTTCCTATTAAGCTTATTCTTCTAGTACCCAGTTTGTATAAATTCTGTATTCTCTCTCAATTTTCAGTTCTAATCATTTCATTTGTTCATAT GTAAGTAAATGGTTTCTTGGATTTGAAACTTACGTTGTTTATTCATTAAATTCTCAAACCTCGTTGTTTTCTTGGAAGAAATTCATTAATTGTAGAGTTT ATGGAAACCTTAATCCGAGGATACAAACATTCAGGTTCAATGAACAGTTTCAAATTCAACCACAATACAATCTCATCATTTTCACAAACAAATTTT…	2555	2.05	1.26	2.973	6.296	2.093	17.53	4.223	2.12	4.443	2.933	3.666	5.613	6.56	10.053	5.25	14.49	8.3	12.32	K14494//DELLA protein+ko04075//Plant hormone signal transduction;K14494//DELLA protein+ko04075//Plant hormone signal transduction;K14494//DELLA protein+ko04075//Plant hormone signal transduction;K14494//DELLA protein+ko04075//Plant hormone signal transduction;K14494//DELLA protein+ko04075//Plant hormone signal transduction		XP_028092078.1|0.0e+00|scarecrow-like protein 33 [Camellia sinensis]
isoform_237754	TAGTAAGTTTGGTCCTATCTTTACGCGGTAAAAAGGACAAAACAAGCAGACCTAAACACACGAAAGAGGGAGTAATTAGGAAGTTGAGAAAACAGAGCCT CATAAGGAGACCGACCAGAAAGAAGGGGGGGTAGGCATACGGTTGAGAAGAAAAGCAGCAGTAAGAACTGCCTCACCCCAAAATGGAGCTGGAACATAGG TAGGGAGAAGGAGAGACCTAGCTGTCTCAAAGAGATGATGGTGTTTACGCTCAGCTCGACCATTTTGGACAGGTGTATCAGTATAAGAAGTTTGGTGAAT GGTACCCAAGTTGGCTAAATATTCACAGAATTCAGTTTTAAAGTATTCCCCACCCAAGTCAAACCGCAACAATTTAATAGTAGACCCAAACTGTGT…	3549	0.803	1.596	1.296	0.986	2.236	2.643	7.35	6.32	7.203	6.746	7.21	5.916	3.43	3.4	3.77	2.27	3.126	2.856	K14510//serine/threonine-protein kinase CTR1 [EC:2.7.11.1]+ko04016//MAPK signaling pathway - plant+ko04075//Plant hormone signal transduction;K22686//pro-apoptotic serine protease NMA111 [EC:3.4.21.-];K14510//serine/threonine-protein kinase CTR1 [EC:2.7.11.1]+ko04016//MAPK signaling pathway - plant+ko04075//Plant hormone signal transduction;K14510//serine/threonine-protein kinase CTR1 [EC:2.7.11.…	GO:0006259//DNA metabolic process;GO:0008152//metabolic process;GO:0044237//cellular metabolic process;GO:0006139//nucleobase-containing compound metabolic process;GO:0044238//primary metabolic process;GO:0071704//organic substance metabolic process;GO:0044260//cellular macromolecule metabolic process;GO:0090304//nucleic acid metabolic process;GO:0009987//cellular process;GO:1901360//organic cycl…	XP_028067668.1|1.7e-107|uncharacterized protein LOC114270394 [Camellia sinensis]
isoform_238411	AACCATCTAACAAAAACCCACAACACAGATAAACAAAATTATCACTCCCCTCTCTCACAATCCTCACATTCAGGCAGCAAATCCAGCATTTCAAGGCACA AAATCAAATGGGTTTCAATTCAAACAACAATCAGAACTTGTTGTCTAAGATAGCAACAAACAATGGGCATGGTGAAAACTCTCCCTATTTTGATGGTTGG AAGGCGTACGATAGCAATCCATACCATCCTACCCAGAACCCAAGTGGGGTTATTCAGATGGGTCTTGCAGAAAACGAGATTTGCTTTGATTTGATTAAAG AATGGGTTGTGAATAACCCCAAAGCCTCTATTTGCACTGCTGAAGGGGCAAATGAATTCAAAGACATTGCTATTTATCAGGATTATCATGGCTTGC…	1602	1.34	1.513	0.976	3.95	0.813	21.38	2.13	1.593	2.216	1.13	1.506	4.186	8.18	13.396	8.616	12.313	9.613	9.423	K20772//1-aminocyclopropane-1-carboxylate synthase 1/2/6 [EC:4.4.1.14]+ko04016//MAPK signaling pathway - plant+ko01100//Metabolic pathways+ko01110//Biosynthesis of secondary metabolites+ko00270//Cysteine and methionine metabolism;K20772//1-aminocyclopropane-1-carboxylate synthase 1/2/6 [EC:4.4.1.14]+ko04016//MAPK signaling pathway - plant+ko01100//Metabolic pathways+ko01110//Biosynthesis of secon…	GO:0008152//metabolic process;GO:0009058//biosynthetic process;GO:1901363//heterocyclic compound binding;GO:0003824//catalytic activity;GO:0019842//vitamin binding;GO:0036094//small molecule binding;GO:0043167//ion binding;GO:0005488//binding;GO:0097159//organic cyclic compound binding;GO:0070279//vitamin B6 binding;GO:0030170//pyridoxal phosphate binding;GO:0043168//anion binding;	XP_028077331.1|5.1e-274|1-aminocyclopropane-1-carboxylate synthase-like [Camellia sinensis]
isoform_240433	CATCTCTCTCCCTCTCTCTCTCTCTCTCTCTCTCTCTGGTCACAAAGTTGCGTCCATGGAAAGCACAAAGCTTCATGCGACCATACTTTCCAGCCCTGGC GTGGGTCACCTTGTCCCAGTCCTCGAGCTAGGCAAACGCCTCGCCACCCATCACGGTTTAGAAGTCACCATCCTCGTCGTCACCACCCATTCCTCACCCG CAGAATCCCAACTACTGGATCCCTCCACCGTCCCCAAACACCTCCGCATCCTCCAACTCCCTCCGGTCGACATCTCCAGCCTAGTTAACCCGGACACCAA GATCGTTACACTGCTCGCCATTATCATGCGCCAGGCTCGACCCTCCATTCGGTCCGCCCTCTCTGCCATGGAGCATCGCCCAGCCATGTTCATCGT…	2101	1.206	0.656	0.776	1.26	0.316	1.82	0.306	0.2	0.246	0.17	0.223	0.21	2.09	2.9	1.143	2.533	0.763	0.716	K12356//coniferyl-alcohol glucosyltransferase [EC:2.4.1.111]+ko00940//Phenylpropanoid biosynthesis;K12356//coniferyl-alcohol glucosyltransferase [EC:2.4.1.111]+ko00940//Phenylpropanoid biosynthesis;K12356//coniferyl-alcohol glucosyltransferase [EC:2.4.1.111]+ko00940//Phenylpropanoid biosynthesis;K12356//coniferyl-alcohol glucosyltransferase [EC:2.4.1.111]+ko00940//Phenylpropanoid biosynthesis;K12…	GO:0003824//catalytic activity;GO:0016757//transferase activity, transferring glycosyl groups;GO:0016758//transferase activity, transferring hexosyl groups;GO:0016740//transferase activity;	XP_028079439.1|9.8e-108|LOW QUALITY PROTEIN: anthocyanidin 3-O-glucosyltransferase 5-like [Camellia sinensis]
isoform_240972	AGTAGCCACGCGTTATCTCTCACTCCCTTTCATTTTTCTCTTCCATTTTCTCTCACTTTCTCGGAAAACAAGCACAATGGCCGATCAGCTCACCGATGAT CAAATCTCCGAGTTCAAGGAGGCCTTCAGCCTCTTCGACAAGGACGGAGATGGTAAGATTTCAATTTCTCTCCCGATCTAAATCCTATATATGAATGATA TATTTTCTTCAGATCTCTCTGTTGATTGTTGTTGTTATTGCGATTTCTGACACTGTTTGGTTAATTTTAGTTTTTTTTTGAGTTCATCGTGAAATTCGAT TATATTTGATTGGATGTTATTGTTGTTGTTTATATTCATGTTCTAGGTTTTGTATGCCCTTAGATCGTTTCGATAGTTTCACTCTGGAATTTTGTG…	1791	0.733	1.363	0.706	1.443	0.813	3.763	12.073	20.36	25.153	15.806	13.36	15.38	5.706	9.396	6.573	7.023	6.163	10.21	K02183//calmodulin+ko04016//MAPK signaling pathway - plant+ko04626//Plant-pathogen interaction+ko04070//Phosphatidylinositol signaling system;K02183//calmodulin+ko04016//MAPK signaling pathway - plant+ko04626//Plant-pathogen interaction+ko04070//Phosphatidylinositol signaling system;K02183//calmodulin+ko04016//MAPK signaling pathway - plant+ko04626//Plant-pathogen interaction+ko04070//Phosphatidy…	GO:0019932//second-messenger-mediated signaling;GO:0050794//regulation of cellular process;GO:0009987//cellular process;GO:0050896//response to stimulus;GO:0035556//intracellular signal transduction;GO:0050789//regulation of biological process;GO:0065007//biological regulation;GO:0007165//signal transduction;GO:0007154//cell communication;GO:0051716//cellular response to stimulus;GO:0023052//sign…	PSR90104.1|8.8e-65|Calmodulin-related protein [Actinidia chinensis var. chinensis]
isoform_24121	TAAACAAACAAACAAAAGTCCACAGAACCACCTACCGTTCTCTCTCTTTATATATACACAATCAATCACAGACACCCTCGTCGAATCGAATCACTAACAA TACAAATCTCTTGATTTCTCAACATTTTCTAACAATGGCGGATGGAGTTATCCTTCTGAGCACATGGCCAAGCATGTTCGGAATGAGGGTCCAGATCGCA CTGGCAGAGAAGGGTGTGGAGTTCGAGTTCAGAGAAGAGGACTTGACCAATAAGAGCCAACTCCTCTTGGAGATGAACCCGATTCACAAGAAAATCCCTG TTCTCATCCACAATGGAAAACCGGTCTGTGAGTCTCTCGTAGCGGTCCAGTATGTTGATGAGTTCTGGAAAGACAAGAGTCCTATCTTGCCCTCTG…	1681	0.236	0.743	1.13	1.173	1.28	3.2	0.146	0.086	0.14	0.316	0.26	0.393	1.086	1.626	0.636	0.646	1.023	1.463	K00799//glutathione S-transferase [EC:2.5.1.18]+ko00480//Glutathione metabolism;K00799//glutathione S-transferase [EC:2.5.1.18]+ko00480//Glutathione metabolism;K00799//glutathione S-transferase [EC:2.5.1.18]+ko00480//Glutathione metabolism;K00799//glutathione S-transferase [EC:2.5.1.18]+ko00480//Glutathione metabolism;K00799//glutathione S-transferase [EC:2.5.1.18]+ko00480//Glutathione metabolism	GO:0016740//transferase activity;GO:0003824//catalytic activity;	THG17568.1|6.1e-60|hypothetical protein TEA_004956 [Camellia sinensis var. sinensis]
isoform_241691	AGCTTACTATGCATCTCGGGCTGCATCTTCCCTCCAACAAGCCTTCGAACCATCTGCTTACAGTAGTAGTGATGATGCGGAGAATGATATTGATTGGAAC AATCTTGGATTCAGTGCCAAGCCGACCGATTATATGTATGTGACAAAATGCTTGGCAGATGGGATTTTTGAACAAGGCCAACTTAATCCTTATGGAAACA TTGAATTGAACCCTTTTGCTGCAGTCTTGAACTATGGCCAGGGGTTATTTGAGGGAACAAAAGCATTCAGGAGAAAAGATGGGAGGGTCTTCCTCTTCCG GCCAGATCAGAACGCAATCCGAATGCAGTTAGGCGCTGAAAGAATGTGCATGCCCTCCCCCTCCATTTCTCAATTCATTCATGCCATTAAACAAAC…	1266	3.18	6.336	3.76	3.416	7.943	18.366	1.29	1.856	1.47	2.43	1.313	1.853	9.12	9.236	7.603	8.213	6.84	9.403	K00826//branched-chain amino acid aminotransferase [EC:2.6.1.42]+ko00290//Valine, leucine and isoleucine biosynthesis+ko00280//Valine, leucine and isoleucine degradation+ko00770//Pantothenate and CoA biosynthesis+ko01230//Biosynthesis of amino acids+ko01100//Metabolic pathways+ko01110//Biosynthesis of secondary metabolites+ko01210//2-Oxocarboxylic acid metabolism+ko00270//Cysteine and methionine …	GO:1901566//organonitrogen compound biosynthetic process;GO:0006520//cellular amino acid metabolic process;GO:0008152//metabolic process;GO:0044281//small molecule metabolic process;GO:0006082//organic acid metabolic process;GO:0016053//organic acid biosynthetic process;GO:1901576//organic substance biosynthetic process;GO:0009987//cellular process;GO:0044249//cellular biosynthetic process;GO:000…	XP_028079510.1|3.0e-200|branched-chain-amino-acid aminotransferase 2, chloroplastic-like isoform X2 [Camellia sinensis]
isoform_24229	AACCCTCAAGCCCAAGCTCTCTCTCCCTTCAAACCCTAAATCATCCCTTGATCTTTCTTCACCCAAAACCGTGTTCATGTTGATGAGCTTTTACCTTTTC TCAAAGCCCTAATTCCCATTTACCATTTCAACTTTCCTATATACCCAAATTCTCTCTCTTTCTCTTTCACTCTATGCCTATTTGTGTGTGTATTACAAAG CAAACCCTAAATTCAAGAAGCATTTGAAGGGTCTAGAATTGTTGGTTTGAGGAGAAAAGAGAGAAGTAGTGGTTGGTTTTGTGAATGAAAGATGAAGAGA AAGGGAGAAGATGAGGTTGAGCATGAGAAGGTGAGGCAGAGGAGTATGTGCAAGTATGGTGGAGATGGAGTGGCATGGTTCAGAGGTGCAATGATT…	1673	0.453	0.97	1.103	0.86	0.266	6.893	0.843	0.363	0.636	0.48	0.783	0.763	2.53	3.606	2.02	3.99	3.153	3.9	K04421//mitogen-activated protein kinase kinase kinase 3 [EC:2.7.11.25];K17533//mitogen-activated protein kinase kinase kinase 19 [EC:2.7.11.25];K15639//PHYB activation tagged suppressor 1 [EC:1.14.-.-]+ko00905//Brassinosteroid biosynthesis;K04421//mitogen-activated protein kinase kinase kinase 3 [EC:2.7.11.25];K20716//mitogen-activated protein kinase kinase kinase 17/18+ko04016//MAPK signaling p…	GO:0030554//adenyl nucleotide binding;GO:0097159//organic cyclic compound binding;GO:0005488//binding;GO:0016773//phosphotransferase activity, alcohol group as acceptor;GO:0003824//catalytic activity;GO:0004674//protein serine/threonine kinase activity;GO:0016740//transferase activity;GO:0097367//carbohydrate derivative binding;GO:0017076//purine nucleotide binding;GO:0035639//purine ribonucleosi…	XP_028051288.1|1.8e-245|mitogen-activated protein kinase kinase kinase 17-like [Camellia sinensis]
isoform_242337	AAAATATTTGGGTGAGTTTCTTTCTTTCTTTCTCTCTCTCTTTCTTTCTCACAATCCATTTTCTTTGATTCCAGAAGATATGATTTTATTGGGCATGGTC TTGCTCCAATTGGGTCTTGGAATTTTGACATGTTCATATTCTCTCAGCTAGTGTAGATATTTATCTTATATTTTTTCTTTGTTTTGTGTTTTCTGTTTTT TGAATTCTCTGTTTCCTAAAGTTTGTTCCTCTGTGGACTTCTTTGATTTCTCTTTTGGACCAACCTAACCTCATATAATCTGAGAATTTTCTAAGGAAAC ACATACAACAAAAAGGTTTTGAGTAATGATATGATCTCTGTTGCCTCATCTTGGTCTCCTCTTCATGCTTAAGGAATCATATTAGCTTCAAAGGAA…	2687	6.05	4.933	4.966	5.606	4.623	7.72	0.89	1.066	0.406	2.766	1.776	0.45	9.093	7.603	11.123	8.783	8.8	9.706	K14777//ATP-dependent RNA helicase DDX47/RRP3 [EC:3.6.4.13];K14777//ATP-dependent RNA helicase DDX47/RRP3 [EC:3.6.4.13];K14777//ATP-dependent RNA helicase DDX47/RRP3 [EC:3.6.4.13];K14494//DELLA protein+ko04075//Plant hormone signal transduction;K14494//DELLA protein+ko04075//Plant hormone signal transduction	GO:0043231//intracellular membrane-bounded organelle;GO:0005634//nucleus;GO:0110165//cellular anatomical entity;GO:0043227//membrane-bounded organelle;GO:0043226//organelle;GO:0043229//intracellular organelle;GO:0005622//intracellular;GO:0003700//DNA-binding transcription factor activity;GO:0140110//transcription regulator activity;	XP_028112088.1|0.0e+00|scarecrow-like protein 1 [Camellia sinensis]
isoform_242513	ATCCAAACGCGGTGTTACGGTCACTCCTTCCCTCCAGCGCCATCATGTCACAGCTACAGGCAGACGTTACATTCAATTTTTGGTCTTTAAAATTCGGTTG ATCTGTTACTATGACCATCTTCCATTTGACTTCTCTTTCAATCCCGATCATGAATTTCTTCATAATATTATTCCTTTTCTTCTCTCTATTTTCCATCACT TTTTCTCACGAAACTTTCAATTCTCACCTCCTTCCCAGACCTTTGATCATCGAATTCCCACAAACCATCGAAACACAGTTTGGGAAATCCATAGATGAGA TTCAATTAGAGTGCACCAGTTGGAGATTCGCTGTTGAGAGTAATAATTTGAGCCCTTGGAAGACGATTCCACACGAATGTGCTGATTATGTGAAGG…	1081	2.536	2.146	1.736	2.386	1.783	3.23	1.143	1.903	2.05	1.726	1.666	2.16	2.626	4.06	3.8	4.116	2.93	4.7	K20728//vegetative storage protein 2+ko04016//MAPK signaling pathway - plant;K20728//vegetative storage protein 2+ko04016//MAPK signaling pathway - plant;K20728//vegetative storage protein 2+ko04016//MAPK signaling pathway - plant;K20728//vegetative storage protein 2+ko04016//MAPK signaling pathway - plant;K20728//vegetative storage protein 2+ko04016//MAPK signaling pathway - plant	GO:0016787//hydrolase activity;GO:0016788//hydrolase activity, acting on ester bonds;GO:0016791//phosphatase activity;GO:0042578//phosphoric ester hydrolase activity;GO:0003993//acid phosphatase activity;GO:0003824//catalytic activity;	XP_028112374.1|2.2e-148|acid phosphatase 1-like [Camellia sinensis]
isoform_242734	TTTCAAAGACTCTAGCAGAGGATGCTGCCTGGAAGTTTGCAAAAGAGAAAGGTATTGACATGGTTGTAATAAACCCATCAATGGTTGTTGGTCCTCTGTT GCAACCAACGCTTAATTCAAGTACTGCTGCTATCTTGGAATTAATAAATGGTTCACAAACATATCCAAATGCTTCCTATGGATGGATTAATGTTAAAGAT GTTGCAAATGCACACATTCAAGCATATGAAATCCCTTCAGCCAGTGGAAGATATTGTTTGGTTGAGAGAATGGCACACTTCTCTGAAGTTGTGAAAATAC TACATGAGCTTTATCCCTCTTTTCAACTTCCAGAAAACTTTGGTATCAACTTTCAAAGACTCTAGCAGAGGATGCTGCCTGGAAGTTTGCAAAAGA…	730	2.423	3.223	3.253	1.953	3.466	4.41	1.66	1.39	1.78	1.903	1.016	1.56	4.603	3.843	3.243	3.363	3.71	3.753	K09753//cinnamoyl-CoA reductase [EC:1.2.1.44]+ko01100//Metabolic pathways+ko01110//Biosynthesis of secondary metabolites+ko00940//Phenylpropanoid biosynthesis;K09753//cinnamoyl-CoA reductase [EC:1.2.1.44]+ko01100//Metabolic pathways+ko01110//Biosynthesis of secondary metabolites+ko00940//Phenylpropanoid biosynthesis;K09753//cinnamoyl-CoA reductase [EC:1.2.1.44]+ko01100//Metabolic pathways+ko01110…	GO:0003824//catalytic activity;	XP_028101515.1|2.9e-67|cinnamoyl-CoA reductase 1-like [Camellia sinensis]
isoform_244653	ATTTGGCTCTCGCTTCTCAATTGAGATTCAAATCCCCACCAATTTGGAGGAGAGAGAGAGAGAGAGAGAGAAGGGAAGAGAAGCCATGGAAACTACTGCT GGAACTCCGTGCAAACGCAGCCTCGGCCGTAGCAACACCTCCTCTTTTCGCCTCCGAAGCCCTAGTCTCAACTCCCTCCGTCTCCGCCGCATATTCGATC TATTCGACAAGAACAACGACGGCGTAATCACCGTCAACGAGCTCAGCCAAGCTCTCAACCTCCTCGGCCTCGACGCCGAGCTCTCCGAATTAGAAACCTT GGTGAATTCACACATTAAAGAAGGCAACACTGGCCTCCAATTCGACGACTTCGAATCCTTACACAGATCGTTGAACGACACGTTCTTCGGATTCGA…	1054	0.756	1.03	1.006	1.05	0.34	3.563	2.87	1.186	1.846	2.243	2.17	4.043	4.393	6.596	4.803	6.93	2.783	4.133	K13448//calcium-binding protein CML+ko04626//Plant-pathogen interaction;K13448//calcium-binding protein CML+ko04626//Plant-pathogen interaction;K13448//calcium-binding protein CML+ko04626//Plant-pathogen interaction;K13448//calcium-binding protein CML+ko04626//Plant-pathogen interaction;K13448//calcium-binding protein CML+ko04626//Plant-pathogen interaction	GO:0005488//binding;GO:0043169//cation binding;GO:0046872//metal ion binding;GO:0043167//ion binding;GO:0005509//calcium ion binding;	XP_028077039.1|3.9e-105|calcium-binding allergen Bet v 3 [Camellia sinensis]
isoform_245529	ATCAATAAAAGAACCAAAGTTTTGAGAGGTGAGCTAAAGCTAACATTCCTTAGGCACATCCCATCTTGTCAGCAATGGCAGAGGCAATCACTACAACAAA GAGGTATGCAGTTGTAACAGGGTCAAATAAAGGAATAGGGTTTGAGATATGTAGGCAGTTAGCTTCTAAGGGAATCATAGTGGTGTTGACTGCTAGAGAT GAGAAGAAGGGTTTTGAAGCCCTTGAGAAACTCAAAAGTGATGGCCTCTCTGATCATGTGGTGTTCTGTCAACTTGATGTTGTGGACCCATCTAGTGTTG CTTCCCTTGCTGATTTTATCAAGTCCAAATTTGGAAGGCTTGATATCTTGGTGAACAATGCTGGAATTCTTGGAGCCAAGATGGATTGGGATTCTT…	936	1.483	1.12	0.886	4.343	4.666	10.55	1.556	1.59	1.33	0.943	1.383	2.62	16.386	11.553	4.126	12.576	2.923	5.626	K15095//(+)-neomenthol dehydrogenase [EC:1.1.1.208]+ko00902//Monoterpenoid biosynthesis+ko01110//Biosynthesis of secondary metabolites;K15095//(+)-neomenthol dehydrogenase [EC:1.1.1.208]+ko00902//Monoterpenoid biosynthesis+ko01110//Biosynthesis of secondary metabolites;K15095//(+)-neomenthol dehydrogenase [EC:1.1.1.208]+ko00902//Monoterpenoid biosynthesis+ko01110//Biosynthesis of secondary metabo…	GO:0003824//catalytic activity;GO:0016491//oxidoreductase activity;	THF99150.1|9.5e-87|hypothetical protein TEA_020958 [Camellia sinensis var. sinensis]
isoform_245578	TGACAGAGTGAGACCACAAGCAAAGCAAAACCCAGAATTCAATCTGACTTTCGCTCCCATGGAGTGGGTTCGAGGAGATTTACTCGGCCATGGAAGCTTC GGAACAGTGAATTTAGGAATACCCAAGAGTCAGAGCCTTCAATTTCCTCCATTAATGGCCGTGAAAACTTGTGGGTCTTCACACTCTGCTTTGCTCGATC ATGAAAAATCGATTCTACAACAACTCCAAGATTGCCCACAGATTATCGAGTGTTTCGGAGGAGATTTCAGCTTCGAAAACGGCGAGAAATTGTACAATCT GTTCTTAGAATACGCTATGGGTGGTTCTTTGGCTGACAAGCTCAAGAACTCCGGTCACCGGAGCTTGCCGGAATCCGAAGTCCGGCGACACACAGA…	1186	0.34	0.79	1.486	1.07	0.466	21.686	0.553	0.226	0.513	0.593	1.43	0.47	3.643	15.966	2.22	17.503	9.646	18.116	K04421//mitogen-activated protein kinase kinase kinase 3 [EC:2.7.11.25];K20716//mitogen-activated protein kinase kinase kinase 17/18+ko04016//MAPK signaling pathway - plant;K20716//mitogen-activated protein kinase kinase kinase 17/18+ko04016//MAPK signaling pathway - plant;K17533//mitogen-activated protein kinase kinase kinase 19 [EC:2.7.11.25];K04421//mitogen-activated protein kinase kinase kina…	GO:0005524//ATP binding;GO:0140096//catalytic activity, acting on a protein;GO:0004709//MAP kinase kinase kinase activity;GO:0000166//nucleotide binding;GO:0016740//transferase activity;GO:0032553//ribonucleotide binding;GO:0032559//adenyl ribonucleotide binding;GO:1901265//nucleoside phosphate binding;GO:0003824//catalytic activity;GO:0097159//organic cyclic compound binding;GO:0043167//ion bind…	XP_028056429.1|4.0e-199|mitogen-activated protein kinase kinase kinase 17-like [Camellia sinensis]
isoform_246646	ACAAGGTCTTCCAGCATCTATAAATTCCTCTCCCTCCTTCACTCACTTCATCTCTCATCTTCCCCCCAACTTCCCAACCCAAACCAGCTGCCACAAACTC CCAGAGAGAGAAAAAAAAACAAATTCTAGAGAGAGAGAGACAGAGAGAGAGAGAGGGGGTTCACACACTGTGCATAGATAAGATTTTGTTGCAATGACTG ACGTCAACAGCGCCGGCGGTGAGTTGGTTCACGGAGGTCAGTTTATAAAGCACAACGTATCCGGCCATGTCTTCGAGATCACGGCCAAGTATCGCCACCG ATCATGCCTCTCGGTCGTGGTGCTTATGGAATTGTCTGCTCGATGTTGAATTCGGAGACGAACGAGATGATCGCGATGAAGAAGATTTCCGATGCT…	1868	0.586	0.32	0.61	1.28	0.493	6.913	1.476	0.483	0.976	1.223	0.973	1.466	11.4	9.483	5.8	12.546	8.606	10.073	K20536//mitogen-activated protein kinase 3 [EC:2.7.11.24]+ko04016//MAPK signaling pathway - plant;K20536//mitogen-activated protein kinase 3 [EC:2.7.11.24]+ko04016//MAPK signaling pathway - plant;K20536//mitogen-activated protein kinase 3 [EC:2.7.11.24]+ko04016//MAPK signaling pathway - plant;K20536//mitogen-activated protein kinase 3 [EC:2.7.11.24]+ko04016//MAPK signaling pathway - plant;K20536/…	GO:0009605//response to external stimulus;GO:0060255//regulation of macromolecule metabolic process;GO:0009617//response to bacterium;GO:0043207//response to external biotic stimulus;GO:1901000//regulation of response to salt stress;GO:0010468//regulation of gene expression;GO:0007154//cell communication;GO:1901700//response to oxygen-containing compound;GO:0042221//response to chemical;GO:005170…	KAA8549512.1|2.4e-142|hypothetical protein F0562_001196 [Nyssa sinensis]
isoform_246653	AGAGAGAGAGAGAGAGAGAGGTGAAAATTGTGTTCAAATAGAGAAAGATTAATGGAGGCATGGAGAGGATTATGTTTGGTAATGGTGATGATGATAGTCA TAGGGAGAGGAGAAGGGCAATTAGTAGAGAATTTCTACAGCTCAAGTTGTCCGAACGTGGAAAGCATCGTGAATCAGGTGGTATCTACAAAGTTCAGCCA GACGTTCACCACAGCCTTCCTTCAATCTCAATCAACTAAACACCATGTTTGCCGAGAACAATCTTACTCAGTTTGATATGATTGCGTTATCTGGGGCTCA CACCGTCGGCTTTTCCCACTGCAACCGCTTCGCAAATCGTCTCTACTCATTCTCCTCATCCTCTCCTGTGGACCCTTCACTGGACTCAAGCTATGC…	927	0.716	2.053	0.663	2.736	0.446	6.436	0	0	0	0	0	0	3.666	11.22	4.2	5.3	1.836	1.786	K00430//peroxidase [EC:1.11.1.7]+ko01100//Metabolic pathways+ko01110//Biosynthesis of secondary metabolites+ko00940//Phenylpropanoid biosynthesis;K00430//peroxidase [EC:1.11.1.7]+ko01100//Metabolic pathways+ko01110//Biosynthesis of secondary metabolites+ko00940//Phenylpropanoid biosynthesis;K00430//peroxidase [EC:1.11.1.7]+ko01100//Metabolic pathways+ko01110//Biosynthesis of secondary metabolites…	GO:0050896//response to stimulus;GO:0042744//hydrogen peroxide catabolic process;GO:0008152//metabolic process;GO:0006979//response to oxidative stress;GO:0009056//catabolic process;GO:0042743//hydrogen peroxide metabolic process;GO:0072593//reactive oxygen species metabolic process;GO:0006950//response to stress;GO:0044248//cellular catabolic process;GO:0044237//cellular metabolic process;GO:000…	XP_028063769.1|7.2e-87|peroxidase 55-like [Camellia sinensis]
isoform_246958	TCAGCAGCTCTTGACTTCTCTAAAAGACATGTTCAACTGTTTTTCCATCTGTAATTACCTAGCTGATGAGAGGAAGCTTATGGACCCTGTAAATGGGTCA GAATATGTACCCACATACGAGGACAAAGATGGAGATTGGATGCTAGTTGGAGATGTCCCATGGATAATGTTTGTTGAATCATGCAAGCGTCTAAGGCTAA TGAAAAGCTCGGAGCCAACTGGGTTTGCGCCAGGGACACCTTCAAAATGCTCAAGCACAGGTTGAAGAAGAAGCCTTAACTTTGGCATAAATACTTGAAT TATAATTGCGTGGACTGGACAGAGGCTTCTGTATTTTCTCCTTTTGAGGAGCTTTAGATATAAAAATGAGATTAGGACACATGATACAGATCTGCC…	541	0.403	0.736	0.373	0.933	0.15	4.126	0.293	0.286	0.236	0.65	0.466	0.606	1.62	2.07	1.766	1.06	1.683	2.183	K14484//auxin-responsive protein IAA+ko04075//Plant hormone signal transduction;K14484//auxin-responsive protein IAA+ko04075//Plant hormone signal transduction;K14484//auxin-responsive protein IAA+ko04075//Plant hormone signal transduction;K14484//auxin-responsive protein IAA+ko04075//Plant hormone signal transduction;K14484//auxin-responsive protein IAA+ko04075//Plant hormone signal transduction	GO:0065007//biological regulation;GO:2000112//regulation of cellular macromolecule biosynthetic process;GO:0050794//regulation of cellular process;GO:0009725//response to hormone;GO:0007165//signal transduction;GO:0032870//cellular response to hormone stimulus;GO:0019222//regulation of metabolic process;GO:0010556//regulation of macromolecule biosynthetic process;GO:0009889//regulation of biosynt…	XP_028089555.1|4.9e-43|auxin-responsive protein IAA1-like isoform X1 [Camellia sinensis]
isoform_24871	ACACACACACAATTTGGAAACCAAAATCGGGAAAAAGCCATGGCGACAATCTCAAGCCCTAACCCTAACGCCGGCCCAAAGCCATCAGTATACCTGCAGG ACAAGGAGGAGTTGAAGAAGGTGTTCAACCGCTTCGACGCCAACGGCGACGGTAAGATCTCGGCGACGGAGCTCGTATCAGTCATGAAAGCTCTCCAGTC CAACATATCGGAGGACGAAGTGAAGCAGATGATGGAGGAGCTCGACACCGACCTCGACGGCTTCATCAGTCTCGAAGAGTTCGCCAGTTTCTGCAAGGGC GGCGGCGACACCGCCGGATCCGCCGGAGACGACGGCGGTATGGTAGGGCTGAAGGATGCCTTCGAGTTGTATGATCAGGACAAGAACGGAGTGATC…	1373	0.46	1.043	0.593	2.72	1.476	7.92	0	0	0	0	0	0	7.263	7.99	8.693	4.586	7.57	13.513	K13448//calcium-binding protein CML+ko04626//Plant-pathogen interaction;K13448//calcium-binding protein CML+ko04626//Plant-pathogen interaction;K13448//calcium-binding protein CML+ko04626//Plant-pathogen interaction;K13448//calcium-binding protein CML+ko04626//Plant-pathogen interaction;K13448//calcium-binding protein CML+ko04626//Plant-pathogen interaction	GO:0043169//cation binding;GO:0046872//metal ion binding;GO:0043167//ion binding;GO:0005488//binding;GO:0005509//calcium ion binding;	XP_028061187.1|8.4e-92|calcium-binding allergen Ole e 8-like [Camellia sinensis]
isoform_250261	AATCGAGCTCTATTTGTGGTGATTGTTTGGATTTGAATCGAGAGGTTTTGGGTTTTTTTTCTTCTTTTTTCATGGTTGCAGAGTAATAATGGAGGCTCAG TACATACGAAGGTACCACAAGCACGAACCCAAAGAGAATCAGTGCACTTCCGAATTCGTCAAGCACATCAAAGCCCCCGTTGATCTCGTATGGTCATTGG TGAGGCGATTTGATCAGCCACAGAGATATAAACCATTTGTCAGCAGATGTGTCATGCAAGGTGACCTTAATATTGGGAGTCTCAGACAGGTTAATGTCAA GTCAGGGCTTCCAGCGACAACGAGCACTGAAAGATTGGAGTTGCTTAATGATGAGGAACACATCCTTGGCATCAGAATTATTGGTGGTGATCACAG…	2816	2.01	1.56	1.82	1.323	1.503	0.45	1.123	1.836	1.656	1.433	1.373	1.1	0.49	0.526	1.313	0.763	1.786	1.043	K14496//abscisic acid receptor PYR/PYL family+ko04016//MAPK signaling pathway - plant+ko04075//Plant hormone signal transduction;K14496//abscisic acid receptor PYR/PYL family+ko04016//MAPK signaling pathway - plant+ko04075//Plant hormone signal transduction;K14496//abscisic acid receptor PYR/PYL family+ko04016//MAPK signaling pathway - plant+ko04075//Plant hormone signal transduction		XP_028102722.1|3.8e-54|abscisic acid receptor PYL9-like [Camellia sinensis]
isoform_251234	TCGTTAAGGTTGAGAAAAAGAACGAAATCGAATATTCTCTTGATGGATCAAGGGGAAAAAGGAATCCTTATCACGAAGAGTTGGATTTGGAGGAAGGGAG GAGTAACAAGCAGTCAGCAGTTTATGCTGAAGCCACTGTGAGATCAGAAATGTTTGATATGGTTTTGCTAAATGGCGGGAAAAGCGAATCAGCTCTTCGC AAAGCGTTGCAGAATGGAGTGAACAAAAATATGCAGCAAAATATTCAACCAAAAGGGTCTAAAGGTGGGAAGGCTCGGGGTAAGAAACAAGGAGGTGAAA GGGATGTGGTAGATCTTAGAACTCTCTTAACGCTTTGTGCTCAAGCTGTTGCTGCCAATGATCAAAGGAGGGCAAACGAGCTATTGAAGCAGATCA…	1937	1.243	0.83	1.353	1.35	1.07	0.183	2.62	2.76	1.893	2.873	1.613	1.606	0.433	0.136	0.263	0.286	0.7	0.316	K14494//DELLA protein+ko04075//Plant hormone signal transduction;K14494//DELLA protein+ko04075//Plant hormone signal transduction;K14494//DELLA protein+ko04075//Plant hormone signal transduction;K14494//DELLA protein+ko04075//Plant hormone signal transduction;K14494//DELLA protein+ko04075//Plant hormone signal transduction		XP_028082762.1|6.1e-197|scarecrow-like protein 30 [Camellia sinensis]
isoform_252683	AACACAAAACAAAAACAAGAAAACAAAGAAAACAGATATGGAGTTTTCAAGCTCATCCTCCGTATTGTTTTCTTTACTTGTTCTCTTGTTATCAGCTTCA TGGGCTGCTTCAGATTCACTTCAAGATAATTTTTACAAATGCCTTTCTCAAAAATCTCCTCCCTCTACACCACTCTCCACAGCCTTTTACACACCAAAAA ACCCTTCATTCACTCCCCTCCTACAATCCACTGCCCAAAACCTCAGGTACTTGGAGCCATTGGTCCCAAAACCTAAGCTGATCTTCACACCACTATCCGA ATCCCAAGTCCAATCCGCTGTCATTTGCGCAAAACGACTCAAAATCCACCTCAGAGTCCGGAGTGGAGGCCATGACTACGAAGCCCTTTCTTACGT…	2487	9.306	5.096	2.71	16.643	1.876	37.166	0.46	0.206	0.386	0.426	0.34	0.296	36.046	54.786	43.41	23.716	20.046	32.216	K22395//cinnamyl-alcohol dehydrogenase [EC:1.1.1.195]+ko01100//Metabolic pathways+ko01110//Biosynthesis of secondary metabolites+ko00940//Phenylpropanoid biosynthesis;K22395//cinnamyl-alcohol dehydrogenase [EC:1.1.1.195]+ko01100//Metabolic pathways+ko01110//Biosynthesis of secondary metabolites+ko00940//Phenylpropanoid biosynthesis;K22395//cinnamyl-alcohol dehydrogenase [EC:1.1.1.195]+ko01100//Me…	GO:0005488//binding;GO:0097159//organic cyclic compound binding;GO:0043167//ion binding;GO:0043168//anion binding;GO:0071949//FAD binding;GO:1901363//heterocyclic compound binding;GO:0003824//catalytic activity;GO:0036094//small molecule binding;GO:0000166//nucleotide binding;GO:1901265//nucleoside phosphate binding;GO:0016491//oxidoreductase activity;GO:0050660//flavin adenine dinucleotide bindi…	XP_028096223.1|1.0e-236|berberine bridge enzyme-like 15 [Camellia sinensis]
isoform_253487	ATCTTCCCCCCAACTTCCCAACCCAAACCAGCTGCCACAAACTCCCAGAGAGAGGAAAAAAACAAATTCTAGAGAGAGAGAGAGAGAGAGAGAGAGAGGG TTCACACACTGTGCATAGATAAGATTTTGTTGCAATGACTGACGTCAACAGCGCCAGCGGTGAGTTGGATCACGGAGGTCAGTTTATAAAGCACAACGTA TCCGGCCATGTCTTCGAGATCACGGCCAAGTATCGGCCACCGATCATGCCTCTCGGTCGTGGTGCTTATGGAATTGTCTGCTCGATGTTGAATTCGGAGA CGAACGAGATGATCGCGATGAAGAAGATTTCCGATGCTTTTGATAATTACACGGACGCAAAGCGTACGCTAAGGGAAATTAAGCTTCTTCGCCATT…	1726	3.076	2.75	4.88	5.923	2.716	44.933	29.03	16.02	21.523	21.363	18.796	32.026	39.006	47.763	21.683	46.403	21.403	39.46	K20536//mitogen-activated protein kinase 3 [EC:2.7.11.24]+ko04016//MAPK signaling pathway - plant;K20536//mitogen-activated protein kinase 3 [EC:2.7.11.24]+ko04016//MAPK signaling pathway - plant;K20536//mitogen-activated protein kinase 3 [EC:2.7.11.24]+ko04016//MAPK signaling pathway - plant;K20536//mitogen-activated protein kinase 3 [EC:2.7.11.24]+ko04016//MAPK signaling pathway - plant;K20536/…	GO:0016301//kinase activity;GO:0097367//carbohydrate derivative binding;GO:0032555//purine ribonucleotide binding;GO:0030554//adenyl nucleotide binding;GO:0005524//ATP binding;GO:0016772//transferase activity, transferring phosphorus-containing groups;GO:0036094//small molecule binding;GO:0004672//protein kinase activity;GO:0003824//catalytic activity;GO:0043167//ion binding;GO:0005488//binding;G…	KAA8543987.1|2.2e-182|hypothetical protein F0562_021836 [Nyssa sinensis]
isoform_254162	AGAACTTGTTCAAGCACAACACAACCATCATGTCTTCATTCTCATATACAACAAATTATATGCTCTAAATTTTCTCTCTCTTTCTCTTCTCTCTCCTCAA CTCTCTTTCAGGGAACTCTGGGTATCTCCGCTGTTACTTGAATTGGGTATGCTTGCTCTGTTGATGTAAAAAATTCAGATTCCTCTGCTTCTTCTGGGTC TGTATCTATATACACATACATGTGTTTTTACATGTGGGTTTGAGTTTTAAAGAAATGAATTTGGTAAGTCAAACTGCAAAATCGATGTCTACGCCCAACT CTAGTGTTTCTTGGAAGTCCGGCGAACCCGACCCTTTTCCGGCTGGTCTCCGGGTACTTCTTGTGGATGATGACCCGACTTGTCTCATGATTTTAG…	2887	0.716	0.673	0.433	1.063	0.416	5.096	4.186	3.003	3.943	3.446	3.723	3.793	2.446	2.286	2.103	1.996	1.153	1.02	K14491//two-component response regulator ARR-B family+ko04075//Plant hormone signal transduction;K14491//two-component response regulator ARR-B family+ko04075//Plant hormone signal transduction;K14491//two-component response regulator ARR-B family+ko04075//Plant hormone signal transduction;K14491//two-component response regulator ARR-B family+ko04075//Plant hormone signal transduction;K14491//two…	GO:0035556//intracellular signal transduction;GO:0050794//regulation of cellular process;GO:0007165//signal transduction;GO:0050896//response to stimulus;GO:0065007//biological regulation;GO:0007154//cell communication;GO:0023052//signaling;GO:0000160//phosphorelay signal transduction system;GO:0009987//cellular process;GO:0050789//regulation of biological process;GO:0051716//cellular response to…	XP_028068255.1|1.2e-204|two-component response regulator ARR2-like [Camellia sinensis]
isoform_256849	AATACAAAAGTAACCATTCCCATATATATAATTGAGGAATGGGCGTTAAACACGGTTCATGTGGTGCTGCTGAGCTTCCATGGAAGACCCGCCTATTTGT ACACTTGGGTTCTTTCATACTCGACGCCTGCCGTCTCTCCCACCTCATCCTCCGCTTCCTCCGCAACGTTGACCCCAAATCTCCACCCTCCTCCAAATCC ATCAATGGAGTCTCCTCCTCCGACATCACCGTCGACCCTTCCAGCAATCTCTGGTTCCGCCTCTACCTCCCCTCCTCCACCTCCTCCTCCACCACCACCC TCTTCCCTCTACTCATCTACTTCCACGGCGGCGGATTCCTCAACTCCGCCGCCAATTCCAAAATCTACGACCATCTCTGCCGCAACCTCGCTGCTC…	1438	1.586	1.013	2.413	2.093	3.276	4.266	0.713	0.263	0.316	0.33	0.486	0.48	1.34	1.046	1.69	1.036	1.296	1.363	K07874//Ras-related protein Rab-1A;K14493//gibberellin receptor GID1 [EC:3.-.-.-]+ko04075//Plant hormone signal transduction;K14493//gibberellin receptor GID1 [EC:3.-.-.-]+ko04075//Plant hormone signal transduction;K14493//gibberellin receptor GID1 [EC:3.-.-.-]+ko04075//Plant hormone signal transduction;K14493//gibberellin receptor GID1 [EC:3.-.-.-]+ko04075//Plant hormone signal transduction	GO:0003824//catalytic activity;GO:0016787//hydrolase activity;	XP_028122246.1|4.2e-78|probable carboxylesterase 18 [Camellia sinensis]
isoform_257614	ACCGATAAGGTCCTCAGCACATGCTTCAACACAAACACACAAAACACGGCCCCACGTTTATGTCACTCCCCCAAACCAATACATACACATATATACCCAC ACACATATATACGTATACACGTATATCTGGTGAGAGAGAGAAATGGATCGATCGTCGCCGGAAAACCTAATACTTGTGACCCGCCAACCAGATGGGATCG CTTTCGTGACGATCAACCGCCCCAAATCTCTGAACTCGCTAACCAAACCGATGATGACGGATCTGGCTAGGGCTTTCAAGTCCCTCGACGCCGACGACTC TGTTCGGGTCATCATACTGTCGGGTTCGGGCCGGTCTTTCTGCTCCGGCGTTGACTTGACTTCCGCCGAGGACGTCTTCAAGGGGGACGTGAAGGA…	1836	1.386	2.013	1.61	1.023	0.736	3.056	0.76	0.423	1.11	0.833	0.51	0.486	1.96	2.276	2.436	2.283	2.16	2.63	K01692//enoyl-CoA hydratase [EC:4.2.1.17]+ko00410//beta-Alanine metabolism+ko00310//Lysine degradation+ko00903//Limonene and pinene degradation+ko00380//Tryptophan metabolism+ko00280//Valine, leucine and isoleucine degradation+ko00640//Propanoate metabolism+ko01100//Metabolic pathways+ko00650//Butanoate metabolism+ko01110//Biosynthesis of secondary metabolites+ko01212//Fatty acid metabolism+ko000…	GO:0043226//organelle;GO:0043229//intracellular organelle;GO:0005777//peroxisome;GO:0005737//cytoplasm;GO:0110165//cellular anatomical entity;GO:0042579//microbody;GO:0043227//membrane-bounded organelle;GO:0043231//intracellular membrane-bounded organelle;GO:0005622//intracellular;GO:0003824//catalytic activity;	XP_028060887.1|2.1e-66|probable enoyl-CoA hydratase 1, peroxisomal [Camellia sinensis]
isoform_257779	TCAACCAAACCAAAATACAGGCATGAATTTTACCAGAAACCAGAGGAAGTTGTTGTTACTGTATTTGCAAAGGGTGTACCAGCTGAAAGTGTATCGGTTG AATTCGGTGAACAAATAGTATGTTGACATATATAAATTTTGTACATAATATATACATATATTTTTTATATTCTAACAAATATATATATATTCTTTTCACA ACTTGTTTCTTTAAACTTTTGGTAGAATATGTGCTGATTAAATGAAAAAAATTATTTTCTTTTCCCGTTCTTTTTCTTTTATTTGGCTGCTTCATAGCTG AGTGTCACCATTGATGTTTCCGGTGAAGATGATGTATACACTTTTCAACCTCGGTTATTTGGAAAGGTAATGCACAAACTTCATGTTGTTTATTAT…	1490	1.693	2.683	1.876	2.036	1.496	3.216	1.933	1.75	1.78	1.436	1.663	1.84	4.036	3.34	3.596	3.613	3.863	3.913	K12795//suppressor of G2 allele of SKP1+ko04626//Plant-pathogen interaction;K12795//suppressor of G2 allele of SKP1+ko04626//Plant-pathogen interaction;K12795//suppressor of G2 allele of SKP1+ko04626//Plant-pathogen interaction;K12795//suppressor of G2 allele of SKP1+ko04626//Plant-pathogen interaction;K12795//suppressor of G2 allele of SKP1+ko04626//Plant-pathogen interaction	GO:0006952//defense response;GO:0050789//regulation of biological process;GO:0032101//regulation of response to external stimulus;GO:0031647//regulation of protein stability;GO:0043207//response to external biotic stimulus;GO:0048583//regulation of response to stimulus;GO:0050776//regulation of immune response;GO:0002831//regulation of response to biotic stimulus;GO:0065008//regulation of biologi…	THG01620.1|9.6e-41|hypothetical protein TEA_016094 [Camellia sinensis var. sinensis]
isoform_2581	AGACCACCTAATTATTTTTCTCATCTTCCTCCTCCTTCAAGCCCAACCAACTTAGGGCTACTTCTCTGCAACAGAACACATTTTCAAGAAAAAAATGGCT GAGAGTGCAGTGTTCCATCTACTAGCCAACTTTGCACCCTTCCTCCAACAAGAGGCCAATTTGTTGACTGGAGTTCGAGAAGAGATCCAATACATCAGAG ATGAATTCGATCGCATGACAGCTTTCCTCAGAGTTGCCGATGCTATGGAAGAGAACAACCCCGAACTCAAAGTATGGGTCAAGCAAGTCCGAGAAGCTGC GTACGACATTGGAGATGTTCTCGAGTTGTACATGCTTCGCCTCGGACATCGTCATGGCGCTGGATTTCGCGGTTTTCTTCGTAAGGTTTCTTGCTT…	3039	1.74	1.666	1.99	2.156	1.513	7.55	2.983	2.216	2.706	2.383	2.803	3.003	4.05	4.633	3.293	3.576	2.69	3.016	K13457//disease resistance protein RPM1+ko04626//Plant-pathogen interaction;K13457//disease resistance protein RPM1+ko04626//Plant-pathogen interaction;K13457//disease resistance protein RPM1+ko04626//Plant-pathogen interaction;K13457//disease resistance protein RPM1+ko04626//Plant-pathogen interaction;K13457//disease resistance protein RPM1+ko04626//Plant-pathogen interaction	GO:0050896//response to stimulus;GO:0006950//response to stress;GO:0006952//defense response;GO:0035639//purine ribonucleoside triphosphate binding;GO:0030554//adenyl nucleotide binding;GO:0043168//anion binding;GO:0032555//purine ribonucleotide binding;GO:0032553//ribonucleotide binding;GO:0043167//ion binding;GO:0036094//small molecule binding;GO:0032559//adenyl ribonucleotide binding;GO:000016…	XP_028070475.1|0.0e+00|disease resistance protein RPM1-like [Camellia sinensis]
isoform_258279	TTCCAAGTCAAGAGCACAGTTTGGCAGTAGGAGGTACAACAATGAGAGAGTTGAAGAAGGCTTGAGCTTCAGCGTGTGCAAAAAGCTTGTACAGTTGATG CAAGGTAACATCTGGGTAGTCCCAAATTTGGATGGTTTTGATCAAAGCATGGCACTCATTATTCGGTTTCAACTCCGGCAATCAATTGTAATAGGCATCT CCGAACCGGGAGACTCTTCCGACCACCCACTCTCCGACTCTCTTTTCAGGGGCCTTCAAGTTCTACTAGTGGATGATGATGATGTGAACAGGGTGGTGAC GCGTAAACTGCTTCAGAAACTCGGCTGCACTGTTTCCACCGTTGCGTCTGGATATGAATGCCTTAGTGCTCTTGGCCTATCTGTCTCTTCCTTCCA…	1133	1.546	0.48	2.463	1.44	0.89	2.876	2.146	0.866	1.083	1.313	1.4	3.533	9.283	15.21	6.53	9.463	6.83	6.726	K14509//ethylene receptor [EC:2.7.13.-]+ko04016//MAPK signaling pathway - plant+ko04075//Plant hormone signal transduction;K14509//ethylene receptor [EC:2.7.13.-]+ko04016//MAPK signaling pathway - plant+ko04075//Plant hormone signal transduction;K14509//ethylene receptor [EC:2.7.13.-]+ko04016//MAPK signaling pathway - plant+ko04075//Plant hormone signal transduction;K14509//ethylene receptor [EC:…	GO:0043226//organelle;GO:0005789//endoplasmic reticulum membrane;GO:0031224//intrinsic component of membrane;GO:0042175//nuclear outer membrane-endoplasmic reticulum membrane network;GO:0110165//cellular anatomical entity;GO:0012505//endomembrane system;GO:0043227//membrane-bounded organelle;GO:0031090//organelle membrane;GO:0016020//membrane;GO:0016021//integral component of membrane;GO:0016301/…	XP_028127349.1|1.5e-107|ethylene receptor 2-like [Camellia sinensis]
isoform_258443	ATGGCAGAAGAATTGAAGGTTTTCAGGACATGGTCAAGTCCATTTGCCTTGAGAATCATTTGGGCATTGAAGCTCAAAGGCATAGAAGAATATGAAACCA TATTTGAGGATATTACCAACAAAAGTCCTCTGCTACTCCAGTACAATCCTGTCCACAAAAAGGTTCCAGTTCTTGTGCACAATGGAAAACCAATCTCAGA ATCACTGGTAATTCTTGAATACATCGACGAGACATGGAAGCATAATCCCTTGTTGCCTGAAGATCCTTATGAAAGAGCCACAGCGCGTTTCTGGGCAAAA TTCGGGGATGAAAAGGTAAATTCACCACTCCCTTACCCATGCCTTGATCTACTTCTTGCCCCTGTATCAAAAAATTTCAGTTAGTACTTCATCCTG…	1719	2.043	1.246	0.766	1.153	0.33	9.386	0.493	0.783	0.64	0.07	0.29	0.183	2.626	7.273	1.96	1.616	1.543	2.893	K00799//glutathione S-transferase [EC:2.5.1.18]+ko00480//Glutathione metabolism;K00799//glutathione S-transferase [EC:2.5.1.18]+ko00480//Glutathione metabolism;K00799//glutathione S-transferase [EC:2.5.1.18]+ko00480//Glutathione metabolism;K00799//glutathione S-transferase [EC:2.5.1.18]+ko00480//Glutathione metabolism;K00799//glutathione S-transferase [EC:2.5.1.18]+ko00480//Glutathione metabolism	GO:0003824//catalytic activity;GO:0016740//transferase activity;	XP_028053753.1|3.5e-63|glutathione transferase GST 23-like [Camellia sinensis]
isoform_258534	ATCGTTAATTTAAGAAAAATTGATGTACTTATAATAAAAGTATAATAATTATTATTTTATTTTTTCACCTCTCAAGGGAGGTGAGTAGAATTTACCTAAT TGTTTATGGTAGCCCCCATTTACTAGGCAATACAGATTTTTGCTCAAAGTGTTGGACCAATTGAAATACTCCACGCCAGAGTAAGGTGCACCTGTCCAAA ACAACGAAGCTAATTTTGGACAATTATACAATACCTTGGTGCAACCTAAGTTGGTCAGTTTAATAGCCTCAACTGAGCTATTTTTTCATTTACAATATAC AATGTTTTGGTATTATTATTTATAAATCAACTTATTTACTTAAAAAAGGTTGATTGATAATGTTTGGTTATAATTTTAAATTATTACTTATTTGAT…	2245	0.27	0.59	0.603	4.74	0.316	11.713	0.433	0.22	0.25	0.336	0.263	0.49	9.183	10.203	3.516	7.65	4.273	7.593	K03028//26S proteasome regulatory subunit N1+ko03050//Proteasome;K11838//ubiquitin carboxyl-terminal hydrolase 7 [EC:3.4.19.12];K13422//transcription factor MYC2+ko04016//MAPK signaling pathway - plant+ko04075//Plant hormone signal transduction;K11838//ubiquitin carboxyl-terminal hydrolase 7 [EC:3.4.19.12];K13422//transcription factor MYC2+ko04016//MAPK signaling pathway - plant+ko04075//Plant ho…		XP_028098402.1|7.2e-234|protein NLP6-like isoform X1 [Camellia sinensis]
isoform_260319	AATCATCCAAAGCCTCAATCTACTAGGAGATCATCATCATCAGCTTCTTCTCAAGTAATTCAACACTACAATCCTGAAATCCCAGATCAGTCCTATGCTT CACATGGCTCTGGGCAATTGGATTCGGTTGCGACGCCAGAGAATTCTTCGATATCCATCGGAGATGATGAGATTGATCGAAGCTCTCAGAGAAGTAGATC AGGAGGAGATGAGATTGATGAAGATGAACGTGATCCCAAAAGATGGAAAATAGAGGCAGAAAGTGAGGGCATATCGGCCCCGGGCAATAGGACGGTGAGA GAACCTAGAGTTGTAGTTCAAACAACAAGTGATATTGATATTCTTGATGATGGGTATAGATGGAGGAAATATGGACAGAAGGTGGTTAAGGGAAAC…	1168	0.47	0.816	1.16	0.5	0.296	3.78	1.003	0.48	1.58	0.703	1.24	1.12	1.29	3.353	1.153	1.713	1.143	1.55	K13424//WRKY transcription factor 33+ko04016//MAPK signaling pathway - plant+ko04626//Plant-pathogen interaction;K13424//WRKY transcription factor 33+ko04016//MAPK signaling pathway - plant+ko04626//Plant-pathogen interaction;K13424//WRKY transcription factor 33+ko04016//MAPK signaling pathway - plant+ko04626//Plant-pathogen interaction;K13424//WRKY transcription factor 33+ko04016//MAPK signaling…	GO:0005634//nucleus;GO:0043231//intracellular membrane-bounded organelle;GO:0043227//membrane-bounded organelle;GO:0043229//intracellular organelle;GO:0110165//cellular anatomical entity;GO:0005622//intracellular;GO:0043226//organelle;GO:0003677//DNA binding;GO:1901363//heterocyclic compound binding;GO:0005488//binding;GO:0043565//sequence-specific DNA binding;GO:0003676//nucleic acid binding;GO:…	THG22470.1|2.9e-149|hypothetical protein TEA_002238 [Camellia sinensis var. sinensis]
isoform_260459	AATTTCCTTCTCTCCTCTCTTCCTCTCTCTCCTCTTCTTTCTCTCTCTTCCTTTTCCCATGTCAGCGATGAAAATCATGAACAAATTCACTCCCAAACAA CTCTTCCGGCTCACGAAAACCCGGTCCGTCACCCGGGCCGACCCATCTTCCTACAGCTACGGTTCATCCTCTTCCGACTCAACCGATTCCTCGTCCATCC ACAAGCCCCATCTCCGAAAATCGACTCCTACGAGCGTTTTGCGCTCTAGATCGGCTGAAATATCGGAGATCTCCGCCGATTTATCGGACATATCGTCCGA TGTGTACTCCGATGTGGTTCAAGCTTTCAAAATGATGGATAAGGATGGCGATGGAAAGATAACCAGGAAACAACTCGGAGCTTCGCGATGCGTTTG…	840	2.926	1.62	1.78	2.18	2.276	23.293	0.42	0.07	0.553	0.43	0.263	0.436	7.213	8.6	8.77	8.68	4.05	7.48	K13448//calcium-binding protein CML+ko04626//Plant-pathogen interaction;K13448//calcium-binding protein CML+ko04626//Plant-pathogen interaction;K13448//calcium-binding protein CML+ko04626//Plant-pathogen interaction;K13448//calcium-binding protein CML+ko04626//Plant-pathogen interaction;K13448//calcium-binding protein CML+ko04626//Plant-pathogen interaction	GO:0046872//metal ion binding;GO:0043167//ion binding;GO:0005509//calcium ion binding;GO:0043169//cation binding;GO:0005488//binding;	XP_028074343.1|1.8e-49|probable calcium-binding protein CML36 [Camellia sinensis]
isoform_26069	AAATATCAGATTTCTAGGGTTTTCAAGTGGTTTGAAAATTTGAGATCTGGATTTTAGATCAGATTTCTAGGATTTCTAGTTCGGACAATAAATACACGAA TTAAACACTGGATTTTAGAGCAGCGTACCCGGTGCTGGTGGTGGTGCAGATTTGTTATGGCGGAGATATGCTGCGGAGTAGAGCGTGAGAGCGAGGTGTC GGCGGCTTGCAATACGAGTTCCCGAGGTGTGAGGCGGCGGAGCGTGGAGGTCCGGCCGTTCAAGTTCGTCGGCGATATGGCGTCGTCTGAGCCTGTAAAC GGACAGAAGAAGCGTCAGAAACTTGATCTCCGTACGGCCTCATCGGTTTCGCGGGAGTGCGATAACGCCGTCGAGAACAGTGGAGAACAACTTTTG…	1709	0.356	0.463	0.29	1.76	0.75	4.48	0.11	0	0.066	0.53	0.513	0.47	0.546	1.176	1.026	0.58	0.356	0.556	K14497//protein phosphatase 2C [EC:3.1.3.16]+ko04016//MAPK signaling pathway - plant+ko04075//Plant hormone signal transduction;K14497//protein phosphatase 2C [EC:3.1.3.16]+ko04016//MAPK signaling pathway - plant+ko04075//Plant hormone signal transduction;K14497//protein phosphatase 2C [EC:3.1.3.16]+ko04016//MAPK signaling pathway - plant+ko04075//Plant hormone signal transduction;K14497//protein…	GO:0140096//catalytic activity, acting on a protein;GO:0005488//binding;GO:0016788//hydrolase activity, acting on ester bonds;GO:0043169//cation binding;GO:0016787//hydrolase activity;GO:0004721//phosphoprotein phosphatase activity;GO:0042578//phosphoric ester hydrolase activity;GO:0003824//catalytic activity;GO:0016791//phosphatase activity;GO:0004722//protein serine/threonine phosphatase activi…	XP_028051773.1|5.3e-237|probable protein phosphatase 2C 24 [Camellia sinensis]
isoform_261831	AAATTCATATGTTTACCAAGTACTGATGCTATGTTTTCGTGGTGCTTAATTTGAAGCAAAGATGAATAGTCGGAGTATATACACCACATTTAATCTTACC ATTTTTCTTCTTCTTTCATTGCTTTCTCAATTTGTTTCTCTTGAAACCAGTAGATTCAATCCCAATGATGGTAATTTAACCATGCGGTGCATTGAATTTG AGAGGAAAGCCCTTCTTAAATTCAAAGGAGGACTCACAGATCCTTCTGGTCGGCTTTCTTCTTGGGTTGGCAAAGATTGCTGTCGATGGAAGGGTGTGAC CTGCAACAAACACACTGGCAACGTTTTCAAGATTGACCTCAGAAACCGAGGAGATTCTTGCAGTTTGTATGAAGGAATTGCAGACAATTATAACTC…	988	0.676	2.886	1.356	1.956	0.653	4.176	1.716	0.866	1.233	0.923	1.093	1.153	1.856	2.923	1.74	1.456	1.59	1.186	K13466//EIX receptor 1/2+ko04626//Plant-pathogen interaction;K03021//DNA-directed RNA polymerase III subunit RPC2 [EC:2.7.7.6]+ko03020//RNA polymerase;K13465//ethylene-1,4-beta-xylanase [EC:3.2.1.8]+ko04626//Plant-pathogen interaction;K13465//ethylene-1,4-beta-xylanase [EC:3.2.1.8]+ko04626//Plant-pathogen interaction;K13466//EIX receptor 1/2+ko04626//Plant-pathogen interaction		XP_028127070.1|7.2e-61|receptor-like protein EIX1 [Camellia sinensis]
isoform_26363	AGAGCAGCGATCTTAGAGAGAGAGAGAGAGAGAGAGAGAGAGTTTGGAGAGAAGTTTTGGGTGTTCTTTGTGTTTGGAAATGTGATCTATTGTGAAGTGT GAAGGTCTGAAGAGATCTGTGTTGGGTTTAAGAGTTTAGTGTTTTGATTATTCAATTTTTTCTTGTTTTCATGGCGGGTAGTAATGAAGTCAACCTCAAT GAATCCAAGATGGTGGTTCCACTCAACACATGGGTCCTCATCTCCAATTTCAAGCTGGCCTACACTCTTCTTCGTCGCCCAGATGGCACTTTCAATCGCC ATTTGGCAGAGTTCCTTGACCGGAAAGTACCCGCCAATGCGAATCCCGTTGAAGGGGTTTTTTCTTTCGATGTCATTATTGACCGTGAAACTAGCC…	1576	20.623	17.47	21.01	19.086	21.456	13.69	45.393	51.18	46.05	41.35	40.623	36.203	14.536	12.586	14.523	11.49	13.17	11.956	K14493//gibberellin receptor GID1 [EC:3.-.-.-]+ko04075//Plant hormone signal transduction;K14493//gibberellin receptor GID1 [EC:3.-.-.-]+ko04075//Plant hormone signal transduction;K14493//gibberellin receptor GID1 [EC:3.-.-.-]+ko04075//Plant hormone signal transduction;K14493//gibberellin receptor GID1 [EC:3.-.-.-]+ko04075//Plant hormone signal transduction;K14493//gibberellin receptor GID1 [EC:3…	GO:0016787//hydrolase activity;GO:0003824//catalytic activity;	XP_028066934.1|5.0e-197|gibberellin receptor GID1C-like isoform X1 [Camellia sinensis]
isoform_263785	AACTCAAAACTCATCACTGCAAGCAATCTTCATTCACATTCCTATAAAACTCTTTTCTTTTCAATACCAACCACAAAATCATCAATGGCTTCTTCTTCTT CTAGCTCAGTATTGTTTATGATATCTGCAATTGTATCAACCTCTGTATTGGTTGTTGTCTCAGCTAGTAATTTCAATCAAGACTTTACCCTCACATGGGG TGATGGCAGGGCTAAAATCCTCAACAATAACCAACTTCTTACCCTTTCGCTCGACAAAACCTCTGGCTCAGGCTTCCAATCCAATAATGAATATCTATTT GGAAAGATAGATATGCAGCTCAAGCTTGTGCCTGGAAATTCTGCTGGCACTGTCACTGCCTATTATGTACGTTCTTCTTACCTAATATTTACATCA…	1457	0.053	0.176	0.086	0.583	0.053	7.29	13.57	4.306	6.413	8.493	6.356	11.776	1.836	2.216	0.896	1.246	1.083	1.616	K14504//xyloglucan:xyloglucosyl transferase TCH4 [EC:2.4.1.207]+ko04075//Plant hormone signal transduction;K14504//xyloglucan:xyloglucosyl transferase TCH4 [EC:2.4.1.207]+ko04075//Plant hormone signal transduction;K14504//xyloglucan:xyloglucosyl transferase TCH4 [EC:2.4.1.207]+ko04075//Plant hormone signal transduction;K14504//xyloglucan:xyloglucosyl transferase TCH4 [EC:2.4.1.207]+ko04075//Plant…	GO:0045229//external encapsulating structure organization;GO:0005975//carbohydrate metabolic process;GO:0071704//organic substance metabolic process;GO:0044042//glucan metabolic process;GO:0044036//cell wall macromolecule metabolic process;GO:0044264//cellular polysaccharide metabolic process;GO:0071554//cell wall organization or biogenesis;GO:0044260//cellular macromolecule metabolic process;GO:…	XP_028096214.1|9.2e-121|probable xyloglucan endotransglucosylase/hydrolase protein 23 [Camellia sinensis]
isoform_26389	TAGATACATATACAGATAGATACCTCTATGTCGGCTTATATATAATGTTGAATTTGATGTTCAAATTCATTTTGTGAGTGAGAGGAAAATTAGCGATAAA AAATCATGAGAAAGCTTAGAGTAATCTGCTCCGACCCAGACGCAACTGATTGTTCTTCGGACGAAGAACATGGTGTGAGGGTAGATAAGAAGCGAATCAT TCATCAAATTGATCTCGAGGATGTCGTTCCTTCCGAAGTAACAACGACCCAGAAAAACCCTCCCAAAAAAAAAAGAAGAGGGCTTCGATTCAATCTTCGA AATCGAATTCGAAGAGTCCTTACAAGGGGGTTCGGCAGAGGAAATGGGGGAAATGGGCTGCTGAGATTCGAGACCCCATTAACAAAATTCGCCTCT…	1629	2.086	2.503	2.553	4.15	2.753	9.196	0.74	0.14	0.31	0.43	0.373	0.53	5.8	6.276	4.536	5.58	4.086	6.586	K13434//pathogenesis-related genes transcriptional activator PTI6+ko04626//Plant-pathogen interaction;K09286//EREBP-like factor;K13434//pathogenesis-related genes transcriptional activator PTI6+ko04626//Plant-pathogen interaction;K09286//EREBP-like factor;K13434//pathogenesis-related genes transcriptional activator PTI6+ko04626//Plant-pathogen interaction	GO:0043226//organelle;GO:0005634//nucleus;GO:0043227//membrane-bounded organelle;GO:0043231//intracellular membrane-bounded organelle;GO:0005622//intracellular;GO:0110165//cellular anatomical entity;GO:0043229//intracellular organelle;GO:0140110//transcription regulator activity;GO:0097159//organic cyclic compound binding;GO:0005488//binding;GO:1901363//heterocyclic compound binding;GO:0003677//D…	XP_028088337.1|7.2e-74|ethylene-responsive transcription factor ERF118-like [Camellia sinensis]
isoform_264041	CTCTATGTGCAGCCATTGAGAAGATGAAATACCTTGAACGTTTGAGCGTATGGACCTCAAGTGATGATGAGATTTTGGATTTACAGTATATATCATCTGC ACCTCTATACGTTCAATTTCTCTACTTGGCTGGACGTTTAGAGAAGTTGCCCGAGTGGATCCCGAAACTTCAAAATCTAGTCACATTATATCTATTGGGT TCAGGTTTGATCAAGAACGATCCAGTAAAAGCCCTTCAAATCTTGCCTAGTTTAGTAATTCTTCGTCTTTGGGATGCATATGATGGGGAGCAGTTGTATT TTGAGGTCGGAAGGTTTCAAAAACTTAAGGAACTATCTCTCGTAGGGTTGAAGGGATTGAATTCGGTGATAATAGAGGAAGGAGCACTGCCTCTTC…	793	1.96	1.093	1.443	2.026	0.986	4.376	0	0	0	0.1	0	0.146	3.76	2.83	1.153	1.766	1.243	2.703	K13457//disease resistance protein RPM1+ko04626//Plant-pathogen interaction;K13457//disease resistance protein RPM1+ko04626//Plant-pathogen interaction;K13457//disease resistance protein RPM1+ko04626//Plant-pathogen interaction;K13457//disease resistance protein RPM1+ko04626//Plant-pathogen interaction;K13457//disease resistance protein RPM1+ko04626//Plant-pathogen interaction	GO:0006950//response to stress;GO:0006952//defense response;GO:0050896//response to stimulus;GO:0097159//organic cyclic compound binding;GO:0036094//small molecule binding;GO:0005488//binding;GO:0035639//purine ribonucleoside triphosphate binding;GO:0030554//adenyl nucleotide binding;GO:0032559//adenyl ribonucleotide binding;GO:0032555//purine ribonucleotide binding;GO:0000166//nucleotide binding…	XP_028111910.1|2.8e-92|disease resistance protein RPM1-like [Camellia sinensis]
isoform_264208	TGTTGAATAAGAAAAAGAATCATTAATATTATGCACCTGGAAAATACCTAGAGCACTTTCGCATTGACATCTTGGAGTTTCATATGCATTCACATAGCTG ACAATTAAATTATTATGTTTCATGTGCAGTGCTATAAACAAGTCAGAGCCAGAAACTGCACAAATGACCATATTCTATGCCGGGCAAGTGATTGTGTTTG ATGATTTCCCGGCTGATAAGGCAAAGGAAGTCATGCTCTTAGCTAGCAAGGGAAGCTCCCATCACAACCCCGGCACGCTTGCTTCAACACCGGTCCAAAA ACCAATCGAACCCACTAATTTGATTCCCACTAGCTCAGCGAGTGCTGTTGTCCCTAATTCAGGCAACAATACGATCTCAATCGAACCCACTAGTTT…	1807	0.29	0.17	0.193	0.47	0.196	12.93	1.953	0.903	1.2	1.6	1.746	1.173	2.28	7.746	1.56	5.406	4.67	7.646	K13464//jasmonate ZIM domain-containing protein+ko04075//Plant hormone signal transduction;K13464//jasmonate ZIM domain-containing protein+ko04075//Plant hormone signal transduction;K13464//jasmonate ZIM domain-containing protein+ko04075//Plant hormone signal transduction;K13464//jasmonate ZIM domain-containing protein+ko04075//Plant hormone signal transduction;K13464//jasmonate ZIM domain-contai…		AQA29554.1|1.5e-59|jasmonate-zim-domain protein 1 [Camellia sinensis var. sinensis]
isoform_265539	TAGAGAAGTAGAAGAAGAACAAGCTCAGGGAGAGAAGAGAGTAGAGAGAGAGAGGAGAGAGGCTTCGCCTGCAGCTTTGTTGTTTCCGACATTTTCGAAA ACATTGTTTTGAACACTTTCTCACTCTGCTAACTTGCGCCCAAGGTGGGGATGAACTGGTTGTTCAGGGGTTTTTGAAAGGACATTAGAATCTACAAATA TTGGTTGGAAACAAAATGGGTGATACTGAAGATGGAAATGTTGATATGATGCAAAGGCTACAATCTTCTTTTGGTACTTCATCTTCTTCACTTAGAAAAC AACCCATAAATCAACTGGACATACCTCAGTTCAATACTTCACAAATTCGTGCTCCGATGAGACAATTTTCACCCAATTTCAATGTTGAAAGTAGTA…	2090	1.89	1.21	0.463	1.806	0.69	9.976	0.653	0.913	0.756	0.913	0.86	0.85	7.64	10.073	7.56	8.533	6.126	6.756	K20557//transcription factor VIP1+ko04016//MAPK signaling pathway - plant;K20557//transcription factor VIP1+ko04016//MAPK signaling pathway - plant;K20557//transcription factor VIP1+ko04016//MAPK signaling pathway - plant;K20557//transcription factor VIP1+ko04016//MAPK signaling pathway - plant;K20557//transcription factor VIP1+ko04016//MAPK signaling pathway - plant	GO:0003700//DNA-binding transcription factor activity;GO:0140110//transcription regulator activity;	XP_028064152.1|4.3e-257|uncharacterized protein LOC114267313 [Camellia sinensis]
isoform_270205	CACCCAACGAGCCATTATCTCCGATTTCGTCATTTCACTGTCTTCTTCCCCACCTCAAACCCAACCCTCTGTTGCCAACTGGTGGAAGACAACCCAAAAC TACTACCACCTCGTTAACTCCAAGAAACCCTCCTCTCTTTCACTCTCTCTGGGCAAACAAATACTCGACGAGAACTACTCGCTCGGAAAGTCGCTCACTG AGAAACAGATCAAACAGCTGGCATCCAAGGCCGATCAAATCCACGCCGTCAACGTTGTGTTGACTGCCTCCGATGTCACCGTAGATGGGTTCTGTATGAG TCGGTGTGGGACTCACGGATCTTCCAAAACTAGCCAGATTAAGGGAAGGAATTACAAGTTTGCCTACATCTGGGTCGGCAACTCGGAGACTCAGTG…	844	0.026	0.053	0.026	0.153	0.026	12.82	0.48	0.083	0.056	0.16	0.056	0.486	2.506	2.816	1.686	0.993	0.79	0.93	K00020//3-hydroxyisobutyrate dehydrogenase [EC:1.1.1.31]+ko00280//Valine, leucine and isoleucine degradation+ko01100//Metabolic pathways;K14299//nucleoporin SEH1+ko03013//RNA transport		XP_028101297.1|2.0e-136|protein EXORDIUM-like [Camellia sinensis]
isoform_270785	AACTCAAAACTCATCACTGCGAGCAATCTTCATTCACATCCCTATAAAACTCTCATCTTTTCAATACCAACCACAAAAACATCAATGGCTTCTTCTTCTT CTAGCTCAGGGTTGTTTATGATATCTGCAATTATATTAAGCTCTGTATTGGCTGTTGTCTCAGCTAGTAACTTCAATCAAGACTTTACCATCACATGGGG TGATGGCAGGGCTAAGATCCTCAACAATTCCCAACTTCTTACCCTTTCCCTCGACAAAACTTCTGGCTCAGGCTTCCAATCCAACAATAAGTATCTCTTT GGAAAGATAGATATGCAGCTCAAGCTTGTGCCTGGAAACTCTGCTGGCACTGTCACTGCCTATTATTTATCATCACAAGGATCAACCCATGATGAG…	1019	0.73	0.42	0.203	8.736	0.96	327.036	1.436	0.34	0.65	0.5	0.53	1.026	35.643	75.4	27.283	86.376	11.926	18.243	K14504//xyloglucan:xyloglucosyl transferase TCH4 [EC:2.4.1.207]+ko04075//Plant hormone signal transduction;K14504//xyloglucan:xyloglucosyl transferase TCH4 [EC:2.4.1.207]+ko04075//Plant hormone signal transduction;K14504//xyloglucan:xyloglucosyl transferase TCH4 [EC:2.4.1.207]+ko04075//Plant hormone signal transduction;K14504//xyloglucan:xyloglucosyl transferase TCH4 [EC:2.4.1.207]+ko04075//Plant…	GO:0044262//cellular carbohydrate metabolic process;GO:0009987//cellular process;GO:0044085//cellular component biogenesis;GO:0010411//xyloglucan metabolic process;GO:0071554//cell wall organization or biogenesis;GO:0010383//cell wall polysaccharide metabolic process;GO:0006073//cellular glucan metabolic process;GO:0071840//cellular component organization or biogenesis;GO:0044264//cellular polysa…	XP_028116731.1|7.2e-165|probable xyloglucan endotransglucosylase/hydrolase protein 23 [Camellia sinensis]
isoform_271171	CACTAAAGCAAACACCTTAAACACAATTCGCTAAACACACCTTCCTTCTCTCTTCTTCTTCAGTTAATCTTCCATCTTCACTGAGTTTTTACACATCATC ATCAATGGCGGACGAAGTCATTCTCTTGGACTTCTGGGTTAGCCCTTTTGCGACGAGGGTGAAAATTGCCTTGGCTGAGAAAGGGGTAGATTATGAGTCC AGAGAAGAGGACCTGAGCAACAAGAGTCCACTGTTCTTGAAGATGAACCCTGTTCACAAGCAAGTCCCAGTGTTGATCCACAACGGCAAACCGGTGTGCG AGTCACTCATCATTGTTCAGTACATCGATGAAGTATGGAACCACAAATCCCCATTGTTGCCTTGTGATCCTCACCAGCGAGCTCAAGCCAGGTTCT…	1071	1.063	1.033	1.066	1.493	0.786	2.816	0.066	0.113	0.046	0.12	0.113	0.066	2.196	3.25	1.79	3.493	1.506	2.153	K00799//glutathione S-transferase [EC:2.5.1.18]+ko00480//Glutathione metabolism;K00799//glutathione S-transferase [EC:2.5.1.18]+ko00480//Glutathione metabolism;K00799//glutathione S-transferase [EC:2.5.1.18]+ko00480//Glutathione metabolism;K00799//glutathione S-transferase [EC:2.5.1.18]+ko00480//Glutathione metabolism;K00799//glutathione S-transferase [EC:2.5.1.18]+ko00480//Glutathione metabolism		XP_028091848.1|5.7e-96|probable glutathione S-transferase [Camellia sinensis]
isoform_272537	AGGAGAAAATTGGCCAAATGTCTCAGATTGAGAGGTCTATTGCTTCGACCAAAGTGATGAAGAAGTATTTTGTTGGGAGTGTATTGAGTGGTGGAGGGAG TGTTCCGTCAACAAATGCCTCTCCCCAGACTTGGATCAAAATGGTGAATGATTTCCAGAAAGGTTCGATGTCGACCCGTCTTGGGATCCCAATGATTTAT GGTATTGATGCTGTCCATGGCCACAACAATGTCTACAAATCAACAATCTTTCCACACAATGTTGGGCTTGGAGTTACAAGGGATCCTGGACTAATCAAGA AAATCGGAGCTGCAACTGCTCTTGAAGTTAGAGCTACGGGCATTCAGTATATTTTTGCACCGTGTATTGCGGTTTGTAGAGATCCCAGATGGGGTC…	1908	3.286	1.75	0.75	4.023	2.89	11	1.783	1.25	2.11	2.31	2.42	0.833	8.66	14.1	16.646	7.173	2.706	3.006	K05349//beta-glucosidase [EC:3.2.1.21]+ko01100//Metabolic pathways+ko00500//Starch and sucrose metabolism+ko01110//Biosynthesis of secondary metabolites+ko00460//Cyanoamino acid metabolism+ko00940//Phenylpropanoid biosynthesis;K05349//beta-glucosidase [EC:3.2.1.21]+ko01100//Metabolic pathways+ko00500//Starch and sucrose metabolism+ko01110//Biosynthesis of secondary metabolites+ko00460//Cyanoamino…	GO:0044238//primary metabolic process;GO:0005975//carbohydrate metabolic process;GO:0008152//metabolic process;GO:0071704//organic substance metabolic process;GO:0003824//catalytic activity;GO:0016798//hydrolase activity, acting on glycosyl bonds;GO:0004553//hydrolase activity, hydrolyzing O-glycosyl compounds;GO:0016787//hydrolase activity;	XP_016180151.1|1.4e-214|uncharacterized protein LOC107622684 isoform X1 [Arachis ipaensis]
isoform_27396	ATTGGACAAGAAAGTCTCAAGACCATTGCTCAAAGGGACTCTCGATTTAGCTCATGGAAATCTCACACATCAGAGGACTACCAGAGTTTGGAATGGATGA TCATGCTTTCATTCATCAATGGCCGATCAACTCTCTTGACGAGCTCAACACGGTGTCTTTAGCATCTTCATTCGAAGAGAGTTTATACCACTCTTTCTCT CATCACCCGATGTTTGACCTCAAACCTTCCTTGCTGGAAACATCTCACACTAGTGTTGTCGAAAGGCCCTCCAAAATGCCCAAAACTAACAGTTGGAATT CCTCTAAAACCGACCACACATCAAATTCCACTCCGAGCCAAATCTCTTTTGCCAATCCAAATTATGCAAATCAAGTCAGCAACCTCAAGCCTAAAG…	1593	0.286	0.44	0.293	0.306	0.133	16.236	0.16	0.026	0.176	0.263	0.106	0.163	1.626	4.893	1.113	0.783	0.59	0.926	K14963//COMPASS component SWD3;K13422//transcription factor MYC2+ko04016//MAPK signaling pathway - plant+ko04075//Plant hormone signal transduction;K13422//transcription factor MYC2+ko04016//MAPK signaling pathway - plant+ko04075//Plant hormone signal transduction;K13422//transcription factor MYC2+ko04016//MAPK signaling pathway - plant+ko04075//Plant hormone signal transduction;K13422//transcrip…	GO:0005515//protein binding;GO:0005488//binding;GO:0046983//protein dimerization activity;	XP_028126694.1|9.5e-188|transcription factor bHLH25-like [Camellia sinensis]
isoform_274209	AGAAAGAGTGATGGAGGAAGAGGAGTGCCATGGATGGGCAGCAAGAGATGTATCTGGATTTCTCTCTCCTTATAACTTTGCCCGTAGGGCTGTTGAAAGT AATGATGTTTCATTGAAAATTACCCACTGTGGAGTGTGTTATGCTGATATTGTATGGACCAGGAACAAACTTGGAGACTCAGAGTACCCCCTAGTGCCTG GACATGAGATTGCTGGAATTGTTAAAGAGGTTGGTTCCAATGTTCATCACTTCAAAGTTGGAGACCATGTTGGAGTGGGAACTTATGTCAATTCATGCAG AGATTGTGAGTATTGTGGTATGGATATGGATGTCTACTGCTCCAAGGGATCTATCCGTACATTCAACTCTGTTGATGTTGATGGTACGATCACAAA…	1353	8.563	15.736	10.326	8.056	12.17	30.583	0	0.256	0.22	0.21	0.156	0	5.766	7.32	2.58	3.196	3.006	4.453	K00083//cinnamyl-alcohol dehydrogenase [EC:1.1.1.195]+ko01100//Metabolic pathways+ko01110//Biosynthesis of secondary metabolites+ko00940//Phenylpropanoid biosynthesis;K00083//cinnamyl-alcohol dehydrogenase [EC:1.1.1.195]+ko01100//Metabolic pathways+ko01110//Biosynthesis of secondary metabolites+ko00940//Phenylpropanoid biosynthesis;K00083//cinnamyl-alcohol dehydrogenase [EC:1.1.1.195]+ko01100//Me…	GO:0046914//transition metal ion binding;GO:0008270//zinc ion binding;GO:0043167//ion binding;GO:0043169//cation binding;GO:0005488//binding;GO:0003824//catalytic activity;GO:0016491//oxidoreductase activity;GO:0046872//metal ion binding;	XP_028051932.1|7.3e-189|probable cinnamyl alcohol dehydrogenase 1 [Camellia sinensis]
isoform_274786	ACTCATCAAATCCCCTCTGAACTTGGCCATCTACGGAGACTGCAAATATTGTCACTACTCAATAATTCTATTGGTGGTGAAATTCCCGCCAATATATCAG CTTGCTCTAACCTTGTTGTCCTTGAGCTTTCTGGCAATAGTCTGGCTGGGAAAATTCCCGTGGAGCTTGGTTCTCTGTCTAAGCTCAAGCAGTTGTTCAT TGAAAGAAACAATCTAACAGGTGGCCTTCCTTATACTTTTGGGAATCTGTCATCCCTCATTGAATTCTTTGCAAGTTCCAATAATATCAATGGGAGTATA CCTGAAGCCCTGGGCCGATTGACAAACTTAAACCTTCTTGGATTGGCGGAGAACAAGTTGGTTGGTACTATTCCTTCCTCAATCTTTAATCTCTCT…	1699	1.52	2.933	1.893	3.326	1.28	4.923	3.016	2.21	2.136	3.67	2.29	1.836	4.636	6.093	5.316	3.27	3.393	3.293	K13428//LRR receptor-like serine/threonine-protein kinase EFR [EC:2.7.11.1]+ko04626//Plant-pathogen interaction;K20181//vacuolar protein sorting-associated protein 18;K13428//LRR receptor-like serine/threonine-protein kinase EFR [EC:2.7.11.1]+ko04626//Plant-pathogen interaction		XP_028083117.1|8.7e-155|probable LRR receptor-like serine/threonine-protein kinase At3g47570 [Camellia sinensis]
isoform_275147	ATTGCGGGTTTAGAGGAGCTGCGAAATTTGCAACACGTGGAGACAAATCATGATGATGGGCTTAGCCTAATTAAAGAGCTTGAGAAATTGAGGCAGCTAA GGAAGTTGGGAATTACGAAATTGCAAAGAGAACATGGGAGGGCTCTATGTGCAGCCATTGAGAAGATGAAATACCTTCAACATTTGAGTGTAACGGCCCT AAGTTATGATGAGATTCTGGATTTACAGTATATATCATCTCCACCTCAATATCTTCAATGTCTCACCTTGGTTGGACGTTTAAAGAAGTTGCCCGACTGG ATCCCGAAAATTCAAAATCTAGTCACATTAACTCTATATGGTTCAGGTATGACCAACAATAATCCAGTAAAAGCCCTTCAAGTCTTGCCTAGTTTA…	1120	2.003	2.006	1.9	1.986	0.796	3.323	0	0	0.05	0	0	0.056	3.773	3.603	4.196	7.04	3.71	4.596	K13457//disease resistance protein RPM1+ko04626//Plant-pathogen interaction;K13457//disease resistance protein RPM1+ko04626//Plant-pathogen interaction;K13457//disease resistance protein RPM1+ko04626//Plant-pathogen interaction;K13457//disease resistance protein RPM1+ko04626//Plant-pathogen interaction;K13457//disease resistance protein RPM1+ko04626//Plant-pathogen interaction	GO:0006952//defense response;GO:0006950//response to stress;GO:0050896//response to stimulus;GO:0032553//ribonucleotide binding;GO:0032555//purine ribonucleotide binding;GO:0035639//purine ribonucleoside triphosphate binding;GO:0043167//ion binding;GO:0043531//ADP binding;GO:0097159//organic cyclic compound binding;GO:1901265//nucleoside phosphate binding;GO:0017076//purine nucleotide binding;GO:…	XP_028111910.1|8.1e-109|disease resistance protein RPM1-like [Camellia sinensis]
isoform_275736	ACGGCTAAACAACTTCTCAACCACACTTTTCTGGGAGAATCCAATTCTCATACCAAGCAATTTGTGGAATTCAATTCCGATTCTCCGACAAGTATACTTG ATCATGGTGTTTGGAACACAGTAGAAGAGTCAGAGACTTTGGATTTGGATTCTCCAGCGAAGAGGATCGGACTGTTGTTGTGTTCTGGGGTCGCAAACTG GAGATGGGATGAGAATTGGATCACAATTAGAAGCAATAACAATGAGCATTGAGGAATTGGAAGGATTTCATAGATAGGAATGTTAGTTGTAGGAATAGCA GTAGCAATATTTTGATAGATTGTACATGTACAGAGCATAGGGGTGTCAATAGCAGTCTCAATTCTTTTTACTTGTCTAATGTCAATTCTTTTAGTT…	466	0	0	0.246	0.06	0.05	14.42	0	0	0	0	0	0	1.79	6.52	0.703	8.17	3.236	6.87	K20716//mitogen-activated protein kinase kinase kinase 17/18+ko04016//MAPK signaling pathway - plant;K20716//mitogen-activated protein kinase kinase kinase 17/18+ko04016//MAPK signaling pathway - plant;K20716//mitogen-activated protein kinase kinase kinase 17/18+ko04016//MAPK signaling pathway - plant;K20716//mitogen-activated protein kinase kinase kinase 17/18+ko04016//MAPK signaling pathway - p…	GO:0035639//purine ribonucleoside triphosphate binding;GO:0005524//ATP binding;GO:0016740//transferase activity;GO:0030554//adenyl nucleotide binding;GO:0004672//protein kinase activity;GO:0032559//adenyl ribonucleotide binding;GO:0140096//catalytic activity, acting on a protein;GO:0036094//small molecule binding;GO:0004674//protein serine/threonine kinase activity;GO:0043167//ion binding;GO:0043…	XP_028064102.1|1.3e-39|mitogen-activated protein kinase kinase kinase 18 [Camellia sinensis]
isoform_278057	TTTACACAATTCGAGCCTGCTATGGTTCGTGAATTGTCAGATAGGTTAGGAAACAGTGTTAGGGTTGGGGATTTTAGTGGGAATCAGAACTTTTCGCCTC CGATTGTTATCGATTCTTCTCGGTATGGCGGCGGAGGAATTAAGGGCATTAGACCACCTGTTCTTGCTCCTCCGCCGGGAATTTCAGTACCAGTCATTGA CAATACGTGCTCAACATGGGATATTTTCAAGTCTTTTGCTCCGGATGGTGATTTAGGTTCGTCCTCTTCTGCAAGAGGGTTCCTTTCTTCTGATGATGAA GAGGATGAAGATATTGTGAAGCGAGAGGAGGTAAATGTCGTAAGGATGGTAGAGACTGCGGTTCTTTCTGAGTCGGGATCGTTCACACCGACTTCG…	2276	3.016	3.04	2.536	3.193	2.02	3.343	3.376	2.493	3.076	3.016	2.486	2.9	5.89	4.176	6.96	4.936	7.106	5.566	K13414//mitogen-activated protein kinase kinase kinase 1 [EC:2.7.11.25]+ko04016//MAPK signaling pathway - plant+ko04626//Plant-pathogen interaction;K13414//mitogen-activated protein kinase kinase kinase 1 [EC:2.7.11.25]+ko04016//MAPK signaling pathway - plant+ko04626//Plant-pathogen interaction;K13414//mitogen-activated protein kinase kinase kinase 1 [EC:2.7.11.25]+ko04016//MAPK signaling pathway…	GO:0032555//purine ribonucleotide binding;GO:0017076//purine nucleotide binding;GO:0003824//catalytic activity;GO:0036094//small molecule binding;GO:0035639//purine ribonucleoside triphosphate binding;GO:0097367//carbohydrate derivative binding;GO:0043167//ion binding;GO:0032559//adenyl ribonucleotide binding;GO:1901265//nucleoside phosphate binding;GO:0016740//transferase activity;GO:0030554//ad…	KAA8538555.1|9.9e-122|hypothetical protein F0562_028251 [Nyssa sinensis]
isoform_278070	TATTGGAAATGGCGTCGGAGTTTGAGAAGAAGAAGAAGGAGGAGGAGGTGTTTGGTGCCGAAGCTGCTACTTCGCTGGTGAAGGAGCTGAGAGCCACGTT CACGTCTCAGAAGACGAAGAGCTACGAATGGAGAGTCTCTCAATTGAAGTCTCTCTTGAAATTAACGAATGATCACGAGAAAGAAATCACCGACGCTCTT CGTTCCGATCTGTCCAAACCTGTATTCGAATCCTACGTCTATGAGATTGCTCTAGTAAAGTCCTCATGTGAATTCATGCTAAAAGAACTTAAGCATTGGA TGATGCCAGATAAGGTTAAAACCTCAATAGCAGCTTTTCCATCATCTGCAGAAATAGTGCGAGAACCGTTAGGTGTTGTATTGGTGATATCAGCAT…	1142	0.993	0.456	0.39	2.346	2.223	4.26	0.856	0.84	0.556	1.226	0.456	0.9	3.71	8.23	4.603	3.766	2.623	4.24	K00128//aldehyde dehydrogenase (NAD+) [EC:1.2.1.3]+ko00410//beta-Alanine metabolism+ko00310//Lysine degradation+ko00010//Glycolysis / Gluconeogenesis+ko00903//Limonene and pinene degradation+ko00380//Tryptophan metabolism+ko00330//Arginine and proline metabolism+ko00280//Valine, leucine and isoleucine degradation+ko01100//Metabolic pathways+ko00053//Ascorbate and aldarate metabolism+ko00340//Hist…	GO:0006081//cellular aldehyde metabolic process;GO:0044237//cellular metabolic process;GO:0009987//cellular process;GO:0008152//metabolic process;GO:0071704//organic substance metabolic process;GO:0016620//oxidoreductase activity, acting on the aldehyde or oxo group of donors, NAD or NADP as acceptor;GO:0016491//oxidoreductase activity;GO:0003824//catalytic activity;GO:0016903//oxidoreductase act…	PSS17519.1|5.1e-175|Aldehyde dehydrogenase family 3 member like [Actinidia chinensis var. chinensis]
isoform_281726	TACTTCCATTTTATAAAATATTATTTTCTCTCTCTTTCTCACTCTCCTTCTTCCTTCCTTGCCTCCTTCCTACAACTTGCACATAAAAGCAAGCTTCTTT AACATCTCTATATATTGGGTCTCTCTTCTGGGTATTCATTCTTGCAAGTTTTAGAGCATTTGTGTTTGAAGCTTTTCTTGGAATTTTTTCTGGGAATTCA GTTGTCATCACTGCTAGTTCAATCAACTTTCAACTTTCAAGTTTCAAGAAACAGATGGATTACATTAGTTTGCTTGACACTTCATTGGATCTCAATGCCA AGCCTCTCAGATATGTCGACGATGCACCGAATATAGAGGTGCAAAGCAATTTCATTGAGTTAGGAATGAAAACTTCAGTGAAACAAGAGGCTAGTG…	1953	1.663	1.373	0.316	1.666	0.276	12.073	0.523	0.446	0.55	0.613	0.723	1.3	3.226	6.25	1.48	6.136	4.323	5.57	K18835//WRKY transcription factor 2+ko04626//Plant-pathogen interaction;K18835//WRKY transcription factor 2+ko04626//Plant-pathogen interaction;K13424//WRKY transcription factor 33+ko04016//MAPK signaling pathway - plant+ko04626//Plant-pathogen interaction;K13424//WRKY transcription factor 33+ko04016//MAPK signaling pathway - plant+ko04626//Plant-pathogen interaction;K18835//WRKY transcription fa…	GO:0043227//membrane-bounded organelle;GO:0110165//cellular anatomical entity;GO:0005634//nucleus;GO:0005622//intracellular;GO:0043229//intracellular organelle;GO:0043226//organelle;GO:0043231//intracellular membrane-bounded organelle;GO:0005488//binding;GO:0097159//organic cyclic compound binding;GO:0003676//nucleic acid binding;GO:1901363//heterocyclic compound binding;GO:0003677//DNA binding;G…	THF95040.1|1.0e-111|hypothetical protein TEA_009933 [Camellia sinensis var. sinensis]
isoform_282605	TTTTCGGATCCGGTGCGTACCCGGGATACGCGGGTCGGGTACTTGTGGATCAGACTACGGGGGCGAGCTATAATGCGCACGGGGTGAATGGGAGGAAATA CTTGCTACCGGCTATGTGGGACCCAGAGACGTCAATATGCTCGACGCTTGTTTGATGTGAGTGAGAGGAATGATTCAGCGTGGGCATGTGTACGCATGTA AGATATACTGTCGCGGATATGGGGCATAAGAAATGAAAGGAGGTGGGACTTGATTTGTAGTTTTGTGTGACGTGTAAATTTGGGTTCTCTTTTTT	295	2.2	3.57	2.38	1.003	5.243	12.13	14.936	6.603	11.423	12.05	15.826	14.563	2.28	0.853	2.746	1.893	2.533	1.956	K00020//3-hydroxyisobutyrate dehydrogenase [EC:1.1.1.31]+ko00280//Valine, leucine and isoleucine degradation+ko01100//Metabolic pathways;K14299//nucleoporin SEH1+ko03013//RNA transport		XP_028055497.1|1.6e-21|protein EXORDIUM-like 2 [Camellia sinensis]
isoform_282917	AGTGAATAGTAATAATAATACCAATAAACAAGTCGCACAGGATGTTCATTCGGTGCCCGATTCGCCTATGTTGGATACCATGTCTTCGTTCGGGTCGTCT GCTTCGTCGCCGTCGCTGGCGAACTTGCCGCCGATTCGGGTTCACGCGGAGGATCAGAGGGCGGCGCTGGGCGGAATTGAGGAGCAATTCTCTCAGTTGA GTGTTGGTGTTGGTGTTGGTGTGCAGAAGCAAGATGATGGCGGCTTTTCAGTTCTGACCACTGCTCCGGCGCCGGCGATGGCTCTGGGTTCTGCTGGGAT TCATGGTGAGTACTCGAATCGGATTTTGTTCGAGGATGAAAGATCAGAACAGGGATTGCCAGTTGGGTATCGAAAGCCACCACAATCACAGCCTCT…	1711	7.78	6.1	6.043	8.46	6.606	3.01	0.986	1.133	0.886	1.113	1.033	1.583	3.35	2.466	3.573	3.036	4.75	2.5	K22485//protein TBF1;K15542//polyadenylation factor subunit 2+ko03015//mRNA surveillance pathway;K14486//auxin response factor+ko04075//Plant hormone signal transduction;K14972//PAX-interacting protein 1		XP_028060530.1|4.5e-260|putative uncharacterized protein DDB_G0271606 [Camellia sinensis]
isoform_282956	AAGACGTGGTGCATAGCATTCATTATCTACCTTTGGCTCAGACTTGGGCCTCATGTAGGCTTTGCAATGCTATGTTCATAATTCATAAAAATGGAGTGTA CTATATGCATGATTTTTTAGATGCATGTGATTTACAGCACCTACGAAAAGGGCAGGGGGTTGTTGGGAGAGCAATTTTGTCCCAAAATTTGGTCTTCTGC AAAGATGTTACTCAATTTAGCATAACTGAGTACCCTTTGGCACACTATGCACACAAATTTAAACTTACAGGTTCTTTTGCAATTTGCTTGCGGAATAGTT ATATTGAAGACAATGATTACGTGCTAGAATTCTTTTTGCCCCCAAACTACTATGAAGGTGGGGATCCTAGGATTGCTTTGGTTCCCTTATTGAGAA…	1577	0.26	0.45	0.22	1.833	0.146	6.256	0.56	0.453	0.473	0.413	0.353	0.996	3.483	5.89	2.673	4.47	2.156	4.07	K03028//26S proteasome regulatory subunit N1+ko03050//Proteasome;K11838//ubiquitin carboxyl-terminal hydrolase 7 [EC:3.4.19.12];K11838//ubiquitin carboxyl-terminal hydrolase 7 [EC:3.4.19.12];K13422//transcription factor MYC2+ko04016//MAPK signaling pathway - plant+ko04075//Plant hormone signal transduction;K13422//transcription factor MYC2+ko04016//MAPK signaling pathway - plant+ko04075//Plant ho…		XP_028098402.1|3.9e-202|protein NLP6-like isoform X1 [Camellia sinensis]
isoform_283919	ACCAATCCAAAGATCAAGCTAAAATCAACTACCAAAACCAACTATAAACATCCTCCAAACCCATACCCTCCCCAGCATATACAAAGCCACAATTTTTACA TTTTTGCAAATACCATATTCATATAAAATGGAACAAGAAAAGAGGATTGCTGTTGTTACCGGAGGAAACAAAGGAATTGGGCTAGAAATTTGCAGACAAT TAGCTTCTAATGGGATAATGGTGATTTTAACAGCAAGAGATGAGAAACGCGGTCTCGAAGTTGTGGAAAATCTCAAAGCTTGTGGGCTATCTGGTATACT TTTTCACCAACTTGAGGTGACAGACCAAGCCAGTATTGCTTCCATGGCTGATTTCATCAAAAATGAATTCGGAAAGCTTGACATATTGGTGAATAA…	1485	0.626	0.99	2.386	1.773	2.253	3.323	1.69	1.316	2.253	1.016	1.723	0.873	0.76	0.55	0.16	0.2	0.19	0.463	K15095//(+)-neomenthol dehydrogenase [EC:1.1.1.208]+ko00902//Monoterpenoid biosynthesis+ko01110//Biosynthesis of secondary metabolites;K15095//(+)-neomenthol dehydrogenase [EC:1.1.1.208]+ko00902//Monoterpenoid biosynthesis+ko01110//Biosynthesis of secondary metabolites;K15095//(+)-neomenthol dehydrogenase [EC:1.1.1.208]+ko00902//Monoterpenoid biosynthesis+ko01110//Biosynthesis of secondary metabo…		XP_028056256.1|4.7e-88|short-chain dehydrogenase/reductase 2b-like [Camellia sinensis]
isoform_284672	ATGAATAAGGAGTCGAAAGAGTTCGCCGGAGAGCTTTTCGATGCACTTGGCCGGAGACGGAACATAACCGGTGATACGATCAACATGGCGGAGCTAAAAG AGTTTTGGGAGCAAATCTCCGATCAAAGTTTCGATTCGAGGCTTCAAACTTTCTTTGACATGGTTGATAAAGATGCAGATGGGAGAATCACAGGAGAAGA AGTCAAAGAGATTATAAGCCTCAGTGCTTCTGCCAACAAGCTATCAAATATACAGAAACAGGCAGATGAATATGCAGCATTGATTATGGAAGAGCTAGAC CCAGATAATGCTGGATATATCATGATAGAGAACTTGGAGATGTTGTTGTTGCAAGCACCAAGCCATCAAACAAGAGGAGGTGAAAGTAGAATCCTA…	2690	1.33	1.48	1.366	6.896	2.426	28.676	6.453	3.83	4.9	5.313	4.78	4.766	29.656	39.403	24.64	30.113	15.966	28.493	K13447//respiratory burst oxidase [EC:1.6.3.- 1.11.1.-]+ko04016//MAPK signaling pathway - plant+ko04626//Plant-pathogen interaction;K13447//respiratory burst oxidase [EC:1.6.3.- 1.11.1.-]+ko04016//MAPK signaling pathway - plant+ko04626//Plant-pathogen interaction;K13447//respiratory burst oxidase [EC:1.6.3.- 1.11.1.-]+ko04016//MAPK signaling pathway - plant+ko04626//Plant-pathogen interaction;K13…	GO:0110165//cellular anatomical entity;GO:0031224//intrinsic component of membrane;GO:0016020//membrane;GO:0016021//integral component of membrane;GO:0016491//oxidoreductase activity;GO:0005488//binding;GO:0016651//oxidoreductase activity, acting on NAD(P)H;GO:0050664//oxidoreductase activity, acting on NAD(P)H, oxygen as acceptor;GO:0043167//ion binding;GO:0046872//metal ion binding;GO:0043169//…	THF99184.1|0.0e+00|hypothetical protein TEA_010635 [Camellia sinensis var. sinensis]
isoform_285836	TGGTGCAGAAGAAGTACACGGAGGTGGGAGCGGCTGCAGTGGTGGCACAGATAGCGAATGGGTTGGCGGCGCTTCACAAGGCGGGAATAGTGCACAGAGA TTTGAAGCCAGAGAACTGTTTGTTTTTGAATGAGAGAGAGGATTCGCCGTTGAAGGTAATGGATTTTGGGCTGAGCTCGGTGGAGGACTTCACAGACCCG GTGGTGGGATTGTTTGGTTCCATTGATTATGTGTCCCCGGAGGCTCTTTCTCTGCAGGGTGGTGGTGGTTCTGTCTCTACTAAATCTGATATGTGGTCCT TGGGTGTCATCTTGTACATCCTCCTCTCTGGGTATCCACCTTTCATCGCCCAGTCAAATAAGCAGAAACAACAAATGATAATGGCTGGAGAATTCA…	1272	0.746	1.116	0.453	1.163	0.246	3.876	0.103	0.033	0.033	0.203	0.026	0.023	1.446	2.94	0.69	1.46	0.303	0.72	K13412//calcium-dependent protein kinase [EC:2.7.11.1]+ko04626//Plant-pathogen interaction;K13412//calcium-dependent protein kinase [EC:2.7.11.1]+ko04626//Plant-pathogen interaction;K13412//calcium-dependent protein kinase [EC:2.7.11.1]+ko04626//Plant-pathogen interaction;K13412//calcium-dependent protein kinase [EC:2.7.11.1]+ko04626//Plant-pathogen interaction;K13412//calcium-dependent protein k…	GO:0097159//organic cyclic compound binding;GO:0030554//adenyl nucleotide binding;GO:0005509//calcium ion binding;GO:0043167//ion binding;GO:0035639//purine ribonucleoside triphosphate binding;GO:0032555//purine ribonucleotide binding;GO:0032553//ribonucleotide binding;GO:0005524//ATP binding;GO:0016772//transferase activity, transferring phosphorus-containing groups;GO:0043169//cation binding;GO…	XP_028099439.1|2.7e-217|calcium and calcium/calmodulin-dependent serine/threonine-protein kinase-like isoform X1 [Camellia sinensis]
isoform_289302	AGTACCTCCTTCCTTTTTTTTTTTTTTTTTTATATTTTTTTGGTGAATAGTGATAACTTTTGGACTTTTTTAGTAATTTTTTAGCTTTTTGTCTTTTCTT AGATTTACCCAAACACCTACTTAGTGTCTCTGCAACAATGTTGGTCATAGAATGCTTTTATGACAAAATACAAATGATTAATATTCCCTTCATCATTGAG TAATAATCTGCATGTACACAAATCATAACCAATAATTGGTTAATTCATTGATCATTGCTGCTGTTAATACAACGAAACATGTTCTGACCTTGATGAAGAA GCACTTGGAAGTTGGAAAGATTGAACAATGAACTTGTTCTTCCTTTCATACTATCTTTTTACAAAAATAAAAATAAAAATAAAAAAAAGAACTTTT…	1812	1.51	0.43	1.25	3.073	2.106	23.13	4.413	2.96	3.833	3.676	3.103	6.686	29.516	16.353	13.006	26.866	20.13	21.643	K20536//mitogen-activated protein kinase 3 [EC:2.7.11.24]+ko04016//MAPK signaling pathway - plant;K20536//mitogen-activated protein kinase 3 [EC:2.7.11.24]+ko04016//MAPK signaling pathway - plant;K20536//mitogen-activated protein kinase 3 [EC:2.7.11.24]+ko04016//MAPK signaling pathway - plant;K20536//mitogen-activated protein kinase 3 [EC:2.7.11.24]+ko04016//MAPK signaling pathway - plant;K20536/…	GO:0071705//nitrogen compound transport;GO:0051234//establishment of localization;GO:0006857//oligopeptide transport;GO:0015833//peptide transport;GO:0051179//localization;GO:0042886//amide transport;GO:0006810//transport;GO:0071702//organic substance transport;GO:0031224//intrinsic component of membrane;GO:0016021//integral component of membrane;GO:0016020//membrane;GO:0110165//cellular anatomic…	XP_028061883.1|7.1e-155|mitogen-activated protein kinase 3-like [Camellia sinensis]
isoform_290576	TTTCAAAGACTCTAGCAGAGGATGCTGCCTGGAAGTTTGCAAAAGAGAAAGGTATTGACATGGTTGTAATAAACCCATCAATGGTTGTTGGTCCTCTGTT GCAACCAACGCTTAATTCAAGTACTGCTGCTATCTTGGAATTAATAAATGGTTCACAAACATATCCAAATGCTTCCTATGGATGGATTAATGTTAAAGAT GTTGCAAATGCACACATTCAAGCATATGAAATCCCTTCAGCCAGTGGAAGATATTGTTTGGTTGAGAGAATGGCACACTTCTCTGAAGTTGTGAAAATAC TACACGAGCTTTATCCTTCTTTTCAACTTCCAGAAAAGGTTGCAGATGACAAACCATATATACCAGCAAAACAAGTATCCAAGGAAAAAGCAAAAA…	741	1.493	2.503	1.39	1.236	2.73	9.043	0.203	0.286	0.11	0.156	0.11	0.16	6.51	8.023	5.593	5.343	4.6	5.376	K09753//cinnamoyl-CoA reductase [EC:1.2.1.44]+ko01100//Metabolic pathways+ko01110//Biosynthesis of secondary metabolites+ko00940//Phenylpropanoid biosynthesis;K09753//cinnamoyl-CoA reductase [EC:1.2.1.44]+ko01100//Metabolic pathways+ko01110//Biosynthesis of secondary metabolites+ko00940//Phenylpropanoid biosynthesis;K09753//cinnamoyl-CoA reductase [EC:1.2.1.44]+ko01100//Metabolic pathways+ko01110…	GO:0003824//catalytic activity;	XP_028065533.1|1.2e-79|cinnamoyl-CoA reductase 1-like [Camellia sinensis]
isoform_291424	TGCAGGGATACCTAATACAGTAATCTGTACCACTGTTAATAAAGTTTGTGCATCTGGGATGAAAGCAACTATGCTTGCAGCACAGAGTATCCAGTTGTGC ATCAATGATGTTGTTGTGGCTGGTGGCATGGAAAGCATGTCTAATGTCCCAAAATACCTAGCTGAAGTGAGGAAGGGATCCCGACTTGGACATGATTCTG TTGTTGATGGTATGCTCAAAGATGGATTGTGGGATGTTTATAATGATTATGGAATGGGGGTTTGTGCTGAATTATGTGCAGAACAACATACAGTAACAAG AGAAGAGCAGGATGATTATGCTGTTCAGAGCTTTGAGCGTGGTATTGCGGCTCAAAATGGTGGTGCCTTTGCATGGGAAATAGTTCCGGTTGAGGT…	1234	10.88	15.59	13.613	6.513	12.563	21.22	8.066	7.176	6.643	7.08	9.453	7.59	18.466	20.62	17.006	19.08	17.206	16.813	K00626//acetyl-CoA C-acetyltransferase [EC:2.3.1.9]+ko00310//Lysine degradation+ko00380//Tryptophan metabolism+ko00900//Terpenoid backbone biosynthesis+ko00280//Valine, leucine and isoleucine degradation+ko00640//Propanoate metabolism+ko01100//Metabolic pathways+ko00650//Butanoate metabolism+ko01110//Biosynthesis of secondary metabolites+ko01212//Fatty acid metabolism+ko00071//Fatty acid degradat…	GO:0016747//transferase activity, transferring acyl groups other than amino-acyl groups;GO:0016746//transferase activity, transferring acyl groups;GO:0003824//catalytic activity;GO:0016740//transferase activity;	XP_028121703.1|8.5e-160|acetyl-CoA acetyltransferase, cytosolic 1 [Camellia sinensis]
isoform_291617	CCCCCAAACACTGACTCCTGCTTCTACACAAGAACCCCTCTCTCTCTCTCTCTCTCTCTCTCTCTCCCTATAAATACAGTTTCCCACAGGCCCAATCTCT CATCAACTCAAAACTCATCACTGCAAGCAATCTTCATTCACATTCCTATAAAACTCTTTTCTTTTCAATACCAACCACAAAATCATCAATGGCTTCTTCT TCTTCTAGCTCAGTATTGTTTATGATATCTGCAATTGTATCAACCTCTGTATTGGTTGTTGTCTCAGCTAGTAATTTCAATCAAGACTTTACCCTCACAT GGGGTGATGGCAGGGCTAAAATCCTCAATAATAACCAACTTCTTACCCTTTCGCTCGACAAAACCTCTGGCTCAGGCTTCCAATCCAATAATGAAT…	1368	0.363	2.113	1.41	12.186	2.886	93.553	0.43	0.093	0.2	0.25	0.15	0.49	30.38	27.123	20.833	20.033	19.773	30.173	K14504//xyloglucan:xyloglucosyl transferase TCH4 [EC:2.4.1.207]+ko04075//Plant hormone signal transduction;K14504//xyloglucan:xyloglucosyl transferase TCH4 [EC:2.4.1.207]+ko04075//Plant hormone signal transduction;K14504//xyloglucan:xyloglucosyl transferase TCH4 [EC:2.4.1.207]+ko04075//Plant hormone signal transduction;K14504//xyloglucan:xyloglucosyl transferase TCH4 [EC:2.4.1.207]+ko04075//Plant…	GO:0044036//cell wall macromolecule metabolic process;GO:0042546//cell wall biogenesis;GO:0010383//cell wall polysaccharide metabolic process;GO:0005976//polysaccharide metabolic process;GO:0071554//cell wall organization or biogenesis;GO:0044260//cellular macromolecule metabolic process;GO:0044238//primary metabolic process;GO:0009987//cellular process;GO:0010410//hemicellulose metabolic process…	XP_028096214.1|5.0e-161|probable xyloglucan endotransglucosylase/hydrolase protein 23 [Camellia sinensis]
isoform_29234	TACCAAGCCGACCTACTTTCACACTTGACATGCTTCAAAATTAAGCATCTCTCTCTCTCTCCAACATCACTGATCCCAAACTTCTCTTCCCGCCATGCCT AACCTTTTCTTCCTCCTCCTCCTCTTCCTCTTCCTCCATCTTTGTCTCTCCTCTCTCATCTTAGTCCAATCCTCAACTCTTCCCTCAGACATCTCAGCCC TCCAAGCCTTCAAATCCTCAATCAAACCCACCTCAATTCCCTCCTACTCCTGCTTAGCCTCCTGGAACTTCACCTCCGACCCTTGCTCCTCTCCTCACAT CACCCACTTCACCTGCGGCCTCACCTGCTCCACCACCACCTCCGCCGCCGCCGCCGCCAGAATCACCCAACTCACCCTCGACCCCGCCGCCTACTC…	1547	1.493	0.96	0.766	1.346	0	9.876	0.06	0.113	0.32	0.193	0.063	0.09	3.633	4.016	7.806	8.426	0	5.88	K13420//LRR receptor-like serine/threonine-protein kinase FLS2 [EC:2.7.11.1]+ko04016//MAPK signaling pathway - plant+ko04626//Plant-pathogen interaction;K13420//LRR receptor-like serine/threonine-protein kinase FLS2 [EC:2.7.11.1]+ko04016//MAPK signaling pathway - plant+ko04626//Plant-pathogen interaction;K13420//LRR receptor-like serine/threonine-protein kinase FLS2 [EC:2.7.11.1]+ko04016//MAPK si…	GO:0016301//kinase activity;GO:0003824//catalytic activity;GO:0016772//transferase activity, transferring phosphorus-containing groups;GO:0016740//transferase activity;	PSS02685.1|7.9e-163|Leucine-rich repeat receptor protein kinase [Actinidia chinensis var. chinensis]
isoform_292969	AAGAGAATTTTGATGCCAAAAGTGAGCTTCTCCTAAAATCAAACCCTGTTTATAAAAAAAATACCAGTTTTTATCCATGGTGACAAACCTATATGTGAGT CCCTCATCATCGTCCAATACATCGATGAGCTATGGAGCTCTGGCCCCTCCATCCTACCTTTGGATCCTCATGATCGCGCCATTGCTCGATTTTGGGCTGC CTATATTGATGACAAGTGGTCACCATTACTAAGGGATCTTCGGACTGCACAAGGAGAGGAGGAGAAATTGGCAACAGTAGATAAAATGGTTGAAGGTCTG GTCTTGTTAGAAGAGGTATATATCAAGTGTAGCAAAAACAAAGGTTTCTTTGGTGGGGATAGTATTGGGTACCTTGACATAGCACTTGGGTGTTTC…	710	0.843	1.28	1.216	1.166	0.806	2.7	5.32	5.873	3.886	3.843	3.956	3.566	1.673	2.743	2.023	2.24	2.116	1.316	K00799//glutathione S-transferase [EC:2.5.1.18]+ko00480//Glutathione metabolism;K00799//glutathione S-transferase [EC:2.5.1.18]+ko00480//Glutathione metabolism;K00799//glutathione S-transferase [EC:2.5.1.18]+ko00480//Glutathione metabolism;K00799//glutathione S-transferase [EC:2.5.1.18]+ko00480//Glutathione metabolism;K00799//glutathione S-transferase [EC:2.5.1.18]+ko00480//Glutathione metabolism	GO:0006749//glutathione metabolic process;GO:0034641//cellular nitrogen compound metabolic process;GO:0006807//nitrogen compound metabolic process;GO:0006790//sulfur compound metabolic process;GO:0009987//cellular process;GO:0006575//cellular modified amino acid metabolic process;GO:0071704//organic substance metabolic process;GO:1901564//organonitrogen compound metabolic process;GO:0044237//cell…	XP_019076242.1|1.4e-69|PREDICTED: glutathione S-transferase U17 [Vitis vinifera]
isoform_293940	ACCAAAACAAAAAAGAGACAGAAAATCTTCAGTGTCTAGTTTGTGGGTGCAATGGAATCAAGAATGGATTATACAAGTCTCAACCTCAACCTCAACATTA ATCCTCAAGACAACATTGATGAAACTACAGTGAGTTGAATGAATTCAATATGCATTTCATACGATTACCCGATTCGTTTTTTCATGTTTTAATTGCTTCC ATGAATTAATTTTAAAAACTTCAAAGTTTATTTATTGATTTTTAATTCTTTGTTAAATCAGAATAGAGAGTTCCAAGTTGATATGATTAATTCAGAAACC AAAACACCAATGAAGAAAGAGGTGAGTTAAATGACTAAAAAACTATATATATCAAAATTTTCATTCAAACAAAAAAGAAAAAAGATGATCTTCTTC…	1577	0.563	0.07	1.336	2.706	0.08	12.356	0.043	0.093	0.223	0.196	0.086	0	1.036	1.993	0.47	1.723	0.253	1.4	K18835//WRKY transcription factor 2+ko04626//Plant-pathogen interaction;K13424//WRKY transcription factor 33+ko04016//MAPK signaling pathway - plant+ko04626//Plant-pathogen interaction;K18834//WRKY transcription factor 1+ko04626//Plant-pathogen interaction;K13424//WRKY transcription factor 33+ko04016//MAPK signaling pathway - plant+ko04626//Plant-pathogen interaction;K18834//WRKY transcription fa…	GO:0043227//membrane-bounded organelle;GO:0043229//intracellular organelle;GO:0043226//organelle;GO:0005634//nucleus;GO:0110165//cellular anatomical entity;GO:0043231//intracellular membrane-bounded organelle;GO:0005622//intracellular;GO:0003676//nucleic acid binding;GO:0003700//DNA-binding transcription factor activity;GO:0140110//transcription regulator activity;GO:1901363//heterocyclic compoun…	XP_028081789.1|4.3e-148|probable WRKY transcription factor 40 isoform X2 [Camellia sinensis]
isoform_29580	ACTCACTCAACTCCACAAATAAAATCCCCCCTCTCCTCCCTCTCTCTAGGCTTCAAAAAACTTTGACCTTAATCATGGGTTTTATTTACAATTTCGCCAC TCAATCTCCACTCATTCTACTCTTCTTCTTTATCAGCACCACCATGGTTTCACCATCTCACTCTGCTCTAGTAAAGCAACAACCGCTGGTTCTGAAATAC CACAACGGAGCTCTACTGAAAGGCAAAATCGCAGTAAATCTAATTTGGTACGGCCACTTCACACCAACCCAACGCTCCATCATCGTCGATTTCATCAACT CCCTCAACTCTCCGGCGAACCCACTTCCCTCCGCCGCAACCTGGTGGCGCACCACCGCCAACTACAAAGGCGGCCTCTCCACCCTCTTCGTCAGAA…	1249	2.446	2.046	1.976	4.623	3.87	19.006	21.923	20.406	31.146	33.416	27.066	18.526	4.05	5.42	5.256	2.75	2.903	2.043	K00020//3-hydroxyisobutyrate dehydrogenase [EC:1.1.1.31]+ko00280//Valine, leucine and isoleucine degradation+ko01100//Metabolic pathways;K14299//nucleoporin SEH1+ko03013//RNA transport		XP_028063500.1|1.2e-172|protein EXORDIUM-like 2 [Camellia sinensis]
isoform_296123	ATACCAAAAACAAAAACCCATTACTACTCACAAGCTCATTCAGAAAAATCAACAATGGCTTCATTTGCTAGTACCCATCTAGTTACAAGACTAGTCCTAT TATTTTCTCTCTTCTGTTTCACCTCTGCAGCGAGGCAACTCACTGAGTCAACCCCAGATCAGAACCCAGATATCTTCCAATACCACAACGGCCCTCTTTT GAGTGGCAAAATTTCAATCAATCTCATTTGGTATGGCAACTTCAAGCCTTCACAACGAGCAATTATCTCAGATTTCATTGCCTCCCTATCTTCAACCTCG AAACCCACGACAGATCAACCATCGGTCGCCACGTGGTGGGAGAATACCGAGAAATACTACTACAACCGTCTGATCAACTCCAAGAAAGCCTCTTCT…	1117	0.263	0.47	0.31	0.5	0.383	49.433	0.396	0.33	0.446	0.426	0.566	0.573	10.393	9.206	8.213	4.403	4.383	7.01	K00020//3-hydroxyisobutyrate dehydrogenase [EC:1.1.1.31]+ko00280//Valine, leucine and isoleucine degradation+ko01100//Metabolic pathways;K14299//nucleoporin SEH1+ko03013//RNA transport		XP_028094268.1|4.2e-182|protein EXORDIUM-like [Camellia sinensis]
isoform_296673	ATCCTACTCTGACACATTTAACAAAACCGTATTTACCTCATTTAAAGGAGACGCGGTAAAAGAAGCTGGTGGTGCTTTTGATTACTTGGAAACTGCTCTT CACAAATTTGACGATGGGCCTTTCTTCCTTGGCCAATTCAGTCTGGTGGACATTGCCTATGCTCCGTTCATTGAAAGGTTTCAAATCTTCTTTCAAGATG CCTTGAACTATGACATCACATCAGGAAGACCAAAACTAGCAGCGTGGATTGAAGAGCTGAACAAGATCGACGCTTATCCACAGACAAAATGTGAACCCAA AGAGCTTGTTGAATTCTACAAGAAACGTTTTCTGGCTCAGCAGTGAACATGCAGCAGCTGTTCATAACTATGTATTAAATAAGTGGCTTGATGCCC…	632	1.053	0.95	0.163	2.446	4.456	8.803	1.286	0.39	0	0.056	1.116	0.596	11.636	7.336	15.323	6.75	6.366	2.81	K00799//glutathione S-transferase [EC:2.5.1.18]+ko00480//Glutathione metabolism;K00799//glutathione S-transferase [EC:2.5.1.18]+ko00480//Glutathione metabolism;K00799//glutathione S-transferase [EC:2.5.1.18]+ko00480//Glutathione metabolism;K00799//glutathione S-transferase [EC:2.5.1.18]+ko00480//Glutathione metabolism;K00799//glutathione S-transferase [EC:2.5.1.18]+ko00480//Glutathione metabolism		XP_028091881.1|4.5e-56|glutathione S-transferase L3-like [Camellia sinensis]
isoform_29720	TCGGGGGGAGGGGACAAGTAGTTGGAAGGAAACAAAAGCTCACGGAGAATAGAGAGAGAGAGGAGAGGGAAGAGGGGAGAGAGAGAGAGAGAGAGAGAGA GAGAGAGAGATGAGAGAGAATGAGCGGAGTAGGGAAGACGGTGTGTGTGACGGGAGCGTCCGGGTACATAGCTTCGTGGCTTGTCAAGTTGTTGCTCCAA CGTGGTTATACTGTCAAAGCCTCCGTTCGCGACCCTTCTGATCCAAAGAAGACACAGCACTTGCTTGCACTTGAGGGAGCCAAAGAGAGACTTCACTTGA CTAAAGCAAACCTACTGGAAGAAGGTTGCTTTGACTCTCTGGTTGATGGGTGTGAAGGTGTTTTCCATACAGCATCTCCTTTTTATCATGATGTCA…	1538	0.446	0.986	0.75	1.91	0.993	4.416	0.56	0.523	0.38	0.58	0.476	0.536	2.303	3.993	0.976	2.92	0.743	1.383	K09753//cinnamoyl-CoA reductase [EC:1.2.1.44]+ko01100//Metabolic pathways+ko01110//Biosynthesis of secondary metabolites+ko00940//Phenylpropanoid biosynthesis;K09753//cinnamoyl-CoA reductase [EC:1.2.1.44]+ko01100//Metabolic pathways+ko01110//Biosynthesis of secondary metabolites+ko00940//Phenylpropanoid biosynthesis;K09753//cinnamoyl-CoA reductase [EC:1.2.1.44]+ko01100//Metabolic pathways+ko01110…	GO:0003824//catalytic activity;	THG19596.1|3.3e-113|hypothetical protein TEA_029283 [Camellia sinensis var. sinensis]
isoform_297522	ATTCATCACTGAGTTCAGATCTGATCAATCCCAAGTCTCTCCACTATGTCTGAGAAGGTCACAACAATGGTGTTGAAGGTTGACCTTCAGTGCTCCAGCT GCTACAAGAAGATCAAGAAAATTCTTTGCAAATTTCCTCAAATACGAGATCAGATTTATCATGAAAAGCAAAATACGGTGGAGATCGTCGTAGTATGCTG CCGTCCTGAGAAGATTCGTGACAAATTGTATTGTAAGGGTGGGAAGACCATCAAGTGTATTGAGATCAAAGAGCCTCCCAAGCCCAAACCCCCTGAGCCC AAGCCCAAACCCCCTGAGCCCAAACCTCCTGAGCCCAAGCCCAAACCCCCTGAGCCCAAACCCCCTGAGCCCAAGCCCAAACCCCCTGAGCCCAAA…	761	7.576	13.536	9.55	3.11	7.71	18.77	0	0	0.156	0	0.176	0.106	12.786	15.566	12.006	10.013	11.576	9.586	K20547//basic endochitinase B [EC:3.2.1.14]+ko04016//MAPK signaling pathway - plant+ko00520//Amino sugar and nucleotide sugar metabolism+ko01100//Metabolic pathways;K01674//carbonic anhydrase [EC:4.2.1.1]+ko00910//Nitrogen metabolism	GO:0051179//localization;GO:0006810//transport;GO:0051234//establishment of localization;GO:0030001//metal ion transport;GO:0006811//ion transport;GO:0006812//cation transport;GO:0005488//binding;GO:0046872//metal ion binding;GO:0043167//ion binding;GO:0043169//cation binding;	XP_028108911.1|1.9e-106|protein PYRICULARIA ORYZAE RESISTANCE 21-like isoform X1 [Camellia sinensis]
isoform_297899	TGCCACGGCATCTTCGAGAAGCCCAGCGGCGACATCGCTTTTCTCATGGAGTACATGGATTCCGGAACCCTAGACACCCTCCTCAAAACCAAAGGAACGT TTTCCGAACCATCTCTGGCCTCCATAGCCACTCAGGTTCTGAGCGGACTCAACTACCTCCACTCCCACAAGATCATCCACAGAGACATCAAGCCCTCCAA CCTCCTCGTGAACCACAAGACGGAAGTGAAGATCGCTGATTTCGGAGTGAGCAAGATTATGTGTCGGACCCTAGATCCCTGCAATTCGTATGTAGGGACT TGCGCTTACATGAGTCCGGAGAGGTTCGACCCGGACACATACGGAGGGAACTATAACGGGTACGCAGGGGATATATGGAGCTTGGGGTTGACACTG…	824	2.346	0.67	1.413	0.42	0.223	12.416	1.24	0.266	0.646	0.8	1.25	0.366	2.163	7.38	2.163	8.89	5.396	7.6	K20604//mitogen-activated protein kinase kinase 9 [EC:2.7.12.2]+ko04016//MAPK signaling pathway - plant;K20604//mitogen-activated protein kinase kinase 9 [EC:2.7.12.2]+ko04016//MAPK signaling pathway - plant;K20604//mitogen-activated protein kinase kinase 9 [EC:2.7.12.2]+ko04016//MAPK signaling pathway - plant;K20604//mitogen-activated protein kinase kinase 9 [EC:2.7.12.2]+ko04016//MAPK signaling…	GO:0032555//purine ribonucleotide binding;GO:0004674//protein serine/threonine kinase activity;GO:0017076//purine nucleotide binding;GO:0140096//catalytic activity, acting on a protein;GO:0030554//adenyl nucleotide binding;GO:1901363//heterocyclic compound binding;GO:0000166//nucleotide binding;GO:1901265//nucleoside phosphate binding;GO:0016301//kinase activity;GO:0016773//phosphotransferase act…	XP_028087812.1|3.0e-121|mitogen-activated protein kinase kinase 9-like [Camellia sinensis]
isoform_29855	AGAATCAGAGTCCCAAATCCTAGAGAGAGAGACAGAGAGAGTGTGTCTGTGTTTTCATATACAGAGCGTAGAGTGAGAGAACTTAGAGAGAGAAGCAATG GCTGACTTAAACACAGCCGCAGGTCAATTCCCGGAATTCCCGGCTATTCCGACTCACGGAGGTCAGTTCATTCAACACAACATATTCGGAAACCTCTTCG AGATCACGGCCAAGTACCGATCTCCGATCATGCCGATTGGTCGTGGTGCTTATGGAATTGTCTGCTCGGTTATGAATTCCGAGACGAATGAGACGGTTGC AATCAAGAAGATTGCTAATGCTTTTGATAACTTCATGGACGCCAAGCGTACGCTTCGGGAGATTAAGCTTCTTCGCCATTTGGATCACGAAAATGT…	1510	2.643	5.52	2.97	2.923	1.78	27.13	0.93	0.833	2.073	0.343	0.706	1.54	18.67	12.29	17.25	16.843	20.77	17.583	K20536//mitogen-activated protein kinase 3 [EC:2.7.11.24]+ko04016//MAPK signaling pathway - plant;K20536//mitogen-activated protein kinase 3 [EC:2.7.11.24]+ko04016//MAPK signaling pathway - plant;K20536//mitogen-activated protein kinase 3 [EC:2.7.11.24]+ko04016//MAPK signaling pathway - plant;K20536//mitogen-activated protein kinase 3 [EC:2.7.11.24]+ko04016//MAPK signaling pathway - plant	GO:0004672//protein kinase activity;GO:1901363//heterocyclic compound binding;GO:0000166//nucleotide binding;GO:0016740//transferase activity;GO:0030554//adenyl nucleotide binding;GO:0016773//phosphotransferase activity, alcohol group as acceptor;GO:0035639//purine ribonucleoside triphosphate binding;GO:0016772//transferase activity, transferring phosphorus-containing groups;GO:0004707//MAP kinas…	XP_010032056.1|6.7e-191|PREDICTED: mitogen-activated protein kinase 3 [Eucalyptus grandis]
isoform_298973	AAGGAACAATCGGAGAAAATGTTTTCCGATGATATCATCAGGTTTTATGCTGCGGAATTAGTACTGGCATTGGATTACTTGCACGAATTAGGGATAGTAT ACAGAGATTTAAAGCCTGACAACGTAATGGTGCAACAAGACGGACATTTAATGCTCGTCGATTTCGATCTCTCAACAAAACTCTCTCCAAAAACTCCCGA ATCTCTTCCTCTTGTGAAATCTGAGCCTTTGAAGACGAAGAAAAAGAGACGATTTTTCTCTTGCTACTCCGGTGTTTCGCCTGAAGACTCGGTTTCTCCG ACCAAACCAGGTTTTAACCAGGCGAGTTCCGAGTCGGATTCGGTTGAGAAGTCGAACTCGTTCGTTGGCACGGAGGAGTACGTGGCGCCCGAGATC…	1079	0.043	0.416	0.59	0.663	0.786	7.676	0.053	0	0	0.03	0.026	0	2.396	3.706	1.51	4.71	1.273	1.88	K20714//serine/threonine-protein kinase OXI1 [EC:2.7.11.1]+ko04016//MAPK signaling pathway - plant;K20714//serine/threonine-protein kinase OXI1 [EC:2.7.11.1]+ko04016//MAPK signaling pathway - plant;K20714//serine/threonine-protein kinase OXI1 [EC:2.7.11.1]+ko04016//MAPK signaling pathway - plant;K20714//serine/threonine-protein kinase OXI1 [EC:2.7.11.1]+ko04016//MAPK signaling pathway - plant;K20…	GO:0016772//transferase activity, transferring phosphorus-containing groups;GO:0016301//kinase activity;GO:0043168//anion binding;GO:0003824//catalytic activity;GO:1901265//nucleoside phosphate binding;GO:0004672//protein kinase activity;GO:0032553//ribonucleotide binding;GO:0016773//phosphotransferase activity, alcohol group as acceptor;GO:0005488//binding;GO:0016740//transferase activity;GO:003…	XP_028089105.1|8.2e-167|serine/threonine-protein kinase OXI1-like [Camellia sinensis]
isoform_29954	AGACACACACACAATTTGGAAACCAAAATCGGGAAAAAGCCATGGCGACAATCTCAAGCCCTAACCCTAACGCCGGCCCAAAGCCATCAGTATACCTGCA GGACAAGGAGGAGTTGAAGAAGGTGTTCAACCGCTTCGACGCCAACGGCGACGGTAAGATCTCGGCGACGGAGCTCGTATCAGTCATGAAAGCTCTCCAG TCCAACATATCGGAGGACGAAGTGAAGCAGATGATGGAGGAGCTCGACACCGACCTCGACGGCTTCATCAGTCTCGAAGAGTTCGCCAGTTTCTGCAAGG GCGGCGGCGACACCGCCGGATCCGCCGGAGACGACGGCGGTATGGTAGGGCTGAAGGATGCCTTCGAGTTGTATGATCAGGACAAGAACGGAGTGA…	1530	0.253	0.996	0.343	2.38	0.76	5.473	0.863	1.353	1.35	1.083	1.03	1.093	11.616	17.403	11.933	7.086	7.6	14.203	K13448//calcium-binding protein CML+ko04626//Plant-pathogen interaction;K13448//calcium-binding protein CML+ko04626//Plant-pathogen interaction;K13448//calcium-binding protein CML+ko04626//Plant-pathogen interaction;K13448//calcium-binding protein CML+ko04626//Plant-pathogen interaction;K13448//calcium-binding protein CML+ko04626//Plant-pathogen interaction	GO:0046872//metal ion binding;GO:0043167//ion binding;GO:0043169//cation binding;GO:0005509//calcium ion binding;GO:0005488//binding;	XP_028061187.1|9.4e-92|calcium-binding allergen Ole e 8-like [Camellia sinensis]
isoform_299648	AGCATCAATAGGCTAAAATGTCTGGCTAATGATTTTCTGCAGCAAAGGAGGTACGTGGTTGTTTTTGATGATGTTTGGAATGTCAATGCTTGGGAGGCTA TCAAATATGTGCTGCCCTGACAACAATTGTGGTAGCCGTGTCATTCTCACAACTCGTTTTCACCCATATAGCTTCTACCTGTTGCGAAGAAACTAATGGT CATGTTTATGACTTGATGCCGTTGTCCCAAGAGGAGTCTTGGACGCTGTTTTGCAACAAGACTTTTCGAGGGAACTTATGCCCTCCAAACCTGAAGCAAA TTTCTCTTCGAATCTTAAAAAGATGTGAGGGATTGCCACTTGCAATTGTAGCGATAAGTGGTGTATTGGCTACAAAGGACAGGAGCAGAATAGACG…	1006	0.87	1.12	0.603	1.103	1.123	1.92	0.23	0.076	0.283	0.123	0.133	0.203	2.343	2.136	1.823	2.256	1.88	1.86	K13457//disease resistance protein RPM1+ko04626//Plant-pathogen interaction;K13457//disease resistance protein RPM1+ko04626//Plant-pathogen interaction;K13457//disease resistance protein RPM1+ko04626//Plant-pathogen interaction;K13457//disease resistance protein RPM1+ko04626//Plant-pathogen interaction;K13457//disease resistance protein RPM1+ko04626//Plant-pathogen interaction	GO:0006950//response to stress;GO:0050896//response to stimulus;GO:0006952//defense response;GO:0097159//organic cyclic compound binding;GO:0000166//nucleotide binding;GO:0035639//purine ribonucleoside triphosphate binding;GO:0032559//adenyl ribonucleotide binding;GO:0030554//adenyl nucleotide binding;GO:0017076//purine nucleotide binding;GO:0043167//ion binding;GO:0005488//binding;GO:0043531//AD…	XP_028068565.1|3.9e-147|disease resistance protein RPM1-like [Camellia sinensis]
isoform_300176	AATAAAGGGGATCCATGTACGTCCCACTGGAGAGGAGTTTTATGCTTTGATTCAGTCATGACTGATGGTTTCTTGCATGTCCAAGAGCTCCTGCTATTGA ATATGAACCTGTCTGGAAGTTTAGCACCTGAGCTTGGCAAACTCTCACAGCTTCAAATATTAGATTTCATGTGGAATGACTTAACTGGCAGTATACCAAA GGAGATTGGAAATATTGCATCTTTGAAACTCCTCCTCTTGAATGGAAACAAATTATCAGGTTCCATACCCAATGAGCTTGGGTATCTTTCAAAGTTGAAT AGACTCCAAATAGACGTGAACCAGATATCAGGACCAATACCAGATTCATTTTCAAATTTGAGCAGTATTAAACATCTCCACTTAAACAATAACTCG…	2859	1.266	1.883	1.83	0.92	2.26	2.82	8.183	10.983	11.29	10.336	11.423	12.21	1.946	1.706	1.53	1.296	1.51	1.66	K04733//interleukin-1 receptor-associated kinase 4 [EC:2.7.11.1];K04733//interleukin-1 receptor-associated kinase 4 [EC:2.7.11.1];K04733//interleukin-1 receptor-associated kinase 4 [EC:2.7.11.1];K04733//interleukin-1 receptor-associated kinase 4 [EC:2.7.11.1];K20718//LRR receptor-like serine/threonine-protein kinase ERECTA [EC:2.7.11.1]+ko04016//MAPK signaling pathway - plant	GO:0110165//cellular anatomical entity;GO:0016020//membrane;GO:0016021//integral component of membrane;GO:0031224//intrinsic component of membrane;GO:0032553//ribonucleotide binding;GO:0003824//catalytic activity;GO:0097159//organic cyclic compound binding;GO:0004672//protein kinase activity;GO:0017076//purine nucleotide binding;GO:0016773//phosphotransferase activity, alcohol group as acceptor;G…	XP_028063727.1|0.0e+00|probable LRR receptor-like serine/threonine-protein kinase At1g06840 isoform X1 [Camellia sinensis]
isoform_300336	TGGAAAGGGGTTAAGGCTTCGGCCCAAGGCCCTGTTATCACTCACTTATTTTTTGCTGATGACTTGTTTTTGTTTGGTAAAGCGGAAGAAAAGAATTGTC AAATCATCATGGATGTTTTGAATGAGTTTAGTTCTCTTTCAGGTCTCAAGATTAATCTTTTAAAATCTAAACTTTTCATTTCTCCTAATATTATTAATGT CAAGGCCAGATCCTTGAGTAGATTGTGTGGTATCTCTCTAACTCAAGATTTGGGTCATTATCTTGGCATCCCTTTGTTTCATAAAAAGTGTAACTGGAGT TACTTTCAATTTATTATTGATAAGATCCAAAGAAGATTGTCTGGCTGGAAAGCTAACCTTCTCTTGATGACGGGGAGAGCCACTTTAATACAATCA…	2192	1.62	1.51	2.136	2.766	1.496	4.24	0.206	0.136	0.193	0.203	0.216	0.203	3.976	4.303	5.213	3.316	3.313	3.196	K01188//beta-glucosidase [EC:3.2.1.21]+ko01100//Metabolic pathways+ko00500//Starch and sucrose metabolism+ko01110//Biosynthesis of secondary metabolites+ko00460//Cyanoamino acid metabolism+ko00940//Phenylpropanoid biosynthesis;K22804//structural maintenance of chromosomes protein 6;K18195//rhamnogalacturonan endolyase [EC:4.2.2.23];K13447//respiratory burst oxidase [EC:1.6.3.- 1.11.1.-]+ko04016//…		XP_028084309.1|1.1e-133|uncharacterized protein LOC114285455 [Camellia sinensis]
isoform_300483	TGAATTCACGGATTTATTAATAAATGTGGCGGTGGAGCACTTGGAGTTGGAATTAACAGGTGCTGGAGATAGACATCGATTATCATAAAAATCATCATCA TCATCATCATCATCATCATCTTCTCCATCGTCATCGTTCTACGTGATCTTCGCATCAAAACCCTTTCGTTTTTTCCACTCACCTTCTTCATTTCACCTGG TTCAGTGTAATTGATGAGGAAACAGTAGAATTGGATGAGAGAGGGTCTCTGAACAATATAGGGAAAGGGGAGGGGGGAATTGTGATTGTTTCATGGGCAA CACATGCCGTGGATCTTTCGGAGTAAGAACTTTTCAGGGCTACAATCAGCCCGAAGACCAGTCCATTTCCAAGCGGAACACTTCTTCTAGCCACTC…	2355	0.766	1.103	0.33	2.746	0.476	6.163	0.02	0.023	0	0	0	0.06	4.333	3.426	4.333	3.556	3.746	3.53	K13412//calcium-dependent protein kinase [EC:2.7.11.1]+ko04626//Plant-pathogen interaction;K13412//calcium-dependent protein kinase [EC:2.7.11.1]+ko04626//Plant-pathogen interaction;K13412//calcium-dependent protein kinase [EC:2.7.11.1]+ko04626//Plant-pathogen interaction;K13412//calcium-dependent protein kinase [EC:2.7.11.1]+ko04626//Plant-pathogen interaction;K13412//calcium-dependent protein k…	GO:0044260//cellular macromolecule metabolic process;GO:0018209//peptidyl-serine modification;GO:0023052//signaling;GO:0007154//cell communication;GO:0018105//peptidyl-serine phosphorylation;GO:0043170//macromolecule metabolic process;GO:0018193//peptidyl-amino acid modification;GO:0006464//cellular protein modification process;GO:0009987//cellular process;GO:0051716//cellular response to stimulu…	PSS21823.1|2.7e-300|Calcium-dependent protein kinase [Actinidia chinensis var. chinensis]
isoform_300625	ACAAGAAATGTCTCAAATGAAGTAACTCACATATGTGTATTCTGTGTTTGATTCCTTCTGTTCACGCGCATAGCTGGCTTATAAAAGGACCTCGACTAAC ACAGTTATCCATCACAAAACACCATGGCAGAAGAATTGAAGGTTTTCAGGACATGGTCAAGTCCATTTGCCTTGAGAATCATTTGGGCGTTGAAGCTCAA AGGCATAGAAGAATATGAAACCATATTTGAGGATATTACCAACAAAAGTCCTCTGCTACTCCAGTACAATCCTGTCCACAAAAAGGTTCCAGTTCTTGTG CACAATGGAAAACCAATCTCAGAATCACTGGTAATTCTTGAATACATCGACGAGACATGGAAGCATAATCCCTTGTTGCCTGAAGATCCTTATGAA…	957	3.703	6.353	6.633	4.5	2.1	17.636	1.853	3.036	1.97	0.55	0.743	0.976	8.363	10.94	5.046	3.886	4.336	5.523	K00799//glutathione S-transferase [EC:2.5.1.18]+ko00480//Glutathione metabolism;K00799//glutathione S-transferase [EC:2.5.1.18]+ko00480//Glutathione metabolism;K00799//glutathione S-transferase [EC:2.5.1.18]+ko00480//Glutathione metabolism;K00799//glutathione S-transferase [EC:2.5.1.18]+ko00480//Glutathione metabolism;K00799//glutathione S-transferase [EC:2.5.1.18]+ko00480//Glutathione metabolism	GO:0003824//catalytic activity;GO:0016740//transferase activity;	THG23108.1|6.8e-56|hypothetical protein TEA_028701 [Camellia sinensis var. sinensis]
isoform_302297	TATATTTTCAATTAAGGATGATAAGGGAGATGGGCATTTGGTAGACAAGGTTCTGGATAAAACTGGCATGAAGGGTACTGGTAAATGGACGGTTCAGCAA GCTGCTGACCTGTCTATTGCAGCACCAACTATCGCTTCATCTCTGGATTCAAGATTCCTCAGTGGGTTGAAAGATGAAAGAGTTCAAGCTGCGAAGGTCT TCCAATCCAGTGGCGTTGGTGATATCCTCACCGACCAAATTGTTGATAAGAAGAAGTTGGTTGATGATGTGAGACAAGCACTTTATGCATCCAAAATTTG TAGTTATGCTCAAGGAATGAATTTGATACGGGCAAAGAGCGTAGAGCAAGGGTGGGACTTGAAACTCGGGGAGTTGGCTAGGATTTGGAAGGGGGG…	1120	13.976	14.293	17.813	24.323	17.553	31.72	1.526	0.603	0.836	1.36	1.336	1.336	51.506	60.593	51.18	50.456	36.313	44.05	K00033//6-phosphogluconate dehydrogenase [EC:1.1.1.44 1.1.1.343]+ko00030//Pentose phosphate pathway+ko01100//Metabolic pathways+ko01110//Biosynthesis of secondary metabolites+ko01200//Carbon metabolism+ko00480//Glutathione metabolism;K00033//6-phosphogluconate dehydrogenase [EC:1.1.1.44 1.1.1.343]+ko00030//Pentose phosphate pathway+ko01100//Metabolic pathways+ko01110//Biosynthesis of secondary me…	GO:0046176//aldonic acid catabolic process;GO:0006082//organic acid metabolic process;GO:0005975//carbohydrate metabolic process;GO:0044248//cellular catabolic process;GO:0044237//cellular metabolic process;GO:1901135//carbohydrate derivative metabolic process;GO:0044238//primary metabolic process;GO:0043436//oxoacid metabolic process;GO:0006796//phosphate-containing compound metabolic process;GO…	XP_028069231.1|1.6e-133|LOW QUALITY PROTEIN: 6-phosphogluconate dehydrogenase, decarboxylating 1-like [Camellia sinensis]
isoform_302496	AGAGAGAGAGAGAGCATTGGAGCCATTGACCAATTTCAATTGTCATTTTCTGATAGACACAGAGAGACAACTAGAGAGAGAGAGAGAGAGAGAGAGAATG AGCGGGCAAGGGAAGACAGTGTGCGTGACGGGAGGGTCAGGGTTCATAGCTTCATGGCTGGTTAAGTTCTTACTCCAACGTGGTTACACTGTCCGAGCCT CTGTTCGCGACCTTTCTGATCCAAAGAAGACGGAGCACTTACTTGCACTTGATGGAGCTAAGGAGAGACTTCACTTGTTTAAAGGAAATCTACTGGAAGA AGGTTCCTTTGATTCTATGGTTAATGGGTGCGACGGTGTTTTTCATACAGCATCTCCATGTTTTCTTACAACTTCTGATCCACAGAAAGAATTGAT…	1331	7.813	10.59	7.243	11.116	13.313	23.956	5.38	4.93	5.6	5.563	4.98	6.56	11.826	14.076	9.81	10.41	10.493	12.993	K09753//cinnamoyl-CoA reductase [EC:1.2.1.44]+ko01100//Metabolic pathways+ko01110//Biosynthesis of secondary metabolites+ko00940//Phenylpropanoid biosynthesis;K09753//cinnamoyl-CoA reductase [EC:1.2.1.44]+ko01100//Metabolic pathways+ko01110//Biosynthesis of secondary metabolites+ko00940//Phenylpropanoid biosynthesis;K09753//cinnamoyl-CoA reductase [EC:1.2.1.44]+ko01100//Metabolic pathways+ko01110…	GO:0003824//catalytic activity;	XP_028101527.1|2.2e-182|cinnamoyl-CoA reductase 1-like [Camellia sinensis]
isoform_303536	CGGGGAAACCAACTCATCTACTCTTCTCTATCTTCTCTCTTCCATTACCACAAAACCATTTTCTAATCTCTCTACGTCACAAAAAATGTCTTCCCTCATC CCACAACTCCTCCTTCTAATCTCTCTCTTTCAAATCTCTCTAGCAGCTAGAAAACTCACTGAGTTAGTCCAAAACCAACCCAGTACCCTCCTGGAATACC ACAATGGTCCTCTTCTTTCCGGCAAAATCCCAGTCAATCTCATCTGGTACGGCAATTTCAAGCCTTCCCAGAGAGCCATAGTATCTGATTTCATCACCTC CCTCTCCTCTTCCCCATCTCGGAACAACCCCTCCGTCGCAGCCTGGTGGAGCACCACCGCCAAGTACTACCACCTCGCCACCGCCAAATCCAAAAA…	1186	0.06	0.033	0.113	0.923	0.113	29.93	0.353	0.093	0.25	0.146	0.273	0.24	8.783	16.28	7.466	7.7	3.593	4.716	K00020//3-hydroxyisobutyrate dehydrogenase [EC:1.1.1.31]+ko00280//Valine, leucine and isoleucine degradation+ko01100//Metabolic pathways;K14299//nucleoporin SEH1+ko03013//RNA transport		XP_028101906.1|3.3e-177|protein EXORDIUM-like [Camellia sinensis]
isoform_30590	TCTAAGAACTGTGTCTCAATTAATCAATCTCTCTCTCTCTCTCTCTCTCTCTCTCTCCCTCTCTCCAGTCTCTACACTCACCCCACATCCCAACCCCTTC TCTTCTCCAACCTTCATCCTAGGTTACCATCTACTCTTTAAACCCAGATTTTGTTGGGTTGGGAGGGAGTGGGTTTGAATTCAATTGAAGTACCACAGTT TCATAATGGAAGTGCCTGTTGTGTCCTTCATTGTCAAAAGACTTGGAGTTTTGTTAACTGAAGAAGCAAAATTCTTATACGGAGTAAGCGACCAAGTTGA ACAAATCCGAGTCGAGTTAAAGCGAATGCAATGCTTCTTACAAGACGCAGATTATGCAATACAGTCTGATGATCATGTAGATGCGAGGGTCAACAA…	1549	0.54	1.176	1.146	0.996	1.59	2.58	0.546	0.37	0.376	0.353	0.526	0.423	3.853	2.39	2.626	2.736	3.09	2.816	K13457//disease resistance protein RPM1+ko04626//Plant-pathogen interaction		XP_028120270.1|1.8e-191|putative disease resistance protein At1g50180 [Camellia sinensis]
isoform_306147	AAATATCGGAGATCTCCGCCGATTTATCGGACATATCGTCCGATGTGTACTCCGATGTGGTTCAAGCTTTCAAAATGATCGATAAGGACGGCGATGGAAA GATAACCAGGAAACAACTCGGGGCTTTGCTCAGCCGAGTCGGGACCGAGCCGGCTAGCGAAGAGGAGCTGACGATGATGCTGAGCGAAATTGATAGGGAT GGTGATGGGTGTATTACTTTGGAAGAGTTTAGCGCGATCGGCTCGGCTTTTGGGCCTGCTCAGTGCGACTCGGAGCTTCGCGATGCGTTTGATTTCTTCG ACGCCGATCATGATGGTCGAATCACGGCTGAGGAGCTTCAGTCGGTTTTCGCGGCCATTGGTGATGATAGTTGTACTGTAGAGGATTGCAGGCGCA…	697	2.623	5.056	4.493	2.786	2.583	23.04	0	0.026	0	0	0	0	10.006	9.413	10.363	8.5	6.066	8.723	K13448//calcium-binding protein CML+ko04626//Plant-pathogen interaction;K13448//calcium-binding protein CML+ko04626//Plant-pathogen interaction;K13448//calcium-binding protein CML+ko04626//Plant-pathogen interaction;K13448//calcium-binding protein CML+ko04626//Plant-pathogen interaction;K13448//calcium-binding protein CML+ko04626//Plant-pathogen interaction	GO:0005509//calcium ion binding;GO:0005488//binding;GO:0043169//cation binding;GO:0046872//metal ion binding;GO:0043167//ion binding;	XP_028074343.1|5.2e-82|probable calcium-binding protein CML36 [Camellia sinensis]
isoform_307572	AACTCAAAACTCATCACTGCAAGCAATCTTCATTCACATTCCTATAAAACTCTTTTCTTTTCAATACCAACCACAAAATCATCAATGGCTTCTTCTTCTT CTAGCTCAGTATTGTTTATGATATCTGCAATTGTATCAACCTCTGTATTGGTTGTTGTCTCAGCTAGTAATTTCAATCAAGACTTTACCCTCACATGGGG TGATGGCAGGGCTAAAATCCTCAACAATAACCAACTTCTTACCCTTTCGCTCGACAAAACCTCTGGCTCAGGCTTCCAATCCAATAATGAATATCTATTT GGAAAGATAGATATGCAGCTCAAGCTTGTGCCTGGAAATTCTGCTGGCACTGTCACTGCCTATTATTTATCATCACAAGGATCAACCCATGATGAG…	1243	0.303	0.403	0.14	1.726	0.416	13.57	0.323	0.076	0.196	0.203	0.21	0.373	5.69	7.64	2.773	7.886	3.866	4.476	K14504//xyloglucan:xyloglucosyl transferase TCH4 [EC:2.4.1.207]+ko04075//Plant hormone signal transduction;K14504//xyloglucan:xyloglucosyl transferase TCH4 [EC:2.4.1.207]+ko04075//Plant hormone signal transduction;K14504//xyloglucan:xyloglucosyl transferase TCH4 [EC:2.4.1.207]+ko04075//Plant hormone signal transduction;K08235//xyloglucan:xyloglucosyl transferase [EC:2.4.1.207];K14504//xyloglucan:…	GO:0043170//macromolecule metabolic process;GO:0044238//primary metabolic process;GO:0044260//cellular macromolecule metabolic process;GO:0016043//cellular component organization;GO:0005976//polysaccharide metabolic process;GO:0005975//carbohydrate metabolic process;GO:0044036//cell wall macromolecule metabolic process;GO:0044262//cellular carbohydrate metabolic process;GO:0071554//cell wall orga…	XP_028096214.1|1.9e-82|probable xyloglucan endotransglucosylase/hydrolase protein 23 [Camellia sinensis]
isoform_30781	AAAACAATAGTAATAATAAAATAAAGCAAACAATTCCAACTCCGCAACAAACTCCAATTACGTACTTTCCTCAAAATCTCCATTATCACTCCTACCCTCT CAGCTCCGCCATGAGCGACGGCGACGACCACCTGGACATCCCTTCTTTAGAGCTCAGCCGCCTCAAAGCCATTTCCGCCCTCGGCCGCGGAGCCAAAGGC GTTGTGTTCTTGGTCCAAACCCAATCATCATCCAAAAACGAATTCATTGCATTGAAGGCAATCTCTAAAGCTTCCATTGACAAGAAGAACAGAATCAATC CACGACAGCGATGGAAGCGAGTACCGACGAATTTGCTTCGAACGAGAGGTCTTGAGGCGCTTTCGTCATCCGCTTTTGCCGAGATTGCGTGGCACT…	1511	0.566	0.34	0.536	1.21	0.89	10.37	0.933	0.283	0.28	0.76	0.896	1.23	2.156	4.573	2.243	9.576	1.99	2.426	K20714//serine/threonine-protein kinase OXI1 [EC:2.7.11.1]+ko04016//MAPK signaling pathway - plant;K20714//serine/threonine-protein kinase OXI1 [EC:2.7.11.1]+ko04016//MAPK signaling pathway - plant;K20714//serine/threonine-protein kinase OXI1 [EC:2.7.11.1]+ko04016//MAPK signaling pathway - plant;K20714//serine/threonine-protein kinase OXI1 [EC:2.7.11.1]+ko04016//MAPK signaling pathway - plant;K20…	GO:0032553//ribonucleotide binding;GO:0030554//adenyl nucleotide binding;GO:0097159//organic cyclic compound binding;GO:0016301//kinase activity;GO:0140096//catalytic activity, acting on a protein;GO:0000166//nucleotide binding;GO:0043168//anion binding;GO:0035639//purine ribonucleoside triphosphate binding;GO:0004672//protein kinase activity;GO:0005524//ATP binding;GO:0003824//catalytic activity…	XP_028089105.1|2.6e-203|serine/threonine-protein kinase OXI1-like [Camellia sinensis]
isoform_308142	ACCATCTCTCTCTGCACTGCTGTGTGGATTCAACTCTCTCTCAGATATTCATTTACATATATCATCATGGCTCCAGCAGCAGCAACAGCATCTGCAGATT CTGTAAAGCCTAGAGATGTTTGTATTGTGGGTGTTGCACGTACACCAATGGGTGGATTTCTTGGTTCTCTTTCATCTTTACCAGCCACTAAGCTTGGATC TATAGCTATTGGCAGTGCTCTTAAAAGGGCTCATGTTGATCCGTCACTTGTCCAAGAAGTTTTCTTTGGGAATGTCCTCAGTGCCAATTTGGGGCAGGCT CCGGCTAGGCAAGCGGCATTAGGTGCAGGAATACCTAATTCAGTGGTTTGTACCACCATTAACAAAGTTTGTGCATCAGGGATGAAAGCAACTATG…	1607	15.48	11.363	18.863	13.086	10.74	27.406	0.263	0.586	0.386	0.686	0.23	0.24	25.443	30.39	25.486	19.05	13.27	14.96	K00626//acetyl-CoA C-acetyltransferase [EC:2.3.1.9]+ko00310//Lysine degradation+ko00380//Tryptophan metabolism+ko00900//Terpenoid backbone biosynthesis+ko00280//Valine, leucine and isoleucine degradation+ko00640//Propanoate metabolism+ko01100//Metabolic pathways+ko00650//Butanoate metabolism+ko01110//Biosynthesis of secondary metabolites+ko01212//Fatty acid metabolism+ko00071//Fatty acid degradat…	GO:0016746//transferase activity, transferring acyl groups;GO:0016740//transferase activity;GO:0016747//transferase activity, transferring acyl groups other than amino-acyl groups;GO:0003824//catalytic activity;	XP_028115202.1|1.2e-238|acetyl-CoA acetyltransferase, cytosolic 1-like isoform X1 [Camellia sinensis]
isoform_308150	CGCCTCATGTGCGGATCACAGGGATCGACGATCCAGTTTCCAAATATGCCCGCGGAGATGGTTTACAAGCGGTAGAGAGACTTTTAGCTGCAATATCTGC GAAATTCAATATCCCAGTTGAGTTTCATCCGGTGCCAGTTTTTGCTCCAGACGTCACAAGGGATATGCTTGACATAAGGCCTGGGGAAGCGTTGGTGGTG AATTTCCCTCTCCAACTCCATCACACACCCGATGAGAGCGTTGACGTGAGAAATCCCAGAGACGGGCTTCTCAGAATGGTGAAATCACTTTCTCCCAAAG TTGTCACTTTAATCGAGCAAGAATCGAACACAAATACTGCTCCTTTTTTGTCTAGATTCATTGAAGCGCTTGAGTTCTACTCTGCGATGTTCGAGT…	881	0.47	0.316	0.586	2.546	0.113	10.103	0	0	0	0	0	0	4.11	7.583	2.916	8.993	3.636	8.363	K14777//ATP-dependent RNA helicase DDX47/RRP3 [EC:3.6.4.13];K14777//ATP-dependent RNA helicase DDX47/RRP3 [EC:3.6.4.13];K14777//ATP-dependent RNA helicase DDX47/RRP3 [EC:3.6.4.13];K14494//DELLA protein+ko04075//Plant hormone signal transduction		XP_011095306.1|4.4e-118|scarecrow-like protein 21 [Sesamum indicum]
isoform_309335	ATACAATTGGAGGAAATATGGACAGAAGCAAGTGAAAGGGAGCGAAAATCCGCGGAGTTATTACAAGTGTACATTCCCTAATTGCCCAACTAAGAAGAAA GTTGAGAGATCAATAGATGGGCAAATCACCGAGATTGTTTATAAGGGTAATCATAACCATCCAAAGCCTCAGAATACTAGGAGATCATCTTCATCAGCTT CTTCTCAACCAATTCAACACTCCAATGAAAACCCAGATCAGTCCTTTGCCTCAAATGGACAGATTGATTCAGTTGCTACGCCCGAGAATTCTTCCATCTC AATTGGGGATGATGATTTTGAACAGACCTCTCAGAAGACTAAATCAGGTGGAGACGAGTTTGATGATGATGAACCTGATGCCAAAAGATGGAAAAT…	1194	15.376	7.226	15.173	17.926	10.25	50.87	0	0	0	0.093	0	0	27.316	29.593	23.326	47.983	25.323	35.273	K13424//WRKY transcription factor 33+ko04016//MAPK signaling pathway - plant+ko04626//Plant-pathogen interaction;K13424//WRKY transcription factor 33+ko04016//MAPK signaling pathway - plant+ko04626//Plant-pathogen interaction;K13424//WRKY transcription factor 33+ko04016//MAPK signaling pathway - plant+ko04626//Plant-pathogen interaction;K13424//WRKY transcription factor 33+ko04016//MAPK signaling…	GO:0043226//organelle;GO:0005622//intracellular;GO:0005634//nucleus;GO:0043229//intracellular organelle;GO:0043227//membrane-bounded organelle;GO:0110165//cellular anatomical entity;GO:0043231//intracellular membrane-bounded organelle;GO:0097159//organic cyclic compound binding;GO:0003677//DNA binding;GO:0003676//nucleic acid binding;GO:0140110//transcription regulator activity;GO:0043565//sequen…	XP_028106608.1|5.8e-198|WRKY transcription factor WRKY24-like [Camellia sinensis]
isoform_309394	AGAGTCCCAAATCCTAGAGAGAGAGACAGAGAGAGTGTGTCTGTGTTTTCATATACAGAGCGTAGAGTGAGAGAACTTAGAGAGAGAAGCAATGGCTGAC TTAAACACAGCCGCAGGTCAATTCCCGGAATTCCCGGCTATTCCGACTCACGGAGGTCAGTTCATTCAACACAACATATTCGGAAACCTCTTCGAGATCA CGGCCAAGTACCGATCTCCGATCATGCCGATTGGTCGTGGTGCTTATGGAATTGTCTGCTCGGTTATGAATTCCGAGACGAATGAGACGGTTGCAATCAA GAAGATTGCTAATGCTTTTGATAACTTCATGGACGCCAAGCGTACGCTTCGGGAGATTAAGCTTCTTCGCCATTTGGATCACGAAAATGTCATAGC…	1324	0.633	0.756	0.206	0.353	0.146	8.146	13.606	12.646	12.813	13.203	12.716	19.433	4.743	4.65	2.486	5.076	3.976	3.116	K20536//mitogen-activated protein kinase 3 [EC:2.7.11.24]+ko04016//MAPK signaling pathway - plant;K20536//mitogen-activated protein kinase 3 [EC:2.7.11.24]+ko04016//MAPK signaling pathway - plant;K20536//mitogen-activated protein kinase 3 [EC:2.7.11.24]+ko04016//MAPK signaling pathway - plant;K20536//mitogen-activated protein kinase 3 [EC:2.7.11.24]+ko04016//MAPK signaling pathway - plant	GO:0000166//nucleotide binding;GO:0016301//kinase activity;GO:0140096//catalytic activity, acting on a protein;GO:0097159//organic cyclic compound binding;GO:0003824//catalytic activity;GO:0005488//binding;GO:1901265//nucleoside phosphate binding;GO:0043167//ion binding;GO:0005524//ATP binding;GO:0032553//ribonucleotide binding;GO:0032555//purine ribonucleotide binding;GO:0043168//anion binding;G…	XP_010032056.1|5.8e-191|PREDICTED: mitogen-activated protein kinase 3 [Eucalyptus grandis]
isoform_310851	TCTTAAAATGTATGTGAGATACATTTTAATCCAATGGTCTAAATTGTCTCATCTCAACTTCAATGGTTGAGATGTCTTTATTTCCCTCTCTCTCCATCAA TGGTTGATAGGAAAAGGCTTTATTTCCCTCTTTTGAGCATCAACGGCATCAAGATCTAATAATGGTCAGAAAATCTCTCTCTCTCTCCTCTCCATCACAG GTACTCATCTCCTCTCTCTCTCTCTCTCATTTCAATTTTTGAACTCTCTCTCTCTCTACCTGCATCGGAGCCCATCCACGGTAATGCCGCTGATTTGGGT CAGATGTTCGAGCTCTTCGTTGAGATGAGCCTCCGTCTTCGCATCAATCTCATGGGGTAATCATCATTATTTACTCTTCATTTCATTTCTTTTTTT…	1930	1.33	1.56	1.22	0.906	1.163	0.546	0	0	0	0	0	0	1.08	0.793	0.396	0.67	0.656	1.093	K00430//peroxidase [EC:1.11.1.7]+ko01100//Metabolic pathways+ko01110//Biosynthesis of secondary metabolites+ko00940//Phenylpropanoid biosynthesis;K00430//peroxidase [EC:1.11.1.7]+ko01100//Metabolic pathways+ko01110//Biosynthesis of secondary metabolites+ko00940//Phenylpropanoid biosynthesis;K00430//peroxidase [EC:1.11.1.7]+ko01100//Metabolic pathways+ko01110//Biosynthesis of secondary metabolites…	GO:0072593//reactive oxygen species metabolic process;GO:0009056//catabolic process;GO:0044248//cellular catabolic process;GO:0044237//cellular metabolic process;GO:0050896//response to stimulus;GO:0009987//cellular process;GO:0042743//hydrogen peroxide metabolic process;GO:0042744//hydrogen peroxide catabolic process;GO:0008152//metabolic process;GO:0006979//response to oxidative stress;GO:00069…	THG17882.1|1.6e-152|hypothetical protein TEA_019480 [Camellia sinensis var. sinensis]
isoform_311260	TAGGAGAGGGGGATTTGAAGGAGGCTTTTGCTGTTTTTGATGGAAATGGGGATGGGTTGATTACAGTGGAGGAGCTAGGGTTGGTGTTGTCTTCCTTGGG GTTGAAGGAAGGGAAGAGAGTGGAGAGTTGCAAGGAGATGATAAGTAAGGTTGATATGGATGGAGATGGAATGGTTAATTTTGATGAGTTCAAGAGCATG ATGAAGGCTGGTGGAAGGCTTCTTGCTGTCTCCTAAGCCTCTCTCTCTCTCTCTCAGTTGCGCAGTAAGCCTATTTCTCTCTCTCAAAATTGTACATATA ACCAAGGGGAATTCTCACAACTATGTGTTCCATCTTCAATGCCTCTTCCCAACACACAAGATCTCTGTCCTCAAAACTCCTATTCTATAGTTTTAA…	496	1.876	3.94	1.3	1.976	0.92	4.626	0	0	0	0	0	0	5.48	3.533	3.886	5.056	4.54	5.826	K13448//calcium-binding protein CML+ko04626//Plant-pathogen interaction;K02183//calmodulin+ko04016//MAPK signaling pathway - plant+ko04626//Plant-pathogen interaction+ko04070//Phosphatidylinositol signaling system;K13448//calcium-binding protein CML+ko04626//Plant-pathogen interaction;K13448//calcium-binding protein CML+ko04626//Plant-pathogen interaction;K13448//calcium-binding protein CML+ko046…	GO:0046872//metal ion binding;GO:0043169//cation binding;GO:0043167//ion binding;GO:0005509//calcium ion binding;GO:0005488//binding;	XP_028098288.1|5.8e-35|calmodulin-like protein 3 [Camellia sinensis]
isoform_31130	ATCTCTCTCTGCACTGCTGTGTGGATTCAACTCTCTCTCAGATATTCATTTACATATATCATCATGGCTCCAGCAGCAGCAACAGCATCTGCAGATTCTG TAAAGCCTAGAGATGTTTGTATTGTGGGTGTTGCACGTACACCAATGGGTGGATTTCTTGGTTCTCTTTCATCTTTACCAGCCACTAAGCTTGGATCTAT AGCTATTGGCAGTGCTCTTAAAAGGGCTCATGTTGATCCGTCACTTGTCCAAGAAGTTTTCTTTGGGAATGTCCTCAGTGCCAATTTGGGGCAGGCTCCG GCTAGGCAAGCGGCATTAGGTGCAGGAATACCTAATTCAGTGGTTTGTACCACCATTAACAAAGTTTGTGCATCAGGGATGAAAGCAACTATGCTT…	1472	22.09	13.576	20.593	17.333	15.02	37.753	82.796	78.946	90.05	99.773	100.043	60.876	34.986	38.97	35.143	32.6	18.99	23.323	K00626//acetyl-CoA C-acetyltransferase [EC:2.3.1.9]+ko00310//Lysine degradation+ko00380//Tryptophan metabolism+ko00900//Terpenoid backbone biosynthesis+ko00280//Valine, leucine and isoleucine degradation+ko00640//Propanoate metabolism+ko01100//Metabolic pathways+ko00650//Butanoate metabolism+ko01110//Biosynthesis of secondary metabolites+ko01212//Fatty acid metabolism+ko00071//Fatty acid degradat…	GO:0016740//transferase activity;GO:0003824//catalytic activity;GO:0016746//transferase activity, transferring acyl groups;GO:0016747//transferase activity, transferring acyl groups other than amino-acyl groups;	XP_028115202.1|4.9e-239|acetyl-CoA acetyltransferase, cytosolic 1-like isoform X1 [Camellia sinensis]
isoform_311584	ACAAAAAAGCTGTTTACAGCTTGAAAAACTCACTATGTGGTGTAAATGCAGCAAATCCTTTTTGTGAGGCTGTTGTTCTTCTCTCTCTCTCTCTTTCTCT CTCTTCGCAGGAAAGATTGAAGGTCAGTCTGAGTAGTATTTTGGTGCAATCACAGAGACAACAATGGCAAACAGAGTACCTGAGCTTAACCCTGTGGTCT TGCAAAGTGACCAATTGTATCAGTATATACTGGAGACTAGTGTCTACCCACGAGAGTCAGAGCATCTCAAGGAGATTAGGGATGCCACTGCAACCCATCC AGCGTAACTATATCTCTATCTCTATATCTATGTATTCAGGGACAGAATCAGGATTTCATTACCGGCTATGAAGCACGGATATTCCGAAATAGCCCC…	1043	5.253	4.943	4.486	3.01	2.576	6.59	1.076	0.62	0.86	0.693	0.756	0.683	2.756	4.933	2.126	2.01	2.106	2.746	K00588//caffeoyl-CoA O-methyltransferase [EC:2.1.1.104]+ko01100//Metabolic pathways+ko01110//Biosynthesis of secondary metabolites+ko00940//Phenylpropanoid biosynthesis+ko00941//Flavonoid biosynthesis+ko00945//Stilbenoid, diarylheptanoid and gingerol biosynthesis+ko00360//Phenylalanine metabolism;K00588//caffeoyl-CoA O-methyltransferase [EC:2.1.1.104]+ko01100//Metabolic pathways+ko01110//Biosynth…	GO:0032259//methylation;GO:0008152//metabolic process;GO:0110165//cellular anatomical entity;GO:0005622//intracellular;GO:0005737//cytoplasm;GO:0005829//cytosol;GO:0003824//catalytic activity;GO:0008757//S-adenosylmethionine-dependent methyltransferase activity;GO:0016740//transferase activity;GO:0008171//O-methyltransferase activity;GO:0042409//caffeoyl-CoA O-methyltransferase activity;GO:000816…	XP_028060222.1|1.2e-16|probable caffeoyl-CoA O-methyltransferase At4g26220 [Camellia sinensis]
isoform_315549	ACACATATCCCACCTTTTTCAGCTCAATTCCAACCCCAACTCCATCCATACATATCTACGCACACGTATCCACCTAATATCTCCACATAAATAAATACTT TCTTCTTCTCTATATATATCTCATTCATTCAATTTAACTTAACTTGAATTCTGCTATTGATATTTCATATCCACTCTTAATATACTTTGTAGTTCAATCT GTTCTGTACTATTTGCTTTACAATGGAGAAGAGCTTAAGCCAGCAATACAATCGTGTATTCAACCACTTCGACGGCGATGGAAATGGCAAGATATCAGCT TCAGAACTGCAACTTTGTGTCGGTTCAATAGGCGGCGAGCTTTCGCTTGAAGAGGCTGAGGCGGCGATCTTGTTGATGGATTCTGATGGAGATGGG…	767	0	0	0.033	0.313	0.506	34.616	1.536	0.186	0.62	1.126	0.523	0.69	6.973	11.093	7.756	12.846	4.02	7.256	K13448//calcium-binding protein CML+ko04626//Plant-pathogen interaction;K13448//calcium-binding protein CML+ko04626//Plant-pathogen interaction;K13448//calcium-binding protein CML+ko04626//Plant-pathogen interaction;K13448//calcium-binding protein CML+ko04626//Plant-pathogen interaction	GO:0005509//calcium ion binding;GO:0043169//cation binding;GO:0043167//ion binding;GO:0046872//metal ion binding;GO:0005488//binding;	XP_028085329.1|5.2e-75|putative calcium-binding protein CML23 [Camellia sinensis]
isoform_315598	AATTGGTCTTTCTTTGAGCTTAATCCAATGGCGATTGTCAGATCCCAAGAAACCTCCTCCCCCAATTCTCATTGTAGTTATGATGTGTTCTTGAGCTTTA GAGGTGAAGATACTCGCAAGACGTTCACTGACCACCTCTACACAGCTTTAGTGCACGCTGGATTTCGTACTTTCAGAGATGACGATGGAATTGAAAGAGG GGAGAATATTAAGTTCGAATTGAACAAAGCAATTCAAGAGTCGAAGATTTCAATAGTTGTTTTCTCGAAGGACTATGCATCTTCAAGTTGGTGTCTCGAT GAACTTGTCATGATCCTCGAGCGCAGGAGGACTGTTGGACATGTAGTTCTACCTGTTTTCTATCATGTGGATCCATCTCATGTGAGGAAGCAAAAG…	5068	1.45	3.603	1.64	3.526	2.78	8.37	1.843	1.19	1.586	0.946	0.916	1.47	6.973	6.14	4.326	4.226	4.786	6.026	K19613//leucine-rich repeat protein SHOC2;K19613//leucine-rich repeat protein SHOC2;K22038//volume-regulated anion channel;K08852//serine/threonine-protein kinase/endoribonuclease IRE1 [EC:2.7.11.1 3.1.26.-]+ko04141//Protein processing in endoplasmic reticulum;K13459//disease resistance protein RPS2+ko04626//Plant-pathogen interaction	GO:0051716//cellular response to stimulus;GO:0050794//regulation of cellular process;GO:0050896//response to stimulus;GO:0065007//biological regulation;GO:0007165//signal transduction;GO:0023052//signaling;GO:0007154//cell communication;GO:0050789//regulation of biological process;GO:0009987//cellular process;GO:0031224//intrinsic component of membrane;GO:0110165//cellular anatomical entity;GO:00…	XP_028119733.1|0.0e+00|TMV resistance protein N-like isoform X1 [Camellia sinensis]
isoform_317507	CAGCCTACGAGGTAATGGGCCATTGTGTTTGCATGGCAAAAGGGGCTGCCGAGACTCTCAAGCTCAACATGGCAATAATTTTACTCCCCGTTTGTCGGAA CACAATCACCTGGCTCAGAAACAAGACCAAATTGGGAGTCGCGGTTCCATTTGACGACAATCTCAATTTCCACAAATTAATCGCTGTGGCAATTGCCCTT GGAGTTGGAATACATGCGATTTATCATTTAGTGTGCGATTTCCCTCGCTTGATTCATGCCAGTCCTGAGAAGTATGCGCCAATGGAGAAGTATTTCGGGG AACAAGCCGATAGCTACTGGCATTTTGTGAAGAGTTTCGAAGGAATTAGTGGGATTATCATGGTGGTGTTGATGGCGATAGCGTTCACATTGGCAA…	2068	0.123	0.313	0.2	1.49	0.616	5.466	1.933	1.4	1.523	1.926	1.57	1.4	5.243	5.726	4.186	4.87	3.23	4.36	K13447//respiratory burst oxidase [EC:1.6.3.- 1.11.1.-]+ko04016//MAPK signaling pathway - plant+ko04626//Plant-pathogen interaction;K13447//respiratory burst oxidase [EC:1.6.3.- 1.11.1.-]+ko04016//MAPK signaling pathway - plant+ko04626//Plant-pathogen interaction;K13447//respiratory burst oxidase [EC:1.6.3.- 1.11.1.-]+ko04016//MAPK signaling pathway - plant+ko04626//Plant-pathogen interaction;K13…	GO:0016020//membrane;GO:0016021//integral component of membrane;GO:0031224//intrinsic component of membrane;GO:0110165//cellular anatomical entity;GO:0003824//catalytic activity;GO:0046872//metal ion binding;GO:0004601//peroxidase activity;GO:0005509//calcium ion binding;GO:0016684//oxidoreductase activity, acting on peroxide as acceptor;GO:0050664//oxidoreductase activity, acting on NAD(P)H, oxy…	THF99184.1|2.7e-307|hypothetical protein TEA_010635 [Camellia sinensis var. sinensis]
isoform_318868	AGCAAAGAGAGGTTTCAAAGCTGCAAGATAGAATGTTGAGGTACAAAGCCAGTTTGTCAGATCGCGATCAAGAGATTAGGGGGTTGAAAGAAACGGTTTC CAACGCCAACCAGAGCTTGTCTGAGGAAAACACACAGCTTCAGGCTGAAATTACTAAATTGTCGAAGGAACTTTCTTATTTAGAGGATAATCTCAAAGAA TGGGAACATCGGTGCCAATCTCTAGAGGAAGAGATCAGACGAGTCAAGGCTGGTAAAACAGAAATGGAAGGGCTACTTCAAGCTGGAATGGAGCAATTGA AGGTTACATTTAAATTGGAATATGACACGCTGATGGAAGAGAGAGACGAGCTCAATGCAAAAATTGCGACACTCATTTCTGAGGTAAGTGCTAGAG…	1049	1.986	2.873	1.213	2.66	0.646	4.64	0.693	0.3	0.903	0.966	0.326	1.506	3.193	5.163	5.546	4.486	3.613	3.176	K10352//myosin heavy chain;K13420//LRR receptor-like serine/threonine-protein kinase FLS2 [EC:2.7.11.1]+ko04016//MAPK signaling pathway - plant+ko04626//Plant-pathogen interaction;K20478//golgin subfamily B member 1	GO:0008092//cytoskeletal protein binding;GO:0005515//protein binding;GO:0003779//actin binding;GO:0005488//binding;	XP_028069914.1|8.6e-121|protein NETWORKED 4A [Camellia sinensis]
isoform_31957	ATCTCTTCATCACCTCCACTCCAATACACCCTTCTTCCGCCACCACAACCACGACTGTAGTAGTAAAATATGTCTTTACTCGTCTTTTTCTCCTTGATTC TCTTATTCCTGTTTGATCACTCTGCGTATGCTTCCTCCCCAGCTGCTGTCCAAGCACAAACACAAACACTAGACATAAAGCCCCAATACTACAATCCCAA GCTCCCACTCAGAACTCTCTCTTCTTCCAAGAAATATGAGGGTTCATCGGATCTCATTAACCTTCGCTACCACATGGGACCCGTACTCTCCTCCCCGATC AACATCTACCTCATCTGGTACGGCAAATGGGCACCCACCCAGCAACTCCTCATCAAGGACTTCCTCCTCTCCATCTCCACCACCAACCACCGCGCC…	1488	3.933	3.54	3.17	5.64	1.26	23.323	0.363	0.27	0.326	0.39	0.433	0.27	8	12.343	22.043	5.376	7.396	6.34	K03006//DNA-directed RNA polymerase II subunit RPB1 [EC:2.7.7.6]+ko03020//RNA polymerase;K04730//interleukin-1 receptor-associated kinase 1 [EC:2.7.11.1];K00430//peroxidase [EC:1.11.1.7]+ko01100//Metabolic pathways+ko01110//Biosynthesis of secondary metabolites+ko00940//Phenylpropanoid biosynthesis		XP_028061288.1|2.5e-142|protein EXORDIUM-like 5 [Camellia sinensis]
isoform_320206	ATCAATACACAAGTACCTTGATTTCTCAAATCGCTTGTTCTCTGAGCTTACAGTTTTGTGTAATTGAATTGTGAGAGAGTTTTGGGTGAAACCTGCTTAT TAAGCTTGGAAGATGGAGTCTGGTGGATGGACCATAAAGAAAAGATCCAATTCTAGCAATGACTCTTTATCAAGAGAATATGTGGCTGAAACTGGGTGTC TCTCCATTGTTGTACTCGGTGCTTCAGGTGATCTTGCCAAGAAAAAGACTTTTCCAGCCCTCTTCAACCTTTACCGTCAGCGATTTTTGAATCCTGATGA AGGTCATATATTTGGCTATGCGAGGACCAAGATTTCTGATGATGAGTTGAGAAATCGCATACGTGGAAATCTTGTCCCAGGAAAGGGTGCTTCAGG…	1809	26.79	27.08	31.793	37.663	34.696	9.29	0.083	0	0	0	0	0.03	12.296	12.45	16.1	16.986	18.58	18.133	K00036//glucose-6-phosphate 1-dehydrogenase [EC:1.1.1.49 1.1.1.363]+ko00030//Pentose phosphate pathway+ko01100//Metabolic pathways+ko01110//Biosynthesis of secondary metabolites+ko01200//Carbon metabolism+ko00480//Glutathione metabolism;K00036//glucose-6-phosphate 1-dehydrogenase [EC:1.1.1.49 1.1.1.363]+ko00030//Pentose phosphate pathway+ko01100//Metabolic pathways+ko01110//Biosynthesis of second…	GO:0044238//primary metabolic process;GO:0005975//carbohydrate metabolic process;GO:0006793//phosphorus metabolic process;GO:0006739//NADP metabolic process;GO:0006006//glucose metabolic process;GO:0005996//monosaccharide metabolic process;GO:0051156//glucose 6-phosphate metabolic process;GO:0044281//small molecule metabolic process;GO:0006098//pentose-phosphate shunt;GO:0055114//oxidation-reduct…	XP_028070869.1|7.7e-295|glucose-6-phosphate 1-dehydrogenase 6, cytoplasmic-like [Camellia sinensis]
isoform_321856	AATGAATGGGGCACGTCCAAGTATCCTCTTGTCCCGGGGCACGAGATTGTAGGTGTTGTGACAAAGGTTGGCAATAAGGTGCAAAAGCTCAAAGTAGGTG ACAAAGGCGGGGTGGGGTGCTTCGTTGGATCATGTCGTTCCTGCGACCATTGTGTCAACAACCAAGAAAGCTACTGTCCTAAACAGATATCTACCTTGTG TTCCACTTACTACGATGGAACCACCACGTACGGAGGCTTTTCAGACATCATGGTTTGTGATGAGCACTTTGTGCTTTGCATTCCCGATAACCTGCCTCTT GATGCTACTGCTCCACTTCTATGTGCTGGGATCACGGTCTATAGCCCCTTGAAGTATTTTGAACTTGACAAACCTGGTATGCATGTGGGTGTGGTA…	1137	6.61	5.876	4.823	4.296	4.366	24.423	0.67	0.116	0.093	0	0.343	0.096	32.596	58.103	24.303	34.186	8.88	19.916	K00083//cinnamyl-alcohol dehydrogenase [EC:1.1.1.195]+ko01100//Metabolic pathways+ko01110//Biosynthesis of secondary metabolites+ko00940//Phenylpropanoid biosynthesis;K00083//cinnamyl-alcohol dehydrogenase [EC:1.1.1.195]+ko01100//Metabolic pathways+ko01110//Biosynthesis of secondary metabolites+ko00940//Phenylpropanoid biosynthesis;K00083//cinnamyl-alcohol dehydrogenase [EC:1.1.1.195]+ko01100//Me…	GO:0016616//oxidoreductase activity, acting on the CH-OH group of donors, NAD or NADP as acceptor;GO:0052747//sinapyl alcohol dehydrogenase activity;GO:0008270//zinc ion binding;GO:0016491//oxidoreductase activity;GO:0046914//transition metal ion binding;GO:0005488//binding;GO:0046872//metal ion binding;GO:0043169//cation binding;GO:0045551//cinnamyl-alcohol dehydrogenase activity;GO:0043167//ion…	XP_028084731.1|7.9e-144|probable mannitol dehydrogenase [Camellia sinensis]
isoform_322112	CGGAATATTCCATTTACCACATCTGAATGAGCTGAGTATATTGTTTAATCTTGCTCTCACTGGTTATTTTCCAGAGTTTACAAACTGGAGCAGTCCTCTC CAGTACTTGGTTCTTTCACACACTAATTTCTCTGGAGAACTACCTGACTCAATTGGGAATTTGAAGTCCTTAAAAAATTTGCATGCCTACAATTGTAAAT TTTATGGATCCATCCCTACGTCGCTCGGAAACCTTACGGAAATGGCTTATTTAGGCATCGGATATAACAATTTCACTGGCATGCTCCCATCTTCACTTTC AAACCTTGGAAATCTGGTCCTGTTGAGAGTTGATTCAAATAGCTTCAGCGGTCCATTTCCGTCATTGGTTGCAAACCTAACAAAACTTGTTGACTT…	2103	1.23	6.93	3.95	5.68	6.063	13.936	0.23	0.14	0.223	0.1	0.11	0.073	11.463	18.79	12.383	11.566	9.37	13.756	K13420//LRR receptor-like serine/threonine-protein kinase FLS2 [EC:2.7.11.1]+ko04016//MAPK signaling pathway - plant+ko04626//Plant-pathogen interaction;K13420//LRR receptor-like serine/threonine-protein kinase FLS2 [EC:2.7.11.1]+ko04016//MAPK signaling pathway - plant+ko04626//Plant-pathogen interaction;K13420//LRR receptor-like serine/threonine-protein kinase FLS2 [EC:2.7.11.1]+ko04016//MAPK si…		XP_028103324.1|1.7e-311|receptor-like protein Cf-9 [Camellia sinensis]
isoform_322183	AATCACAAAAACTCAATAAAACAAGAACATAAAATAGAAACAAAAACAATGAGGTTTTGCATACTAGTTTTGTTTTCTATCATCTCCCTACTAGGAGCCA CAGCACAAGATATTAGCTCTCTTATCAGCAGAGATCTCTTCAATCAGATGTTGAAGCACCGGAACGATGCTAGTTGCCCCGGAAATGGGTTCTACACTTA TGATGCTTTTGTAGCTGCTGCCAAGTCTTTTGGGGGTTTTGGAACCACCGGAGATACTGACACTCGTAAGAGAGAGATTGCGGCCTTTCTAGCTCAAACT TCGCATGAAACTACTGGTGGGTGGCCAAGTGCGCCAGATGGACCATATGCATGGGGATATTGCCATGTACGGGAACAAAACCCTGCTGGGGACTAT…	1702	6.763	1.83	0.56	1.73	0.743	18.763	2.6	0.146	0.103	0.356	0.25	0.696	10.47	26.983	46.95	10.626	4.046	3.743	K20547//basic endochitinase B [EC:3.2.1.14]+ko04016//MAPK signaling pathway - plant+ko00520//Amino sugar and nucleotide sugar metabolism+ko01100//Metabolic pathways;K20547//basic endochitinase B [EC:3.2.1.14]+ko04016//MAPK signaling pathway - plant+ko00520//Amino sugar and nucleotide sugar metabolism+ko01100//Metabolic pathways;K20547//basic endochitinase B [EC:3.2.1.14]+ko04016//MAPK signaling p…	GO:0046348//amino sugar catabolic process;GO:0009056//catabolic process;GO:1901135//carbohydrate derivative metabolic process;GO:0006807//nitrogen compound metabolic process;GO:1901072//glucosamine-containing compound catabolic process;GO:0044248//cellular catabolic process;GO:1901071//glucosamine-containing compound metabolic process;GO:1901575//organic substance catabolic process;GO:0044260//ce…	XP_028102169.1|1.6e-76|endochitinase-like [Camellia sinensis]
isoform_32339	AGAAAACAAAAAGGAAAAAGAAAAAGAAGAAAGAATGGCCTCCAAAGAAAGCCATCTGAAACACTCCTCTCATTATGAAGAAGATGATGATGAGGCCTTT GCATATGCTTTGCAATTGTCTACCTGTCACATCTTTTCCACCGCCTTGAACACGGCGGTGGAGCTCAAGCTGTTCGACATAGTCGCCGGAGCAGGCACTG TTATCTCGGCGGCGGAGATAACGTCTCGTCTAGTACCGACGGCGGAGGCGAACCCAGATGCGGCGGCGATGCTGGACCGCTTGCTGAGTCTGCTGGTGAG CCACTCTCTTCTCACTTGCTCTGCTCATACACTTGAAGATGGGTCGAGTGAGAGACTCTATGGACTCGCACCTGCTGGTAAATATTTTGTTGAAAA…	1378	5.646	6.973	5.283	4.99	4.746	15.32	4.45	4.66	4.25	5.826	3.966	3.983	9.076	18.9	10.973	4.5	3.933	5.586	K13066//caffeic acid 3-O-methyltransferase [EC:2.1.1.68]+ko01100//Metabolic pathways+ko01110//Biosynthesis of secondary metabolites+ko00940//Phenylpropanoid biosynthesis;K13066//caffeic acid 3-O-methyltransferase [EC:2.1.1.68]+ko01100//Metabolic pathways+ko01110//Biosynthesis of secondary metabolites+ko00940//Phenylpropanoid biosynthesis;K13066//caffeic acid 3-O-methyltransferase [EC:2.1.1.68]+ko…	GO:0032259//methylation;GO:0008152//metabolic process;GO:0008168//methyltransferase activity;GO:0016740//transferase activity;GO:0046983//protein dimerization activity;GO:0005515//protein binding;GO:0008171//O-methyltransferase activity;GO:0005488//binding;GO:0003824//catalytic activity;GO:0016741//transferase activity, transferring one-carbon groups;	KAA8538619.1|1.8e-113|hypothetical protein F0562_028187 [Nyssa sinensis]
isoform_324389	ATACACACACATACATATCCATTCATTCATTCATTCTGGTATCTTCCGATGCAAAGCAGTTTTTAGTTTTTCAAGGCATTAGTGATCTTGTGTTGAAGAA ACAATGGGGAAGGACAAACACAACCAAGAGGAACACCATGATGGTGACAGAGGGCTTTTCTCACATCTTGCTCATGGTGCCGGTGGATATCCTCTAGGAC AACACCATACACCTGGGGGATACCCTCCACAGGGCTATCCGCCACAAGGACAAGGTGGATATCCCCCACAAGGCTACCCACCGGCAGGATATCCCCCTGG TGCATATCCACCGGCAGGATATCCCCCTGGTGCATACCCACAGGCTGGTTATCCCCCTGGTGCATACCCACCAGCTGGTTATCCCGGTTCGTCTGC…	835	0.17	0.336	0.036	0.593	0.213	8.006	1.23	0.963	1.06	1.536	0.683	1.386	5.096	5.89	3.456	5.526	4.133	5.516	K12614//ATP-dependent RNA helicase DDX6/DHH1 [EC:3.6.4.13]+ko03018//RNA degradation;K13448//calcium-binding protein CML+ko04626//Plant-pathogen interaction;K13095//splicing factor 1		XP_028095429.1|3.7e-58|glycine-rich protein A3-like [Camellia sinensis]
isoform_324517	ACCACCTCAGTCTCTCACTCCTCATAACACACACACAACAAGCAAACAACTCCTCTCTCTCTCTCTCTCTCTCTCTCTCTCTCTCTGAGATATGGCTCTT GAAGCTCTCAACTCTCCAACCACAGCTACTCCTCCACCGCCCTACTTCGACGACATGGACCTCCACTGTCTCGAGCCATGGACTAAGAGAAAGCGCTCCA AGCGTTCCCGCAGCGAAAACGCACCAACCGAAGAAGAGTATTTAGCTCTCTGCCTCATCATGCTCGCTCGCGGCGGCTCCACCGCTTCCTCCTCCTCCTC CGCCGCAGCCACCGCCACAACTGACCGACTTACTTTATCTCCTCCGCCACCGGCCTCCTACAAGTGCAGTGTCTGCGACAAAGCCTTCTCCTCCTA…	1001	1.126	0.243	0.846	4.116	2.033	12.206	1.1	0.473	0.493	0.886	0.223	0.573	3.756	3.786	3.29	8.02	3.456	5.463	K02184//formin 2;K02184//formin 2;K02184//formin 2;K20547//basic endochitinase B [EC:3.2.1.14]+ko04016//MAPK signaling pathway - plant+ko00520//Amino sugar and nucleotide sugar metabolism+ko01100//Metabolic pathways	GO:0097159//organic cyclic compound binding;GO:0005488//binding;GO:1901363//heterocyclic compound binding;GO:0003676//nucleic acid binding;	XP_028125855.1|3.5e-140|zinc finger protein ZAT10 [Camellia sinensis]
isoform_326825	CAACTAATTCTATTTCCATCAATTTGCTTCTACAAATCTTCCTACTATTAGTCTCCACCCTTCATTTCTCTTCCGAAGCGAGGCTACTCACCGAGTCCTC ATCACAAACCCAGCAACCCATTCCCTTTGAATACCACAATGGCCCTCTCCTCACCGGCCAAATCTCAATCAATCTCATCTGGTATGGAAATTTCAACCCC GCCCAACGTGCCATAGTTTCAGATTTCATTACATCGCTGTCATCTAACCCATCTAGCAACCAACCCTCTGTTGCCACCTGGTGGAAGACCACCGAAAAAT ATTACCAGATTCCCAACTCCAAAAATAAAGCACCTTTCCTCTCACTCTCTGCCGGTAAGCAAATTCTCGACGACAACTACTCGCTTGGAAAGTCGC…	1032	0.103	0.03	0.066	0.416	0	25.27	0.056	0	0	0.09	0.036	0.023	4.093	5.87	2.633	2.623	1.99	2.563	K00020//3-hydroxyisobutyrate dehydrogenase [EC:1.1.1.31]+ko00280//Valine, leucine and isoleucine degradation+ko01100//Metabolic pathways;K14299//nucleoporin SEH1+ko03013//RNA transport		XP_028071240.1|6.6e-182|protein EXORDIUM-like [Camellia sinensis]
isoform_327301	TAGTCATAATCATCCAAAGCCTCAATCTACTAGGAGATCATCATCATCAGCTTCTTCTCAAGTAATTCAACACTACAATCCTGAAATCCCAGATCAGTCC TATGCTTCACATGGCTCTGGGCAATTGGATTCGGTTGCGACGCCAGAGAATTCTTCGATATCCATCGGAGATGATGAGATTGATCGAAGCTCTCAGAGAA GTAGATCAGGAGGAGATGAGATTGATGAAGATGAACGTGATCCCAAAAGATGGAAAATAGAGGCAGAAAGTGAGGGCATATCGGCCCCGGGCAATAGGAC GGTGAGAGAACCTAGAGTTGTAGTTCAAACAACAAGTGATATTGATATTCTTGATGATGGGTATAGATGGAGGAAATATGGACAGAAGGTGGTTAA…	1226	5.243	8.473	6.953	8.546	3.123	44.87	0.833	0.436	0	0.813	0	0	30.256	40.416	25.046	34.486	32.126	41.876	K13424//WRKY transcription factor 33+ko04016//MAPK signaling pathway - plant+ko04626//Plant-pathogen interaction;K13424//WRKY transcription factor 33+ko04016//MAPK signaling pathway - plant+ko04626//Plant-pathogen interaction;K13424//WRKY transcription factor 33+ko04016//MAPK signaling pathway - plant+ko04626//Plant-pathogen interaction;K13424//WRKY transcription factor 33+ko04016//MAPK signaling…	GO:0005622//intracellular;GO:0043227//membrane-bounded organelle;GO:0005634//nucleus;GO:0110165//cellular anatomical entity;GO:0043226//organelle;GO:0043231//intracellular membrane-bounded organelle;GO:0043229//intracellular organelle;GO:0003677//DNA binding;GO:0005488//binding;GO:0003700//DNA-binding transcription factor activity;GO:0140110//transcription regulator activity;GO:0003676//nucleic a…	THG22470.1|2.0e-161|hypothetical protein TEA_002238 [Camellia sinensis var. sinensis]
isoform_328218	ACACACTTTAATATATGTTATAGATTTAACCAAAATGTCAAATTAACCTACCTGCCGAACGAGTGCTATTTAATACTCGCTCTAACCTCCTTTCTTTGGC ATTAAAACTAACACCTTAAAACAATTCGCTAAAACCCACCTTCCTTCTCTCTTCTTCTTCAGTCAATCTTCCATCTTCACTGAGTTTTTACACATCATCG TCAATGGCGGACGAAGTCATTCTCTTGGACTTCTGGGTTAGCCCTTTTGCGACGAGGGTGAAAATAGCCTTGGCTGAGAAAGGGGTAGCGTATGAGTCCA GAGAAGAGGACCGGAGCAACAAGAGTCCACTGCTCCTCAAGATGAACCCTGTTCATAAGCAAGTCCCAGTGTTGATCCACAACGGCAAACCGGTGT…	1031	0.993	1.85	1.156	1.46	1.53	3.863	1.636	0.88	0.666	0.486	0.606	1.21	2.123	1.383	1.286	2.87	1.25	2.026	K00799//glutathione S-transferase [EC:2.5.1.18]+ko00480//Glutathione metabolism;K00799//glutathione S-transferase [EC:2.5.1.18]+ko00480//Glutathione metabolism;K00799//glutathione S-transferase [EC:2.5.1.18]+ko00480//Glutathione metabolism;K00799//glutathione S-transferase [EC:2.5.1.18]+ko00480//Glutathione metabolism;K00799//glutathione S-transferase [EC:2.5.1.18]+ko00480//Glutathione metabolism		XP_028091848.1|8.2e-116|probable glutathione S-transferase [Camellia sinensis]
isoform_328433	ACTCATCAATCTCTCACCCTTACAAAAAACAGTCGCAACTCATTCCAATCCTCCATAGCTGTGGTCTTGAATTGAATCTTCCAATTCAATGGCAATTAAT TGTATTTCCATCAATTTGTTTCTACAGATCTTCCTGCTATTAGTTTCAACCCTTCATTTCCCATCCGAAGCGAGGCGACTCACTGAGTCAACACAAACCC AGCAACCCATTCTCTTCGAATATCACAATGGTCCTCTCCTCACTGGCAAAATCTCAATCAATCTCATTTGGTACGGCAATTTCAAGCCCTCCCAACGTGC CATAGTCTCAGATTTCGTTACCTCACTCTCGTCTAACCCATCCAACAACCAACCCTCCGTTGCCACCTGGTGGAAGACTACTGATAAATATTACCA…	1632	0.143	0	0.06	0.216	0.026	51.726	0.42	0.26	0.223	0.266	0.213	0.25	5.856	9.066	6.983	2.78	2.38	3.61	K00020//3-hydroxyisobutyrate dehydrogenase [EC:1.1.1.31]+ko00280//Valine, leucine and isoleucine degradation+ko01100//Metabolic pathways;K14299//nucleoporin SEH1+ko03013//RNA transport		XP_028101296.1|2.0e-180|protein EXORDIUM-like [Camellia sinensis]
isoform_329383	AACAGGTTCATCTTTCTTTCATTTGTTTTTTTTTTGTTTTTTTCTTTCTGATTTTTTCTGAATATTTTTACCATATTTTTTGAGCTTTTTTGCTGTTGAA TGCCACTGGTTTCAAATGTGCTAGCTAGGGCTAGGGTTAGGGTTTTGAATTTGATACTACAAACACATGTATAGATACATGTGTATAGTGATTTGAATTT GATGATCTCTTATTTATGTAGGATTTGATTTTCGTTTTTTTGGGAAATTTTTTTTTTTTAAAAAAAGGTTCCTTATAGTCGCTGAACTTGTTATCAGTAA TTTGGTATCTCTGTTGGTTCGATTCTGTGTGAGAGATCAGAAACTCCAATTGATCTAACTTATATCGATGTTTGCATGAGACATTGAGCTTGGATT…	2006	4.81	7.36	5.913	3.613	4.953	10.89	6.61	4.023	6.21	6.44	5.556	4.873	8.62	10.45	12.106	8.846	8.073	8.746	K14432//ABA responsive element binding factor+ko04075//Plant hormone signal transduction;K14432//ABA responsive element binding factor+ko04075//Plant hormone signal transduction;K14432//ABA responsive element binding factor+ko04075//Plant hormone signal transduction;K14432//ABA responsive element binding factor+ko04075//Plant hormone signal transduction;K14432//ABA responsive element binding fact…	GO:0140110//transcription regulator activity;GO:0003700//DNA-binding transcription factor activity;	AGG39700.1|2.1e-248|bZIP transcription factor bZIP8 [Camellia sinensis]
isoform_32950	AGAAAAGCAAAAAACACTAAACAAAAACTAATAACTAGAGAGAGAGAGAAAGAGAGAAACCCCATTTACACATTTTCACTTCCTCTCCTCTCCTCTCCTT TCCTCTCTCTCTTTCTTTCTCCCCTCCAGGCTCCAGCCCAGCCACCACCCACACCATATAACTAACCACCCTCTCTTGCTCTCTAAAACAATAATAATGG CTTCTTCTTCAGAAATCACAACACCATCGAACTTTTCTTTCTCAAACCCATTCATGTCTTTCTCCGACCTCCTTGCCGAAGACTACCCTTCCACCACCAC CACCACCACCGCCGCCGCCACCGCCGTCAATCGCGGACTCTCCGATAGAATAACCGAGAGAACCGGTTCCGGCGTCCCCAAATTCAAGTCAATTCC…	1460	5.756	4.503	8.73	8.95	11.333	29.826	6.17	4.026	3.466	1.616	4.406	2.65	17.776	13.603	12.933	29.073	14.263	16.5	K13424//WRKY transcription factor 33+ko04016//MAPK signaling pathway - plant+ko04626//Plant-pathogen interaction;K13424//WRKY transcription factor 33+ko04016//MAPK signaling pathway - plant+ko04626//Plant-pathogen interaction;K13424//WRKY transcription factor 33+ko04016//MAPK signaling pathway - plant+ko04626//Plant-pathogen interaction;K13424//WRKY transcription factor 33+ko04016//MAPK signaling…	GO:0043229//intracellular organelle;GO:0043227//membrane-bounded organelle;GO:0110165//cellular anatomical entity;GO:0043231//intracellular membrane-bounded organelle;GO:0043226//organelle;GO:0005622//intracellular;GO:0005634//nucleus;GO:0097159//organic cyclic compound binding;GO:0043565//sequence-specific DNA binding;GO:0140110//transcription regulator activity;GO:0003677//DNA binding;GO:000548…	XP_028106608.1|1.7e-231|WRKY transcription factor WRKY24-like [Camellia sinensis]
isoform_332488	AGAGAGAGAGATCCTTCCTTGTTCAATGCTTGTTACATTTTCACTTCTCTCTTTCTCTTCTTACACCCCCACCAGCACCATATATATTAGCTCTGAACCC CATCTCTCTTTTCTTTGAAATGGCATCTTCTTCTGGGAGTTTAGACACCTCCGCTAACTCCTACCCCAAACCACCACCTATAACACCCACTTCCAACTTC TCTTTCTCTAACCCATTCATGTCCTCCACTGCCACCGTCAATCGCGGTCTCTCCGATCGAATTGCTGATCGAAATGGGTCTGGTGTCCCCAAATTCAAGT CAATTCCACCGCCTTCTCTCCCCATCTCTCCCCCTGCTTTCTCTCCTTCTTCCTACTTCGCCATCCCTCCTGGCTTGAGCCTCGCTGAGCTCTTGG…	1945	5.51	3.34	4.073	8.283	3.59	34.173	0.47	0.14	0.106	0	0.133	0	21.54	21.613	18.436	33.883	23.766	28.253	K13424//WRKY transcription factor 33+ko04016//MAPK signaling pathway - plant+ko04626//Plant-pathogen interaction;K13424//WRKY transcription factor 33+ko04016//MAPK signaling pathway - plant+ko04626//Plant-pathogen interaction;K13424//WRKY transcription factor 33+ko04016//MAPK signaling pathway - plant+ko04626//Plant-pathogen interaction;K13424//WRKY transcription factor 33+ko04016//MAPK signaling…	GO:0043231//intracellular membrane-bounded organelle;GO:0005634//nucleus;GO:0043226//organelle;GO:0043227//membrane-bounded organelle;GO:0110165//cellular anatomical entity;GO:0043229//intracellular organelle;GO:0005622//intracellular;GO:0005488//binding;GO:0003700//DNA-binding transcription factor activity;GO:0043565//sequence-specific DNA binding;GO:0003676//nucleic acid binding;GO:0003677//DNA…	THG22470.1|0.0e+00|hypothetical protein TEA_002238 [Camellia sinensis var. sinensis]
isoform_33297	ACCTCCAAACCAACCAAACCAAAGCGATAAGCCTTACCCTACTCTTACTCACCACCTATACATATACACAGTGCTATTGCTTCCAGAGAGAGAAAACAAA AACCATAAAGTAGAGAGAGAGAGAGAGAGAGAGAGAGAAGGCAGTTTAAGTTTTTGGTTGATTTCTTTGATTCTCTGATCGATTTTGAGTTTGTTCGCTG GAAACTATGTCGAGTTCGTCTGGTTCTGCTGATTCCGGGAGGTTTTCCGGCCATAGACACTCCTCCAGAGTGCCCGAGAAGTCGGCGTCGTCGAGCTTCT CTCAGACGTGTAGTTTGTTGAGCCAGTACCTGAAGGAGAAGAAAGGCACATTCGGAGATCTCAGTCTCGGCATGCCAACCGCAACGACAACCATGA…	1452	0.69	1.4	1.173	0.766	0.2	14.423	0.366	0.103	0.193	0.216	0.31	0.416	5.07	13.09	2.673	10.33	5.276	9.043	K13464//jasmonate ZIM domain-containing protein+ko04075//Plant hormone signal transduction;K13464//jasmonate ZIM domain-containing protein+ko04075//Plant hormone signal transduction;K13464//jasmonate ZIM domain-containing protein+ko04075//Plant hormone signal transduction;K13464//jasmonate ZIM domain-containing protein+ko04075//Plant hormone signal transduction;K13464//jasmonate ZIM domain-contai…		XP_028121972.1|4.2e-158|protein TIFY 10A [Camellia sinensis]
isoform_333338	ATCATCAACCAACTCATCCTTTCTCATCATTCACTGCAAGCAATCTTCATTCACATTCCTATAAAACTCTCTTCCTTTCAATACCAACTACAAAAACATC AATGGCTTCTTCTTCTTGTGGGAGCTCAATACTGTTGTTGATGATATCTGCAATTGTATTAAGCTCTGTATTGGCTGTTGTATCAGCTAGTAACTTCAAT CAAGACTTTACCATCACATGGGGTGATGGCAGGGCTAAAATCCTCAACAATTCCCAACTTCTTACCCTTTCTCTCGACAAAACCTCTGGCTCTGGCTTCC AATCCAGCAATGAATATCTCTTTGGAAAGATTGATATGCAACTCAAGCTTGTCCCTGGAAACTCTGCTGGCACTGTCACTGCCTATTATTTATCAT…	1116	0.05	0.06	0.02	0.053	0	11.11	0	0	0	0	0	0	0.933	1.823	0.763	2.67	0.203	0.383	K14504//xyloglucan:xyloglucosyl transferase TCH4 [EC:2.4.1.207]+ko04075//Plant hormone signal transduction;K14504//xyloglucan:xyloglucosyl transferase TCH4 [EC:2.4.1.207]+ko04075//Plant hormone signal transduction;K14504//xyloglucan:xyloglucosyl transferase TCH4 [EC:2.4.1.207]+ko04075//Plant hormone signal transduction;K14504//xyloglucan:xyloglucosyl transferase TCH4 [EC:2.4.1.207]+ko04075//Plant…	GO:0005975//carbohydrate metabolic process;GO:0008152//metabolic process;GO:0044260//cellular macromolecule metabolic process;GO:0044036//cell wall macromolecule metabolic process;GO:0005976//polysaccharide metabolic process;GO:0044042//glucan metabolic process;GO:0044264//cellular polysaccharide metabolic process;GO:0071840//cellular component organization or biogenesis;GO:0010410//hemicellulose…	XP_028116732.1|3.8e-167|xyloglucan endotransglucosylase/hydrolase protein 22-like [Camellia sinensis]
isoform_33390	AACACATGTCACTGCTTTGCACTACTAGCCAATAGTATATCCCTCTGTTGGTTCTCTCTCTAGATTTCTTAACATTCTGTTCTCTCTCTCTTCCTCTCTC TGTCATGGCAAAATTACCTGCTGAGCAACAACACCCAGTGGAGGCCTTGGGATGGGCAGCCAGAGACACATCTGGTGTCCTCTCTCCTTTCAAATTCTCT AGAAGGGCAACCGGAGAAAAAGACGTGACATTCAAAGTATTGTATTGTGGGATATGTCATTCTGACCTTCACAAAATCAAGAACGAATGGGGAAACACCA ACTATCCTTGTCTTCCTGGGCACGAGATTGTGGGTGTGGTAGCAGAGGTAGGTAGCAAGGTGCAGAAATTCAAAGTTGGAGACAAAGTTGGGGTGG…	1403	5.846	2.036	14.326	18.546	32.82	55.106	4.426	2.813	2.736	3.57	1.906	5.846	99.86	102.906	53.223	153.19	46.386	90.296	K00083//cinnamyl-alcohol dehydrogenase [EC:1.1.1.195]+ko01100//Metabolic pathways+ko01110//Biosynthesis of secondary metabolites+ko00940//Phenylpropanoid biosynthesis;K00083//cinnamyl-alcohol dehydrogenase [EC:1.1.1.195]+ko01100//Metabolic pathways+ko01110//Biosynthesis of secondary metabolites+ko00940//Phenylpropanoid biosynthesis;K00083//cinnamyl-alcohol dehydrogenase [EC:1.1.1.195]+ko01100//Me…	GO:0043167//ion binding;GO:0003824//catalytic activity;GO:0043169//cation binding;GO:0046872//metal ion binding;GO:0005488//binding;GO:0016491//oxidoreductase activity;GO:0046914//transition metal ion binding;GO:0008270//zinc ion binding;	AEE69008.1|6.4e-204|cinnamyl alcohol dehydrogenase 3 [Camellia sinensis]
isoform_334199	AGGCATGAGACATGCTTGCAAGGACGAAATTATCTGTACCGTGGGATGAGTTTCAAACCTGATAATAATTACTGCTACATACATAAGGCCATAAATAAAG CAACCCAAAACAGAATAATCAACCTCTTTTATAGAAGGAGAGAAAGATAGATAGAGACCCATTAAATATCAAAAAGTTTCACTGCTCTGAGAGAGAGAGA GAGATACTTTGACAAGAAAGCTTTGATCTTTTCCAGTTCTTGTGTTTCTTTCTGTTGAGTTTTGCTCCCGAAGAGGACTGTTGTCTCTCAAGAATTCCAT AGAAAAATTACTGCATAAGCATGAGAATCGTGGTTTGAATGGCGAGTCATAGAGTTGGATTGACTGGTTTAATGTCAGACACAGGACCTTCAAACC…	2204	1.196	0.953	1.073	0.85	0.943	3.166	0.693	0.27	0.56	0.393	0.886	0.46	1.673	2.726	1.126	1.056	0.563	1.316	K14431//transcription factor TGA+ko04075//Plant hormone signal transduction;K14431//transcription factor TGA+ko04075//Plant hormone signal transduction;K14431//transcription factor TGA+ko04075//Plant hormone signal transduction;K14431//transcription factor TGA+ko04075//Plant hormone signal transduction;K14431//transcription factor TGA+ko04075//Plant hormone signal transduction	GO:0043170//macromolecule metabolic process;GO:0044237//cellular metabolic process;GO:1901360//organic cyclic compound metabolic process;GO:0044271//cellular nitrogen compound biosynthetic process;GO:0019438//aromatic compound biosynthetic process;GO:0044260//cellular macromolecule metabolic process;GO:0034645//cellular macromolecule biosynthetic process;GO:0044249//cellular biosynthetic process;…	AZI71054.1|7.3e-255|transcription factor TGA2 [Camellia sinensis]
isoform_33426	AATCCAAACGCCAGGAGTACGGGGGGGGGGACCAAAGTAGTTTGGAAAGGGAAAACAAAAAAGCTCACGGAGAATAGAGAGAGAGAGGAGAGGGAAGAGG GAGAGAGAGAGAGAGGAGAGAGGAGAGAGAGAGAGAGAGAGAGAATGAGCGGAGTAGGGAAGACGGTGTGTGTGACGGGAGCGTCCGGGTACATAGCTTC GTGGCTTGTCAAGTTGTTGCTCCAACGTGGTTATACTGTCAAAGCCTCCGTTCGCGACCCTTCTGATCCAAAGAAGACACAGCACTTGCTTGCACTTGAG GGAGCCAAAGAGAGACTTCACTTGACTAAAGCAAACCTACTGGAAGAAGGTTGCTTTGACTCTCTGGTTGATGGGTGTGAAGGTGTTTTCCATACA…	1488	22.92	11.706	9.83	27.103	15.566	72.786	0.13	0.03	0.213	0.076	0.013	0	48.346	60.85	28.256	58.716	13.266	22.966	K09753//cinnamoyl-CoA reductase [EC:1.2.1.44]+ko01100//Metabolic pathways+ko01110//Biosynthesis of secondary metabolites+ko00940//Phenylpropanoid biosynthesis;K09753//cinnamoyl-CoA reductase [EC:1.2.1.44]+ko01100//Metabolic pathways+ko01110//Biosynthesis of secondary metabolites+ko00940//Phenylpropanoid biosynthesis;K09753//cinnamoyl-CoA reductase [EC:1.2.1.44]+ko01100//Metabolic pathways+ko01110…	GO:0003824//catalytic activity;	XP_031389137.1|1.7e-154|cinnamoyl-CoA reductase 1-like [Punica granatum]
isoform_334281	TTTTGGAAGACATCGATGGCTGGTTCACTGGTTAGAGGTGCTGCTTTGGGAGCTGCGTTTGGGGAATTATTTCGAGCCGTTGACAATGGGATAATTAATG CTGTGCAATTCAAGTCCACCCTCACAAGCCTTAGGTCGAGGCTGAATCAGATAAGCCCGATGCTAGAAGAAATCGACAAGCTAAACAGAAAATTGCGACG ATCGGAGCAAGACACTGAGATGTTCACCAACCGTTTGAAAAAAGGTCTACACTTAATAAATAAATGCGAGAAGATCCCCTGGTGGAATTGCTTCAAGAAA TGGTTCTACACAAATAAGCTTAAGGGCTTAGAACAATCTATCGTGATGTTCTTTCAGATCGAGGCGCAAGCACAGATGTCTATGGACAGCAGGAAG…	2849	1.283	1.81	1.02	0.683	0.58	2.93	0.276	0.38	0.47	0.403	0.286	0.376	3.44	3.406	2.573	2.303	2.726	3.123	K19613//leucine-rich repeat protein SHOC2;K19613//leucine-rich repeat protein SHOC2;K13415//protein brassinosteroid insensitive 1 [EC:2.7.10.1 2.7.11.1]+ko04075//Plant hormone signal transduction	GO:0097367//carbohydrate derivative binding;GO:1901265//nucleoside phosphate binding;GO:1901363//heterocyclic compound binding;GO:0005488//binding;GO:0017076//purine nucleotide binding;GO:0097159//organic cyclic compound binding;GO:0043531//ADP binding;GO:0032559//adenyl ribonucleotide binding;GO:0000166//nucleotide binding;GO:0032553//ribonucleotide binding;GO:0036094//small molecule binding;GO:…	THG03279.1|0.0e+00|hypothetical protein TEA_028376 [Camellia sinensis var. sinensis]
isoform_334740	AGAAAGCGAATCGAGAAGTTTCCGGTGGTGATGATCCAATGTTTCTGGATCATAAAGGGGCTCAGAGCGGCGGTTCCAGGAAGCGCCGTGATGTTCCTGA GGATGAATCTGCCATGGCTGTTTCGACTAGCTCTGGCAATGGCATGAATGATTGTGATGGTAAACGCATTAAGACAGGGGGATCTAGAGATGAATATGGT GATTCCAAAGCTGAAGCAGAAGCAAATTCAAGCAAGCCAGTGGAGCAGAATACAAAACCACCAGAGCCACCACCGAAGCAAGATTACATCCACGTGCGAG CAAGAAGGGGCCAAGCTACCGATAGCCACAGTCTAGCAGAAAGGGCTAGGAGAGAAAAGATAAGCGAGAGAATGAAAATTCTACAAGATCTAGTCC…	1069	0.553	0.673	0.233	2.143	0.156	6.436	0	0.446	0.54	0.07	1.153	0.116	2.933	3.626	3.753	2.126	2.39	2.47	K04733//interleukin-1 receptor-associated kinase 4 [EC:2.7.11.1];K11253//histone H3;K04733//interleukin-1 receptor-associated kinase 4 [EC:2.7.11.1];K12126//phytochrome-interacting factor 3+ko04712//Circadian rhythm - plant+ko04075//Plant hormone signal transduction;K12126//phytochrome-interacting factor 3+ko04712//Circadian rhythm - plant+ko04075//Plant hormone signal transduction	GO:0009889//regulation of biosynthetic process;GO:0031323//regulation of cellular metabolic process;GO:2001141//regulation of RNA biosynthetic process;GO:2000112//regulation of cellular macromolecule biosynthetic process;GO:0019219//regulation of nucleobase-containing compound metabolic process;GO:0051252//regulation of RNA metabolic process;GO:0019222//regulation of metabolic process;GO:0060255/…	XP_028085713.1|2.5e-123|transcription factor BHLH089-like [Camellia sinensis]
isoform_33658	ACTCACTCACTCCACAAATAAAATCCCCCCTCTCCTCCCTCTCTCTAGGCTTCAAAAACTTTGACCTTAATCATGGGTTTTATTTACAATTTCGCCACTC AATCTCCACTCATTCTACTCTTCTTCTTTATCAGCACCACCATGGTTTCACCATCTCACTCTGCTCTAGTAAAGCAACAACCGCTGGTTCTGAAATACCA CAACGGAGCTCTACTGAAAGGCAAAATCGCAGTAAATCTAATTTGGTACGGCCACTTCACACCAACCCAACGCTCCATCATCGTCGATTTCATCAACTCC CTCAACTCTCCGGCGAACCCACTTCCCTCCGCCGCAACCTGGTGGCGCACCACCGCCAACTACAAAGGCGGCCTCTCCACCCTCTTCGTCAGAACC…	1368	5.936	3.78	6.19	20.886	10.37	34.863	42.693	53.986	46.863	61.876	57.406	37.473	9.623	7.63	15.133	7.61	7.96	5.043	K00020//3-hydroxyisobutyrate dehydrogenase [EC:1.1.1.31]+ko00280//Valine, leucine and isoleucine degradation+ko01100//Metabolic pathways;K14299//nucleoporin SEH1+ko03013//RNA transport		XP_028063500.1|1.3e-172|protein EXORDIUM-like 2 [Camellia sinensis]
isoform_338509	AGAAAGCTAGAGAGAGAGAGAGAGAGAGAAGAATAAAGCTAGCAAATAGTAGAGTTCTCTGCATTTTCTACGACCCAATAAACAAAACCAAGTGTTGTTC TCGTGAGCAGCCTTCGCCGCCCCTTGAGAGAGAGAGAGAGAGTGGTCGCCGGACGTATAATGACTGCCGGCGGATCATCAGGGCGGTTACCGACCTGGAA GGAGAGAGAGAACAACAAGAGGAGAGAGAGGAGGAGAAGAGCTATTGCTGCCAAGATATTTACAGGTCTCAGAGCTCAGGGAAACTACAAGCTTCCTAAA CACTGCGACAACAACGAAGTCTTGAAAGCTCTCTGTTCCGAAGCTGGTTGGGTCGTCGAAGACGATGGCACCACTTATCGCAAGGTTTGCTTCCAA…	679	0.726	1.026	1.426	1.853	1.193	2.983	0	0	0.06	0.216	0	0.08	2.603	2.043	3.293	2.436	3.07	2.013	K14503//brassinosteroid resistant 1/2+ko04075//Plant hormone signal transduction;K14503//brassinosteroid resistant 1/2+ko04075//Plant hormone signal transduction;K14503//brassinosteroid resistant 1/2+ko04075//Plant hormone signal transduction;K14503//brassinosteroid resistant 1/2+ko04075//Plant hormone signal transduction;K14503//brassinosteroid resistant 1/2+ko04075//Plant hormone signal transdu…	GO:0070887//cellular response to chemical stimulus;GO:0007154//cell communication;GO:0044260//cellular macromolecule metabolic process;GO:0008152//metabolic process;GO:0090304//nucleic acid metabolic process;GO:0034641//cellular nitrogen compound metabolic process;GO:0033993//response to lipid;GO:0016070//RNA metabolic process;GO:0009742//brassinosteroid mediated signaling pathway;GO:0051716//cel…	XP_028109155.1|2.2e-37|BES1/BZR1 homolog protein 2-like [Camellia sinensis]
isoform_339547	CAACGACCATATCAGCTTGATCCGACTCAATCACTACCCACCGTGCCCAATCCCTCACCTAGCTCTAGGTATTGGTCGACACAAGGATGGCGGTGCCTTG ACTGTCCTTGCGCAGGATGATGTTGGAGGACTGGAAGTGAAGCGAAAAACAGACGGAGAGTGGGTTCGAGTTAAGCCCACTCCAGATGCTTATATTGTGA ATGTTGGTGACATTGTTCAGGTATGGAGCAATGAGAAGTATGAGAGTGTGGAGCATAGGGTGACGGTGAACTCTGAGAGAGAAAGATTCTCGATCCCATT CTTCTTCAATCCGGACCATCATGTCATGGTAGAGCCTTTAGAGGAGCTGACAGCTGAGCAAAACCCTCCCAAGTACAGGGCTTACAACTGGGGGAA…	584	0.166	0.306	0.123	1.406	0.863	5.15	0.183	0	0	0.093	0	0	9.473	9.673	18.253	4.726	1.313	3.803	K06892//feruloyl-CoA ortho-hydroxylase [EC:1.14.11.-]+ko01110//Biosynthesis of secondary metabolites+ko00940//Phenylpropanoid biosynthesis;K06892//feruloyl-CoA ortho-hydroxylase [EC:1.14.11.-]+ko01110//Biosynthesis of secondary metabolites+ko00940//Phenylpropanoid biosynthesis;K06892//feruloyl-CoA ortho-hydroxylase [EC:1.14.11.-]+ko01110//Biosynthesis of secondary metabolites+ko00940//Phenylpropa…	GO:0046872//metal ion binding;GO:0043169//cation binding;GO:0016491//oxidoreductase activity;GO:0003824//catalytic activity;GO:0043167//ion binding;GO:0005488//binding;	XP_028101998.1|1.2e-87|protein DMR6-LIKE OXYGENASE 2-like isoform X1 [Camellia sinensis]
isoform_34007	ATACCCATTCTCTCTCTCTCTCTCTCTCTCTCTCTCTCTCTCTCTCTGTGGAAACTCTGGTCAACAATACAAAGTAGAAATTTGGTGGTAAATTAATGAC GAAATCAGCAGAGGAAGTACACCCAGTGAAGTCATTTGGATGGGCTGCCAGAGACCACTCTGGCATTCTTTCTCCCTTCTCATTCTCAAGAAGGGCAACA GGGGCTGAAGATGTGAGGTTCAAGGTATTGTATTGTGGTATCTGTCACACTGACCTTCACCGAATTAAAAATGACTGGGGTGGCTCTAATTATCCCCTCC TCCCAGGGCATGAGGTTGTTGGTGTGGTGACTGAGGTTGGGAGCAAGGTTCAAAAGTTCAAAATTGGGGACAAAGTTGGGGTGGGGTGCCTGGTTG…	1430	0.3	0.046	0.046	1.21	2.826	5.813	0.23	0.216	0.2	0.36	0.26	0.49	8.146	7.076	3.016	7.243	1.056	4.013	K00083//cinnamyl-alcohol dehydrogenase [EC:1.1.1.195]+ko01100//Metabolic pathways+ko01110//Biosynthesis of secondary metabolites+ko00940//Phenylpropanoid biosynthesis;K00083//cinnamyl-alcohol dehydrogenase [EC:1.1.1.195]+ko01100//Metabolic pathways+ko01110//Biosynthesis of secondary metabolites+ko00940//Phenylpropanoid biosynthesis;K00083//cinnamyl-alcohol dehydrogenase [EC:1.1.1.195]+ko01100//Me…	GO:0046872//metal ion binding;GO:0016491//oxidoreductase activity;GO:0003824//catalytic activity;GO:0043169//cation binding;GO:0005488//binding;GO:0008270//zinc ion binding;GO:0046914//transition metal ion binding;GO:0043167//ion binding;	QAV57563.1|2.8e-191|alcohol dehydrogenase 4 [Camellia sinensis]
isoform_340223	AGGATAGATTTGGAAATGGAAATGAAAAAAGAAAGAGAAATGTAAATAAGATATACCTACACTTTACCTAATTTTACACCCCTTTTCTCTTTTCCTTTTC AAATCTCTCTCTAAATCCTCCACCCAAACACAGCATAAAACTTCATTTTCACAGAAAAGAGAGATCAAAGAGCCACGAAATTTCGCGGAGTAAATCACCT TGTATTATATTATATACAGAAGTTGTGAAAGGAGACTCATACAGTAGAATTTAAATAGTGATTGAGGGAAATATATATACATACCACAAAGTATAAGTCC ATAAGCCATCTATTCAGGTACAGCTGGTGGAGGTATATGCTTTGTATATGATTCGAATAATAGAGCTAAAAAAGGTATATGCATTGTATATGATTC…	3442	0.843	0.66	0.61	1.16	0.99	3.746	0.233	0.15	0.183	0.183	0.14	0.19	1.83	2.14	0.683	0.896	0.58	1.383	K13457//disease resistance protein RPM1+ko04626//Plant-pathogen interaction;K13457//disease resistance protein RPM1+ko04626//Plant-pathogen interaction;K13457//disease resistance protein RPM1+ko04626//Plant-pathogen interaction;K13457//disease resistance protein RPM1+ko04626//Plant-pathogen interaction;K13457//disease resistance protein RPM1+ko04626//Plant-pathogen interaction	GO:0050896//response to stimulus;GO:0006950//response to stress;GO:0006952//defense response;GO:0016020//membrane;GO:0031224//intrinsic component of membrane;GO:0016021//integral component of membrane;GO:0110165//cellular anatomical entity;GO:1901265//nucleoside phosphate binding;GO:0000166//nucleotide binding;GO:0032555//purine ribonucleotide binding;GO:0032553//ribonucleotide binding;GO:0017076…	XP_028111910.1|0.0e+00|disease resistance protein RPM1-like [Camellia sinensis]
isoform_34042	AGCATATACAAAGCCACAATTTTTACATTTTTGCAAATACCATATTCATATAAAATGGAACAAGAAAAGAGGATTGCTGTTGTTACCGGAGGAAACAAAG GAATTGGGCTAGAAATTTGCAGACAATTAGCTTCTAATGGGATAATGGTGATTTTAACAGCAAGAGATGAGAAACGCGGTCTCGAAGTTGTGGAAAATCT CAAAGCTTGTGGGCTATCTGGTATACTTTTTCACCAACTTGAGGTGACAGACCAAGCCAGTATTGCTTCCATGGCTGATTTCATCAAAAATAAATTCGGA AAGCTTGACATATTGGTGAATAATGCAGGAATTAGTGGAATCATAATGGATGAGGACGCTCAAAAGAGGCTAAAGCGGGTTGATATTGTAAGTTCA…	1208	43.77	93.303	97.006	93.37	78.976	198.59	9.446	8.743	16.793	3.916	12.373	8.356	83.193	67.403	32.176	86.066	18.18	47.306	K15095//(+)-neomenthol dehydrogenase [EC:1.1.1.208]+ko00902//Monoterpenoid biosynthesis+ko01110//Biosynthesis of secondary metabolites;K15095//(+)-neomenthol dehydrogenase [EC:1.1.1.208]+ko00902//Monoterpenoid biosynthesis+ko01110//Biosynthesis of secondary metabolites;K15095//(+)-neomenthol dehydrogenase [EC:1.1.1.208]+ko00902//Monoterpenoid biosynthesis+ko01110//Biosynthesis of secondary metabo…		XP_028056256.1|1.9e-143|short-chain dehydrogenase/reductase 2b-like [Camellia sinensis]
isoform_341804	CACGGGGAACACAACACTCAACAACCAAAACAAGTCTCTTTCAAGCAAAGCCTCTCTCTCCAATCTCTCCAAAAATGGCTTCTCTTTACTATCTCACCAC CATCCTCACTTCACTCCTTTTACTTTCTACCCTACCCGATCCTTCCTCCGCCACATCCCGCAAGCTCGCAGCTCTGGTTAAGCAACAACCTCTCGTACTT AAATACCACAACGGCCCACTTCTCAAAGGCAATCTCACTCTCAACCTCCTCTGGTACGGCCATTTCTCCCCATCCCAGCGCTCCATAATTGTCGATTTCG TCCAATCCTTGAACTCCCCCAATACGCCGCCGCCCTCCGCTGGGTCCTGGTGGCAAACCACCGAGAAGTACAAAGCCGGCGCCTCCACTCTCGTCC…	1295	0.023	0.173	0.07	0.123	0.133	30.676	0.07	0	0.023	0.016	0	0.116	3.21	1.893	3.456	1.436	1.27	1.59	K00020//3-hydroxyisobutyrate dehydrogenase [EC:1.1.1.31]+ko00280//Valine, leucine and isoleucine degradation+ko01100//Metabolic pathways;K14299//nucleoporin SEH1+ko03013//RNA transport		XP_028094269.1|3.6e-177|protein EXORDIUM-like 2 [Camellia sinensis]
isoform_343097	ATCACTCACAAGCTCAAACCATCTCAGCTTCCATCTCTCTCAAAAAAAGACGTCTGTGATCGAGGTTAAAAAATGGCTTATCTTGTATCAACCCATTTCA TTCTACAACTTCTCTTTCTTGTCTCTCTCTTCCATGTCTCCTTTGCCTCAAGAAAGCTCACTGAGCTGGTTCAAGATCAGACTAATCTCCTTCAATACCA CCATGGCCCTCTTCTCTCTGGCAAGATCTCAATCAATCTCATTTGGTACGGCAAATTCAATCCCACCCAACGAGCCATTATCTCCGATTTTCTCACCTCC CTGTCTTCTTCCCCACATCAAACCCAACCATCGGTCGCCACCTGGTGGAAGACCACCCAAAACTACTACCACCTCGCTAACTCCAAGAAACCCTCC…	1263	0.123	0.21	0.246	0.846	0.226	45.983	0.086	0.053	0.07	0.05	0	0.133	5.39	5.61	4.38	2.673	2.696	3.65	K00020//3-hydroxyisobutyrate dehydrogenase [EC:1.1.1.31]+ko00280//Valine, leucine and isoleucine degradation+ko01100//Metabolic pathways		XP_028074519.1|2.0e-132|protein EXORDIUM-like [Camellia sinensis]
isoform_3439	ACAGTCGACACGTGCAGTTAAGGATTTAGAGAGCAGAAGCAACGCCCTCTCACCTCTCTCGCTCTCTCTGTCTCTCTCTCTCTAAAAATTTCACTTTGCT AGAAACGGAGAAAAGTTCTCTCTCTCTCGTTGTTGTTGTTCAAACTACCGATCGTTTGTTTTCCGGGAAAATTAAAAGTTTTCTCAATTGGGTTGTCACC GTCGGGGAATATTTTCGGTACAAGATTGTTACTTGTTATCCTGCTTATCAACAGCCAATAATGCTGTTGAGCTTGTGAGATCTGAGAAAATTGAGCTATG ACCGAATGGGTGTTGAAAAAGAAGATGTATTGGACTGTGACAACTAAGATGCGTTTGTTCTTGACTTGCTTGTTCATATCTTGAACGTATTGGATT…	2828	9.576	9.556	12.886	15.816	10.313	26.463	8.626	7.236	8.34	8.126	8.373	8.82	21.846	25.196	20.52	29.54	25.423	26.743	K22484//transcriptional regulator CBF1;K13422//transcription factor MYC2+ko04016//MAPK signaling pathway - plant+ko04075//Plant hormone signal transduction;K13422//transcription factor MYC2+ko04016//MAPK signaling pathway - plant+ko04075//Plant hormone signal transduction;K13422//transcription factor MYC2+ko04016//MAPK signaling pathway - plant+ko04075//Plant hormone signal transduction;K13422//t…	GO:0046983//protein dimerization activity;GO:0005515//protein binding;GO:0005488//binding;	ANB66342.1|0.0e+00|MYC2 trancriptor [Camellia sinensis]
isoform_344178	AAGCTCAAGCAAGCACCCTGTGTGTGTGTGTGTGTTTACAAATTCTCTCTCCTGCACCACTTTGACAATAGTGGTTTTTTCAAACCATGGCCAAGTATAC TACTTTGGCAAGTCTTTTAATCCTTCTTCTGAACTTGGGGACTTTGCTAACTACACTTGCATGCCCTTACTGTCAATACCCAACGCCTCCTTCCATACCA CCCAAATTGCCTCCCTTGCCACCCCAACATCCTTCTAAACCACCACCCAAACCTCCTGTTGTGAAACCGCCTTACGTCCCCAAACCACCCGTCGTTAAAC CCCCATATGTGCCCAAACCACCCGTTGTTAAACCACCATATGTTCCCAAACCACCCGTTGTTAAACCACCCTACGTTCCCAAACCTCCAATTGTGA…	1140	12.696	16.22	12.006	10.486	6.54	1.373	8.326	9.966	9.796	14.286	11.743	10.906	3.94	2.476	8.636	4.193	10.326	5.806	K20547//basic endochitinase B [EC:3.2.1.14]+ko04016//MAPK signaling pathway - plant+ko00520//Amino sugar and nucleotide sugar metabolism+ko01100//Metabolic pathways;K02184//formin 2;K02184//formin 2		XP_028080429.1|2.8e-64|36.4 kDa proline-rich protein-like [Camellia sinensis]
isoform_344789	ACAAATCTCCATTGTTGCCTTCTGATCCTTACCGGAGAGCACAGGCTAGGTTTTGGGCTGATTTCATTGACAAGAAGATTTATGTGGCATGTAAGAAGGT ATGGATGAGTAAAGGAGAAGATCAAGAGACAGCCAAAAGAGAACTGATAGAGATCTTTAAGTTGCTAGAGGAAGAGCTAGGTGACAAGCCCTACTTTGGT GGTGACAACTTTGGGTTGGTTGACATTGCACTTGTCCCATTTTATAGCAGGTTTTACACATTGGAGAAATTTGGAAATTTCAGCATAGAAGCAGAGTGCC CCCTTTTGGTGGCATGGGCTAAAAGGTGTATCAAAAAGGAAAGTGTGTCCAAGTCTCTTCAAGACCCAGAAAAACTCTATGAGTTTGTTGTCAAGC…	676	2.49	3.19	1.933	2.406	1.863	8.013	1.503	0.843	0.96	0.713	1.04	1.81	7.036	8.73	4.186	5.13	6.09	5.376	K00799//glutathione S-transferase [EC:2.5.1.18]+ko00480//Glutathione metabolism;K00799//glutathione S-transferase [EC:2.5.1.18]+ko00480//Glutathione metabolism;K00799//glutathione S-transferase [EC:2.5.1.18]+ko00480//Glutathione metabolism;K00799//glutathione S-transferase [EC:2.5.1.18]+ko00480//Glutathione metabolism;K00799//glutathione S-transferase [EC:2.5.1.18]+ko00480//Glutathione metabolism	GO:0003824//catalytic activity;GO:0016740//transferase activity;	XP_028091852.1|1.6e-72|glutathione S-transferase U25-like isoform X1 [Camellia sinensis]
isoform_345229	AGATGGTGTAGGGATTAGGTATTGGTCTGATCTCAAAATATTCTCTCCTCCTCAAACTCTCCTGCAAAACCTCTCTGAATCTGATTGTTTCTCTTTGATG GATGTTAATGCTCTTGTTTGTCTTTGGTGAAAAGCTTTTCTCTTCACTGTCGACCGTGAGTTGTTAAGGCTGTGAATGTTTAATCTCTAAGACACTCTGG AAAGTTTCCAAGGCCTACCAAGTTTTACTGATATCTGCAAGGCTATAAATGGAATTGAGCTGCTGCAATTGAACCAGCTGGACCTCTGGGGAATACCAAA GCTCAATAGTTTTTGCAATACTTCGGATAGCAATTACGATACTATTCAACCTCTCTTCAATAAGGTTGAATTAATTACCCTTGAGCATTTGTCGAT…	2339	2.546	1.773	2.386	3.463	1.566	3.44	1.203	0.556	0.233	0.706	0.67	0.426	2.93	2.763	1.903	2.203	2.196	3.49	K13459//disease resistance protein RPS2+ko04626//Plant-pathogen interaction;K13459//disease resistance protein RPS2+ko04626//Plant-pathogen interaction	GO:0043168//anion binding;GO:0036094//small molecule binding;GO:0032553//ribonucleotide binding;GO:0017076//purine nucleotide binding;GO:0097159//organic cyclic compound binding;GO:0032559//adenyl ribonucleotide binding;GO:0030554//adenyl nucleotide binding;GO:0043167//ion binding;GO:0097367//carbohydrate derivative binding;GO:0032555//purine ribonucleotide binding;GO:1901265//nucleoside phosphat…	XP_028125058.1|4.2e-269|disease resistance protein At4g27190-like isoform X1 [Camellia sinensis]
isoform_347219	TACTTCTATATATTATTATCATGATTTTTTGACTCTGGTAATCAAAGGATCAACCACTAAAATGGAAAAAGTCTTAACCATTTTCATTGCCATTGATTTA TCAAAAAACAATTTTGAAGGTGAGATTCCAGAAATCATTGGAAGCCTAAATTCAATCCAAGGGCTCAATTTATCTCATAATAGCCTTGCAGGTCATATAC CAACATCTCTTGCTAATTTGACAATGCTTGAGTGGTTAGACCTCTCTTCCAACAAATTCACTGGGGAGATCCCTCAACAACTAAGGAATTTGATATCCCT TGAAGTTTTGAACCTTTCGCAGAATCAACTAATAGGGCCGATACCACAAGGCAACCAATTTGGTACATTTTTAAATGATTCCTACATTGGCAACTT…	864	2.036	1.343	0.76	0.966	0.083	5.696	0	0	0	0.05	0	0	2.87	4.59	3.313	1.23	0.85	2.086	K19613//leucine-rich repeat protein SHOC2;K19613//leucine-rich repeat protein SHOC2;K03021//DNA-directed RNA polymerase III subunit RPC2 [EC:2.7.7.6]+ko03020//RNA polymerase;K19613//leucine-rich repeat protein SHOC2;K13420//LRR receptor-like serine/threonine-protein kinase FLS2 [EC:2.7.11.1]+ko04016//MAPK signaling pathway - plant+ko04626//Plant-pathogen interaction		XP_028088872.1|7.3e-118|receptor-like protein Cf-9 [Camellia sinensis]
isoform_347462	AGCAAGAATCGAACACAAACACAGCTCCTTTTTTTGCTAGATTCATCGAAACTCTCGACTACTATTCTGCGATGTTTGAGTCTATAGATGTGGCCCTGCC GAGGGACAGGAAAGAGCGTATTAACGTGGAGCAGCACTGTTTGGCTAGGGATATTGTGAACATCATTGCCTGTGAGGGCAAGGAGAGAGTGGAACGCCAC GAGCTATTTGGAAAGTGGAAGTCCAGGTTCACCATGGCAGGGTTTCGGCAATACCCTCTGAGCTCTTATGTCAACTCTGTGATAAAGAGCTTGCTGAGAT GTTACTCTGAACATTATACCCTGGTGGAGAAGGATGGAGCTATGCTGTTGGGGTGGAAAGACAGGAACCTGATCTCAGCGTCGGCTTGGCACTGAC…	710	0.513	0.096	0.28	1.34	0.503	7.273	2.09	0.68	1.24	1.32	1.326	1.676	2.523	2.28	3.136	2.723	3.733	2.643	K14777//ATP-dependent RNA helicase DDX47/RRP3 [EC:3.6.4.13];K14777//ATP-dependent RNA helicase DDX47/RRP3 [EC:3.6.4.13];K14777//ATP-dependent RNA helicase DDX47/RRP3 [EC:3.6.4.13];K14494//DELLA protein+ko04075//Plant hormone signal transduction;K14494//DELLA protein+ko04075//Plant hormone signal transduction		XP_028126203.1|2.6e-68|scarecrow-like protein 21 [Camellia sinensis]
isoform_34930	AATTCACCATTTACAAATCATCTCTCTCTCTCTCTCTCTCTCTCTCAAAAGCACTAGTTGGTTGGAAAAAAAATATGGAAAAAACACCGGAACAAGAACA CCCAGTGAAGGCCTTCGGATGGGCAGCCAGTGATCCATCTGGACTCCTCTCTCCCTTCAATTTCTCCAGAAGGGAAACAGGGGATCATGAAGTGACATTG AAAGTGCTATACTGTGGAATTTGTCACTCCGACCTTCACGTTGTCAGGAATGAATGGGGCACGTCCAAGTATCCTCTTGTCCCGGGGCACGAGATTGTAG GTGTTGTGACAAAGGTTGGCAATAAGGTGCAAAAGCTCAAAGTAGGTGACAAAGGCGCGGTGGGGTGCTTCGTTGGATCATGTCGTTCCTGCGACC…	1351	32.35	41.693	29.623	24.166	16.206	77.1	73.06	34.373	47.45	46.99	57.66	55.516	85.746	106.953	47.49	78.92	33.926	56.606	K00083//cinnamyl-alcohol dehydrogenase [EC:1.1.1.195]+ko01100//Metabolic pathways+ko01110//Biosynthesis of secondary metabolites+ko00940//Phenylpropanoid biosynthesis;K00083//cinnamyl-alcohol dehydrogenase [EC:1.1.1.195]+ko01100//Metabolic pathways+ko01110//Biosynthesis of secondary metabolites+ko00940//Phenylpropanoid biosynthesis;K00083//cinnamyl-alcohol dehydrogenase [EC:1.1.1.195]+ko01100//Me…	GO:0016614//oxidoreductase activity, acting on CH-OH group of donors;GO:0005488//binding;GO:0016616//oxidoreductase activity, acting on the CH-OH group of donors, NAD or NADP as acceptor;GO:0043167//ion binding;GO:0046872//metal ion binding;GO:0045551//cinnamyl-alcohol dehydrogenase activity;GO:0016491//oxidoreductase activity;GO:0052747//sinapyl alcohol dehydrogenase activity;GO:0046914//transit…	XP_028084731.1|6.2e-172|probable mannitol dehydrogenase [Camellia sinensis]
isoform_349947	AGTTTTCCAATTCACGGCTTCAATTGGAAGAGCAATTCTAATAATCATAACCAGGATATCAAACGTGAGCGAACGAACTACTCTGATTTCGCTTTCCACA CCCAAACAAGGCCTCCAACAACATCATCCACTACAACTTTTCACTCTCAAGTTGTTCCCACTGGAAACCAAACATGGAGTTTCCAAGGAACTACCCAGCA AGAGGGTATGGTCAAATCTGAATTGGGTTCCATGCAGCAGGCCTACTCACCGGAGAATTCCACAATTCAGACCAATTCTCAAAGCAACAACATGGGCTTC AATCAGATTATAATCAGTATAACCAGTCATCATCTATAAGAGAGCAGAGAAGATCAGAAGATGGATACAATTGGAGGAAATATGGACAGAAGCAAG…	1724	0.956	0.903	1.493	1.32	0.733	4.313	0.513	0.42	0.69	0.353	0.39	1.05	1.936	2.193	1.793	3.923	1.5	2.303	K13424//WRKY transcription factor 33+ko04016//MAPK signaling pathway - plant+ko04626//Plant-pathogen interaction;K13424//WRKY transcription factor 33+ko04016//MAPK signaling pathway - plant+ko04626//Plant-pathogen interaction;K13424//WRKY transcription factor 33+ko04016//MAPK signaling pathway - plant+ko04626//Plant-pathogen interaction;K13424//WRKY transcription factor 33+ko04016//MAPK signaling…	GO:0043229//intracellular organelle;GO:0110165//cellular anatomical entity;GO:0043231//intracellular membrane-bounded organelle;GO:0005634//nucleus;GO:0043226//organelle;GO:0043227//membrane-bounded organelle;GO:0005622//intracellular;GO:0003700//DNA-binding transcription factor activity;GO:0005488//binding;GO:0140110//transcription regulator activity;GO:0003677//DNA binding;GO:0043565//sequence-…	XP_028106608.1|4.3e-109|WRKY transcription factor WRKY24-like [Camellia sinensis]
isoform_351178	AGGGATTGGGGGTTTGGAGGAGCTGCAAAATTTGCAGTACGTGGAGACAAATCATGATGATGGGCTCAGCCTAATTAAAGAGCTTGAGAAATTGAGGCGG CTAAGGAAGTTGGGAATTACGAAATTGCAAAGAGAACATGGGAGGGCTCTATATGCAGCCATTGAGAAGATGAAATACCTTCAACGTTTGAGTGTAATGG CCTCAAGTGATGATGAGATTCTGGATTTACAGTATATATCATCTCCACCTCAATATCTACAACGTCTCCGCTTGATTGGACGTTTAAAGAAGTTGCCCGA CTGGATCCCGAAACTTCAAAATCTAGTTACATTAATTCTATCGGGTTCAGGTATGACCAACAATGATCCAGTAAAAGCCCTTCAAGTCTTGCCTAG…	1042	2.913	2.113	3.223	2.76	1.896	5.676	0.02	0	0	0	0	0.02	6.84	6.42	5.62	5.586	4.516	7.253	K13457//disease resistance protein RPM1+ko04626//Plant-pathogen interaction;K13457//disease resistance protein RPM1+ko04626//Plant-pathogen interaction;K13457//disease resistance protein RPM1+ko04626//Plant-pathogen interaction;K13457//disease resistance protein RPM1+ko04626//Plant-pathogen interaction;K13457//disease resistance protein RPM1+ko04626//Plant-pathogen interaction	GO:0050896//response to stimulus;GO:0006950//response to stress;GO:0006952//defense response;GO:0032559//adenyl ribonucleotide binding;GO:0030554//adenyl nucleotide binding;GO:0000166//nucleotide binding;GO:0043531//ADP binding;GO:0097159//organic cyclic compound binding;GO:0005524//ATP binding;GO:0005488//binding;GO:0032555//purine ribonucleotide binding;GO:1901265//nucleoside phosphate binding;…	XP_028111910.1|4.1e-139|disease resistance protein RPM1-like [Camellia sinensis]
isoform_351973	TATATATTTAAACTTTGATTGTATTTTTGCAATATTTTAATGATTAGGGTTGTAATTTTTTGGCCCAATGTCGAAAGAATGTGAAATTTTTCGATCCAAA TAATGTAATATTGACACATATGAAATTATATGCCTACTTGATAATTATTTTAACTTGAAATGAAAGTCGTCAAAATCGTTCACATCTCCCTATAAATTTC TTGTACAATTTTCCATTTGCATAACATTACATTGTTGTATAATATTGCGATTCATTTTATAACTTGTAGGAGCTACTACAAGTGCACATTTCCAGGATGC CCGGTGAGAAAACACGTTGAGCGAGCTTCCCACGACCTAAGAGCGGTGATTACAACCTACGAAGGCAAGCACAACCACGACGTTCCCGCAGCACGT…	1128	0.443	1.216	0.833	1.266	0.373	4.003	0.403	0.346	0.573	0.18	0.45	0.736	2.1	3.53	1.69	2.513	1.22	3.193	K13424//WRKY transcription factor 33+ko04016//MAPK signaling pathway - plant+ko04626//Plant-pathogen interaction;K13424//WRKY transcription factor 33+ko04016//MAPK signaling pathway - plant+ko04626//Plant-pathogen interaction;K13424//WRKY transcription factor 33+ko04016//MAPK signaling pathway - plant+ko04626//Plant-pathogen interaction;K13424//WRKY transcription factor 33+ko04016//MAPK signaling…	GO:0043226//organelle;GO:0043231//intracellular membrane-bounded organelle;GO:0005634//nucleus;GO:0043227//membrane-bounded organelle;GO:0110165//cellular anatomical entity;GO:0005622//intracellular;GO:0043229//intracellular organelle;GO:0140110//transcription regulator activity;GO:0043565//sequence-specific DNA binding;GO:0003677//DNA binding;GO:1901363//heterocyclic compound binding;GO:0003700/…	THG22470.1|6.7e-79|hypothetical protein TEA_002238 [Camellia sinensis var. sinensis]
isoform_353211	TTCCTAAGAAAATTCTGGAGTTGATGAACGTTCCTGGACTCACTAGAGAAAATGTTGCCAGCCACCTTCAGAAATATCGGCTTATACCTCAGAAGGCTAA GTGGAGTATCACAGCACCAAAGTGGACTCAATAACTCTTTCGGCAGACCTCCAGACGCAACCTTTGGGTCGGTGTCTTCATTCAATGGGCTTGATCTTCA AGCGCTTGCCGCCACGGGTCAAATCCCAGCACAAAGTCTAGCCACACTCCAAGCAGCGGCCTTGGGAAGGTCCACCACCAAATCTGGCATATCTGTGCCC CTCATGGATCAAAGGAACCTTTTCAGCTTCGAAAGTCCAAAATTAAGATTTGGAGAGGGCTCGCAACAGCCACAACAAAGCAACAACAACAATAAA…	1801	0.633	0.553	0.356	1.223	0.28	6.47	0.053	0.143	0.04	0.153	0.093	0.136	1.656	2.61	1.943	1.456	0.886	0.85	K14491//two-component response regulator ARR-B family+ko04075//Plant hormone signal transduction;K14491//two-component response regulator ARR-B family+ko04075//Plant hormone signal transduction;K14491//two-component response regulator ARR-B family+ko04075//Plant hormone signal transduction;K14491//two-component response regulator ARR-B family+ko04075//Plant hormone signal transduction;K14491//two…	GO:0050794//regulation of cellular process;GO:0007165//signal transduction;GO:0050896//response to stimulus;GO:0065007//biological regulation;GO:0051716//cellular response to stimulus;GO:0009987//cellular process;GO:0050789//regulation of biological process;GO:0000160//phosphorelay signal transduction system;GO:0023052//signaling;GO:0035556//intracellular signal transduction;GO:0007154//cell comm…	XP_028068255.1|7.4e-189|two-component response regulator ARR2-like [Camellia sinensis]
isoform_353255	ATTTTCAAAATGTTTATAAATATTTACAACACTTTCGAAAACTCTTCCCCTCCTTCCTTCACTCATCAGCCCCTACCCCGTCTCTCTCTCGCCGGAGTTT CAGTATCTCCGGTGAGCTTTTGGTTTCTTTTCTTTTTTCAGTTCACATTTCAAGCGTTAAAATACTCAAACTTTAAGTCTCAATTTCAGTTGTTTTTCCA GTCAACTCTAGGTTGATAGACTAAAACCCATATCTACAACCCAAACAATTTCTTGTATTCTTGATTTTCCGGCGACAAGAACCTGATTTTCTCTAAAAAG ACTGACCAACTTTTCTTTGTTTTTGTGGGTTTTTGTCGGTTTTTGAAGGTTTTAGTTAACTTTTTCAAGAACTACCGCACTCAAAACACGGCTCTG…	1494	14.833	16.376	10.23	11.3	7.796	29.833	8.483	8.27	11.733	7.723	7.703	9.246	40.916	35.286	26.076	24.38	18.463	24.373	K05765//cofilin;K05765//cofilin;K12126//phytochrome-interacting factor 3+ko04712//Circadian rhythm - plant+ko04075//Plant hormone signal transduction	GO:0043226//organelle;GO:0043229//intracellular organelle;GO:0043231//intracellular membrane-bounded organelle;GO:0110165//cellular anatomical entity;GO:0005622//intracellular;GO:0005634//nucleus;GO:0043227//membrane-bounded organelle;GO:0003700//DNA-binding transcription factor activity;GO:0005515//protein binding;GO:0001216//DNA-binding transcription activator activity;GO:0140110//transcription…	XP_028080354.1|1.2e-78|transcription factor bHLH153 isoform X1 [Camellia sinensis]
isoform_353787	AAGGGATTTCGACGATTTTGGGATGGTTTGGTACAGACTACAAGGGATTTCGACGACTAAAATACTGGCTCCAACCTCCTCTCTTTGGCACTAAAACAAA CACCTTAAACACAATTCGCTAAACACACCTTCGTTCTCTCTTCTTCTTCAGTCAATCTTCCATCTTCACTGAGTTTTTACACATCATCATCAATGTCGGA CGAAGTCATTCTCTTGGACTTCTGGGTTAGCCCTTTTGCGACGAGGGTGAAAATTGCCTTGGCTGAGAAAGGGGTAGAGTATGAGTCCAGAGAAGAGGAC CTGAGCAACAAGAGTCCACTGCTCTTGAAGATGAACCCTGTTCACAAGCAAGTCCCAGTGTTGATCCACAACGGCAAACCGGTGTGCGAGTCACTC…	1075	11.626	7.406	8.306	14.833	16.946	24.86	2.516	1.69	1.64	1.156	1.24	2.003	12.67	15.696	10.576	11.993	10.493	14.726	K00799//glutathione S-transferase [EC:2.5.1.18]+ko00480//Glutathione metabolism;K00799//glutathione S-transferase [EC:2.5.1.18]+ko00480//Glutathione metabolism;K00799//glutathione S-transferase [EC:2.5.1.18]+ko00480//Glutathione metabolism;K00799//glutathione S-transferase [EC:2.5.1.18]+ko00480//Glutathione metabolism;K00799//glutathione S-transferase [EC:2.5.1.18]+ko00480//Glutathione metabolism		XP_028091848.1|2.0e-109|probable glutathione S-transferase [Camellia sinensis]
isoform_354925	ATCACATCAAGAGCACCATACCAAATGAGCAGCTCAACTTCTCCTCCCAAGCCGACTGAAAGCAAGTCATGGCTCGGCTTGGCAGCTCAATCTCCGGTGC AGTTTGAGCACCATTTGTAGTCATTTTGGCAGCATCAGTTATATTCAGCACTGTTATGTTGTATTTTTTACTATATGTTTCGGCTTATTTTGGTTATTGA AGCTACAAAGCCAGCCATTAGATCTAACTGTTTCGATCTTACTTTTAGTTTGTGTAATTAGATTAATGGGAAAGTCTTCATTATATATTATCTTTATTG	299	0.44	0.113	0.36	1.33	0	16.01	0	0	0	0	0.05	0	4.146	10.616	2.483	8.363	6.503	8.773	K13464//jasmonate ZIM domain-containing protein+ko04075//Plant hormone signal transduction		XP_028121972.1|9.9e-14|protein TIFY 10A [Camellia sinensis]
isoform_35514	AAAACAAGAAGTACCCCTTCAAAGTCTCTCTCTTCACACTTAAAAACCCCAAAAACCAAACAGTCACACTCTCTCTTCTCTCTCTCTCTCCCTCTCTCTC TACACTCTTGCGTAACAAAACTGCACTTGAAACAGGCTTGAAATGAAGAAGAATCTGTGCTCCTGATCAATCCATGGAGAAGAAGAAACAAGAGCCAAAA ACCGAAAATCCGATGGCGAATTCGACATTTTCTGATCAGATTCCGACGAGCTTCCCTTTATCGGGCATCTTCGACATGCCATGTGAGGTAGAAAAAGGCT CTCTAGGCTTCATGGACATGTTAGGTATCCAAGATTATGGTTCATCATCTTTATTCGATCTGTTCCAAACTCCGGCGATGCCGCCTCAACCGCTCC…	1396	22.213	9.293	14.81	30.586	6.683	85.436	15.063	6.783	14.4	14.283	9.366	8.906	36.26	73.463	55.586	40.113	21.093	36.833	K12835//ATP-dependent RNA helicase DDX42 [EC:3.6.4.13]+ko03040//Spliceosome;K18835//WRKY transcription factor 2+ko04626//Plant-pathogen interaction;K13424//WRKY transcription factor 33+ko04016//MAPK signaling pathway - plant+ko04626//Plant-pathogen interaction;K18835//WRKY transcription factor 2+ko04626//Plant-pathogen interaction;K13424//WRKY transcription factor 33+ko04016//MAPK signaling pathw…	GO:0043231//intracellular membrane-bounded organelle;GO:0043229//intracellular organelle;GO:0005622//intracellular;GO:0005634//nucleus;GO:0110165//cellular anatomical entity;GO:0043227//membrane-bounded organelle;GO:0043226//organelle;GO:0097159//organic cyclic compound binding;GO:0003700//DNA-binding transcription factor activity;GO:0003677//DNA binding;GO:1901363//heterocyclic compound binding;…	XP_028109764.1|1.4e-187|probable WRKY transcription factor 48 [Camellia sinensis]
isoform_356298	ACTCACACAACTCCACAAATAAAATTCCCCCTCTCCTCCCTCTCTCTAGGCTTCAAAAAACTTTGACCTTAATCATGGGTTTTATTTACAATTTCGCCAC TCAATCTCCACTCATTCTACTCTTCTTCTTTATCAGCACCACCATGGTTTCACCATCTCACTCTGCTCTAGTAAAGCAACAACCGCTGGTTCTGAAATAC CACAACGGAGCTCTACTGAAAGGCAAAATCGCAGTAAATCTAATTTGGTACGGCCACTTCACACCAACCCAACGCTCCATCATCGTCGATTTCATCAACT CCCTCAACTCTCCGGCGAACCCACTTCCCTCCGCCGCAACCTGGTGGCGCACCACCGCCAACTACAAAGGCGGCCTCTCCACCCTCTTCGTCAGAA…	1402	1.403	2.23	2.613	11.796	6.476	22.346	1.913	1.836	1.83	3.106	1.956	1.586	11.32	6.98	10.496	10.6	6.86	6.376	K00020//3-hydroxyisobutyrate dehydrogenase [EC:1.1.1.31]+ko00280//Valine, leucine and isoleucine degradation+ko01100//Metabolic pathways;K14299//nucleoporin SEH1+ko03013//RNA transport		XP_028063500.1|1.9e-171|protein EXORDIUM-like 2 [Camellia sinensis]
isoform_356688	TAATTAAACCTAAGATCTCATACCACAAATCATGCTACACAACTACTAAGTTAAATGTTCAGTAATAACAAAGCTATTTTTTAGCATTTGCTAAAGGAGA GCAAAGACAACCAAACATGATGCAAAGGAGTCTCTGCTTTCTCAATTCCATCAGATCTTCTAGTTTCTCTTCTTTATCTAAGATTGGAGCTTACTATGCA TCTCGGGCTGCATCTTCCCTCCAACAAGCCTTCGAACCATCTGCTTACAGTAGTAGTGATGATGCGGACAATGATATTGATCGGAACAATCTTGGATTCA GTGCCAAGCCGACCGATTATATGTATGTGACAAAATGCTTGGCAGATGGGATTTTCGAACAAGGCCAACTTCACCCCTATGGAAACATTGAATTGA…	1576	2.56	6.01	2.656	2.42	5.466	14.28	0.836	0.87	0.846	1.223	1.09	0.906	6.463	6.26	4.813	5.743	4.53	6.643	K00826//branched-chain amino acid aminotransferase [EC:2.6.1.42]+ko00290//Valine, leucine and isoleucine biosynthesis+ko00280//Valine, leucine and isoleucine degradation+ko00770//Pantothenate and CoA biosynthesis+ko01230//Biosynthesis of amino acids+ko01100//Metabolic pathways+ko01110//Biosynthesis of secondary metabolites+ko01210//2-Oxocarboxylic acid metabolism+ko00270//Cysteine and methionine …	GO:0009987//cellular process;GO:0043436//oxoacid metabolic process;GO:0009058//biosynthetic process;GO:1901576//organic substance biosynthetic process;GO:0009082//branched-chain amino acid biosynthetic process;GO:0008152//metabolic process;GO:0044281//small molecule metabolic process;GO:1901566//organonitrogen compound biosynthetic process;GO:0044238//primary metabolic process;GO:0006520//cellula…	THG09790.1|1.3e-216|hypothetical protein TEA_001562 [Camellia sinensis var. sinensis]
isoform_356912	CTGGCAAAGTCCCTATAGAAGTCTCCTTTCTGAGCAAATTGGTCTCGCTTGATCTCTCTTGCAATTATGATTTGAGGTTGGAAGAACCTGGATTTGAATT ACTTGTTCAAAACTTAACCAAGGTAAGAGAGCTTAATCTTGATAGTGTAAACATATCTTCAGTGGTTTCGAATTCCTTGCTCAATCTGACTTCTTTAACA CTTCTCGATCTTTCTTATTGTGGATTGCTTGGAAAATTTCCTGACGGAATATTCCATTTACCACATCTGAATGAGCTGAGTATATCGGTTAATTTTGCTC TCACTGGTTATTTTCCCGAGTTTATAAACTCGAGCAGTCCTCTCCAGTACTTGGCGCTTGGAAACACTAATTTCTCTGGAGAACTACCCGACTCAA…	2356	2.14	1.316	0.873	1.943	0.23	4.636	2.066	0.616	1.316	1.19	1.21	1.033	3.796	5.943	3.693	2.06	1.423	2.283	K13420//LRR receptor-like serine/threonine-protein kinase FLS2 [EC:2.7.11.1]+ko04016//MAPK signaling pathway - plant+ko04626//Plant-pathogen interaction;K13420//LRR receptor-like serine/threonine-protein kinase FLS2 [EC:2.7.11.1]+ko04016//MAPK signaling pathway - plant+ko04626//Plant-pathogen interaction;K13420//LRR receptor-like serine/threonine-protein kinase FLS2 [EC:2.7.11.1]+ko04016//MAPK si…		XP_028088273.1|1.0e-166|receptor-like protein Cf-9 isoform X1 [Camellia sinensis]
isoform_358074	TGGTTTCGAAGCTACTCGAACTCTGATTCTTGTTTTTTGAATTGGGTTTGGAACAGTTTGAAGAGATTGTGGATTTTTCTTTTTCTTTTTCTTTTTCTGG GTTTGATTTGCAGAGAAATAATGGAGGCCCAATACATACGAAAACACCACAAGCACGTACCCAAAGACAATCAGTGCACTTGCTCTCTCGTCAAAACACA TCAAAGCCCCCGTTGATCTCGTTTGGCCATTGGTGAGGAGCTTCGATCAGCCACAGAGGTATAAGCCCTTTGTCAGCAGATGTATCGTGCAAGGTGACCT TAAGATTGGTAGTCTCAGAGAGGTGAATGTGAAGTCAGGGCTTCCCGCCACAATGAGCACCGAAAGGTTGGAATTGCTTGATGATGAGGAGCACAT…	1976	2.876	1.823	2.516	1.843	1.933	0.266	1.343	1.426	1.216	1.64	0.946	0.806	0.62	0.233	0.55	0.53	0.743	0.373	K14496//abscisic acid receptor PYR/PYL family+ko04016//MAPK signaling pathway - plant+ko04075//Plant hormone signal transduction;K14496//abscisic acid receptor PYR/PYL family+ko04016//MAPK signaling pathway - plant+ko04075//Plant hormone signal transduction;K14496//abscisic acid receptor PYR/PYL family+ko04016//MAPK signaling pathway - plant+ko04075//Plant hormone signal transduction;K14496//absc…		XP_028112177.1|5.9e-38|abscisic acid receptor PYL9-like [Camellia sinensis]
isoform_35916	AATTTACTTCCATTTTATAAAATATTATTTTCTCTCTCTTTCTCACTCTCCTCCTTCCTTCCTTGCCTCCTTCCTACAACTTGCACATAAAAGCAAGCTT CTTTAACATCTCTATATATTGGGTCTCTCTTCTGGGTATTCATTCTTGCAAGTTTTAGAGCATTTGTGTTTGAAGCTTTTCTTGGAATTTTTTCTGGGAA TTCAGTTGTCATCACTGCTAGTTCAATCAACTTTCAACTTTCAAGTTTCAAGAAACAAATGGATTACATTAGTTTGCTTGACACTTCATTGGATCTCAAT GCCAAGCCTCTCAGATATGTCGACGATGCACCGAATAAAGAGGTGCAAAGCAATTTCATTGAGTTAGGAATGAAAACTTCAGTGAAACAAGAGGCT…	1379	3.29	3.283	2.606	3.343	0.496	32.033	0.396	0.19	0.613	0.166	0.27	0.326	22.156	26.796	11.596	31.396	22.693	18.073	K18835//WRKY transcription factor 2+ko04626//Plant-pathogen interaction;K18835//WRKY transcription factor 2+ko04626//Plant-pathogen interaction;K13424//WRKY transcription factor 33+ko04016//MAPK signaling pathway - plant+ko04626//Plant-pathogen interaction;K13424//WRKY transcription factor 33+ko04016//MAPK signaling pathway - plant+ko04626//Plant-pathogen interaction;K13424//WRKY transcription fa…	GO:0110165//cellular anatomical entity;GO:0005634//nucleus;GO:0043227//membrane-bounded organelle;GO:0005622//intracellular;GO:0043226//organelle;GO:0043229//intracellular organelle;GO:0043231//intracellular membrane-bounded organelle;GO:0140110//transcription regulator activity;GO:0005488//binding;GO:0003677//DNA binding;GO:0043565//sequence-specific DNA binding;GO:1901363//heterocyclic compound…	THF95040.1|4.8e-180|hypothetical protein TEA_009933 [Camellia sinensis var. sinensis]
isoform_359470	AGCTAAACATCAAAGAAAATTAATAATCCCATCAACTTAGAATCAGATCTTTGTTGTTATTTACACCATCTTTGATTGAGAGCTATGAACACCACCCACA ACCACCACCACCACCACCACCACCACCACAAGATGAGAGACAAAGTTGAAGATCAACCACCACCACTACCACCATCATCTACTGCCTCACCACCCTCAGC CTCCTCCTCTCCTGCACATGAATTCTCCTTCACAATCTCCCTCCACCAACCACCACAGTCCTCGACAAACCCCGAAAAAGCCAAATCTCTTCCTTCAATC GCCGCCGTGGATTTATCTCCGGCGGACGAGATATTCTTCCACGGCCACCTCCTCCCTCTCCACCTCCTCTCCCACCTCCCTGTCTCTCCTCGCTCC…	562	3.156	2.793	2.286	1.65	2.303	0.466	0.133	0	0	0.133	0.083	0.116	0.576	0.873	1.19	1.013	1.063	0.8	K14499//BRI1 kinase inhibitor 1+ko04075//Plant hormone signal transduction;K14499//BRI1 kinase inhibitor 1+ko04075//Plant hormone signal transduction;K14499//BRI1 kinase inhibitor 1+ko04075//Plant hormone signal transduction;K14499//BRI1 kinase inhibitor 1+ko04075//Plant hormone signal transduction;K14499//BRI1 kinase inhibitor 1+ko04075//Plant hormone signal transduction	GO:0110165//cellular anatomical entity;GO:0071944//cell periphery;GO:0016020//membrane;GO:0005886//plasma membrane;GO:0019207//kinase regulator activity;GO:0004857//enzyme inhibitor activity;GO:0098772//molecular function regulator;GO:0030234//enzyme regulator activity;GO:0019210//kinase inhibitor activity;	XP_028067593.1|5.0e-75|BRI1 kinase inhibitor 1 [Camellia sinensis]
isoform_36107	AGGGGGGAAGGAAACAAAAGCTCACGGAGAATAGAGAGAGAGAGAGAGAGAGAGAGAGAGAGAGAGAGAATGAGCGGAGTAGGGAAGACGGTGTGTGTGA CGGGAGCGTCCGGGTACATAGCTTCGTGGCTTGTGAAGTTGTTGCTCCAACGTGGTTATACTGTCAAAGCCTCTGTTCGCGACCCTTCTGATCCAAAGAA GACACAGCACTTGCTTGCACTTGAGGGAGCCAAAGAGAGACTTCACTTAACTAAAGCAAACCTACTGGAAGGAGGTTGCTTTGACTCTTTGGTTGATGGG TGTGAAGGTGTTTTCCATACAGCATCTCCTTTTTATCATGATGTCAAGGACCCCCAGGTGGAATTAATTGATCCCGCATTGAAGGGAACACTTAAT…	1350	5.023	1.65	3.053	7.953	4.72	17.393	0.066	0.176	0.116	0.61	0.123	0.05	12.923	14.813	8.426	18.173	2.956	6.653	K09753//cinnamoyl-CoA reductase [EC:1.2.1.44]+ko01100//Metabolic pathways+ko01110//Biosynthesis of secondary metabolites+ko00940//Phenylpropanoid biosynthesis;K09753//cinnamoyl-CoA reductase [EC:1.2.1.44]+ko01100//Metabolic pathways+ko01110//Biosynthesis of secondary metabolites+ko00940//Phenylpropanoid biosynthesis;K09753//cinnamoyl-CoA reductase [EC:1.2.1.44]+ko01100//Metabolic pathways+ko01110…	GO:0003824//catalytic activity;	THG19596.1|1.1e-181|hypothetical protein TEA_029283 [Camellia sinensis var. sinensis]
isoform_361689	CACGTCCAAGTATCCTCTTGTCCCGGGGTAGGTTCAATTCTCTCTCTCAAACCATACTTCAATAGATTCTAGTCATATGATATACATTTTGTATATATTT TCAGTATTTTACTTGTGTACACTAATATATACTTTGAGAAATGTTAAGGATCATGAAAAAAATTTCATGAAAATGATCATGAAAGATTAATGACCCTTAG ATTACCTTGATTAGTGTGTGGTGTTTTATTCTAAGTGTAATCCAAAGGTAACAAATCTTTCATAATCATTTTCATGAAAGACTTTTCATGATACCTAGCA TTGCTGTATATACTTTCGTTGTGTTTTTTCCCTGAACTATTTCATAAGCAATAATATTACCTACTTACAATTTTTATTGAGAAAGTGTCCGGAAAG…	1872	1.046	1.726	0.71	1.633	1.2	9.28	2.05	0.723	0.996	0.83	1.073	0.75	5.406	7.31	1.966	2.503	2.01	3.96	K00083//cinnamyl-alcohol dehydrogenase [EC:1.1.1.195]+ko01100//Metabolic pathways+ko01110//Biosynthesis of secondary metabolites+ko00940//Phenylpropanoid biosynthesis;K00083//cinnamyl-alcohol dehydrogenase [EC:1.1.1.195]+ko01100//Metabolic pathways+ko01110//Biosynthesis of secondary metabolites+ko00940//Phenylpropanoid biosynthesis;K00083//cinnamyl-alcohol dehydrogenase [EC:1.1.1.195]+ko01100//Me…	GO:0043167//ion binding;GO:0043169//cation binding;GO:0003824//catalytic activity;GO:0046872//metal ion binding;GO:0046914//transition metal ion binding;GO:0016491//oxidoreductase activity;GO:0008270//zinc ion binding;GO:0005488//binding;	THG07368.1|9.4e-94|hypothetical protein TEA_000368 [Camellia sinensis var. sinensis]
isoform_362646	CAGCGACAGCAGAACCGCAAATGAGCTTCTGAATCGGATTAGGCAGTATGCTTCTGCTTACGGTGATGGTACTGAGAGGTTGGCTTATTACTTTGCTAAA GCGCTGGAGGCACGCTTGGCTGGTGCTGGAACAACGTTGTACACAGCTTTTGTTTCAACCGGGATATCAGCTGCCGATATCTTGAAAGGTTACCAAGTTT ATATCAAAGCTTGCCCTTTCAAGAAATTGTCCAACTTCTATGCAAACCGATCAATTATGAAACTATCAAAGAAAGCAACGAGGCTTCACATAATCGATTT TGGTATTTTGTATGGGTTCCAATGGCCCTGCCTGATCCAACGCCTCTCCATGAGGGAAGGTGGGCCTCCTAAACTTCACATCACAGGAATCGAGCT…	1293	1.476	1.09	2.416	5.046	1.6	14.666	0.523	0.186	0.366	0.45	0.31	1.193	5.46	10.713	4	11.27	5.853	11.223	K14494//DELLA protein+ko04075//Plant hormone signal transduction;K14494//DELLA protein+ko04075//Plant hormone signal transduction;K14494//DELLA protein+ko04075//Plant hormone signal transduction;K14494//DELLA protein+ko04075//Plant hormone signal transduction;K14494//DELLA protein+ko04075//Plant hormone signal transduction		KAE9461061.1|3.1e-173|hypothetical protein C3L33_07004, partial [Rhododendron williamsianum]
isoform_36361	ACTCAACTCCACAAATAAAATCCCCCCTCTCCTCCCTCTCTCTAGGCTTCAAAAAACTTTGACCTTAATCATGGGTTTTATTTACAATTTCGCCACTCAA TCTCCACTCATTCTACTCTTCTTCTTTATCAGCACCACCATGGTTTCACCATCTCACTCTGCTCTAGTAAAGCAACAACCGCTGGTTCTGAAATACCACA ACGGAGCTCTACTGAAAGGCAAAATCGCAGTAAATCTAATTTGGTACGGCCACTTCACACCAACCCAACGCTCCATCATCGTCGATTTCATCAACTCCCT CAACTCTCCGGCGAACCCACTTCCCTCCGCCGCAACCTGGTGGCGCACCACCGCCAACTACAAAGGCGGCCTCTCCACCCTCTTCGTCAGAACCCA…	1230	7.193	5.366	7.253	13.3	8.65	76.636	0.15	0.996	0.533	0.353	0.803	0.13	9.94	8.433	16.883	7.93	8.013	5.806	K00020//3-hydroxyisobutyrate dehydrogenase [EC:1.1.1.31]+ko00280//Valine, leucine and isoleucine degradation+ko01100//Metabolic pathways;K14299//nucleoporin SEH1+ko03013//RNA transport		XP_028063500.1|1.1e-172|protein EXORDIUM-like 2 [Camellia sinensis]
isoform_364318	CCCACATCGCAGCCCTAGCTTCCAAACTCGGCCGAGTCAACTCAGTTAACTTTGTTCTCACGGCGGCGGACGTCGCTGTTGACGGGTTCTGCATGAGGTG CGGGACTCACGGGTCAACTCCGGGGAGGAAAAATCGGTTCGTTTACGCCTGGGTTGGGAACTCGGAGACTCAGTGTCCGGGTCAGTGTGCTTGGCCTTTT CACCAACCCGTTTACGGTCCCCAGACCCGGCCCCTGGTGGCTCCGAACGGCGACGTCGGCATCGACGGCGTGATCATCAACCTCGCCACCGTCCTCGCCG GCGCCGTCACCAATCCCTTCAACAACGGCTACTTTCAGGGCTCAGCCGCAGCGCCGCTGGAGGCGGTTTCGGCTTGCACTGGGGTTTTCGGATCCG…	679	6.253	9.253	11.076	5.26	11.063	31.42	31.083	18.62	20.83	22.936	27.156	34.603	5.093	4.4	5.746	4.603	6.043	5.363	K00020//3-hydroxyisobutyrate dehydrogenase [EC:1.1.1.31]+ko00280//Valine, leucine and isoleucine degradation+ko01100//Metabolic pathways;K14299//nucleoporin SEH1+ko03013//RNA transport		XP_028055497.1|4.6e-99|protein EXORDIUM-like 2 [Camellia sinensis]
isoform_365720	CCAGATCAGAACGCAATCCGAATGCAGTTAGGCGCTGAAAGAATGTGCATGCCCTCCCCCTCCATTTCTCAATTCATTCATGCCATTAAACAAACTGCTC TCGCTAACAGGCGTTGGATTCCCCCTATGGGAAAAGGGTCTCTTTATATAAGGCCTTTGCTCATAGGAAGTGGGCCTATACTGGGTGTGGCTCCATCACC TGAGTATACCTTCCTTGTCTATGCTTCCCCAGTTGGCAACTATTTCAAGAAAGGTTTGTCACCGTTGAACTTATATATCGAGGATGAATTCCATCGCGCC ACTCGTGGTGGAGTTGGAGGTGTCAAGTCCATCACCAATTATAGCCCGGTTTTGAGTGCATTAACTAGAGCAAAGAACAGAGGATTTTCTGATGTG…	1052	1.426	2.623	1.126	1.763	2.96	6.62	0.933	0.62	0.543	0.723	0.533	0.636	3.496	4.423	2.593	3.566	3.056	4.6	K00826//branched-chain amino acid aminotransferase [EC:2.6.1.42]+ko00290//Valine, leucine and isoleucine biosynthesis+ko00280//Valine, leucine and isoleucine degradation+ko00770//Pantothenate and CoA biosynthesis+ko01230//Biosynthesis of amino acids+ko01100//Metabolic pathways+ko01110//Biosynthesis of secondary metabolites+ko01210//2-Oxocarboxylic acid metabolism+ko00270//Cysteine and methionine …	GO:0046394//carboxylic acid biosynthetic process;GO:0009058//biosynthetic process;GO:0006520//cellular amino acid metabolic process;GO:0044283//small molecule biosynthetic process;GO:0044238//primary metabolic process;GO:0044249//cellular biosynthetic process;GO:0043436//oxoacid metabolic process;GO:0071704//organic substance metabolic process;GO:0044237//cellular metabolic process;GO:0009082//br…	XP_028079509.1|2.6e-141|branched-chain-amino-acid aminotransferase 2, chloroplastic-like isoform X1 [Camellia sinensis]
isoform_36582	ATGATCTCTCTCTCTCTCTCTCTGCATTTCTTAGAAATTGCAGGTAATTAATGGAGTCATCAGCGGAGGAAGTACATGCAGTGACGGCGTTTGGATGGGC AGCCAGAGACCAGTCTGGTATACTTTCTCCCTTCAAGTTCTCAAGAAGGGCAACGGGGGGTGAAGACGTGAGGCTCAAAGTGTTGTATTGTGGTATCTGT CACACTGATCTTCACAGAATTAAAAACGACTGGGGTGACTCCAATTACCCCCTCCTCCCCGGGCATGAGATTGTTGGTGTTGTGACTGAGATCGGGTGCA AGGTTCAAAAGTTCAAAGTGGGGGACAAAGTTGGGGTGACGGGCCAGATTGGAGCATGTCACTCATGTGACAACTGCGCCAACAATCTTGAAAATT…	1377	15.186	8.153	4.75	12.403	17.71	37.773	2.11	1.626	1.523	1.386	1.586	1.813	41.856	48.25	22.58	38.81	14.6	22.436	K00083//cinnamyl-alcohol dehydrogenase [EC:1.1.1.195]+ko01100//Metabolic pathways+ko01110//Biosynthesis of secondary metabolites+ko00940//Phenylpropanoid biosynthesis;K00083//cinnamyl-alcohol dehydrogenase [EC:1.1.1.195]+ko01100//Metabolic pathways+ko01110//Biosynthesis of secondary metabolites+ko00940//Phenylpropanoid biosynthesis;K00083//cinnamyl-alcohol dehydrogenase [EC:1.1.1.195]+ko01100//Me…	GO:0016491//oxidoreductase activity;GO:0043169//cation binding;GO:0043167//ion binding;GO:0008270//zinc ion binding;GO:0046914//transition metal ion binding;GO:0003824//catalytic activity;GO:0046872//metal ion binding;GO:0005488//binding;	XP_028051612.1|1.2e-186|8-hydroxygeraniol dehydrogenase-like [Camellia sinensis]
isoform_365917	AGCATCACCTGCGAAGTCTCCGGTAGCATCGCCTCCCAAGGCGGTGGCGACTCCTTCTCCAACTCCGTCGCCCTCCATGAAGGCACCGACCACCGCCCCT ACCACCGCACCACCGACCTCTGCTCCAGTTGCTCCTCGTACCGCTCCCGCCTCCACTCCCTCCGGCGCCACCGTTCCTCCATCCACGATCTCAGCCCCCG GACAATCTCCTTCTTCTACTCCTTCTAGCACCGGCGCATTGAACAGAGTCACCGTCGCCGGATCCGCTGCTGTAGTCTTCTTTGCCGCGACGTTGTTGAT TTAGATCCGATCTGGAGTTTACTCACTTCGCCGGAGTTTAAGATTAAGTCTGTTTTTTTAGGAGATATTATGTTCAATTTTATTTAGGGTTGGTTT…	544	0.44	0.393	0.243	10.106	1.943	96.34	0.643	0.71	0.42	1.21	0.76	1.003	12.966	32.85	12.583	58.56	5.95	11.32	K11855//ubiquitin carboxyl-terminal hydrolase 36/42 [EC:3.4.19.12];K10839//UV excision repair protein RAD23+ko04141//Protein processing in endoplasmic reticulum+ko03420//Nucleotide excision repair;K14492//two-component response regulator ARR-A family+ko04075//Plant hormone signal transduction;K04733//interleukin-1 receptor-associated kinase 4 [EC:2.7.11.1];K04730//interleukin-1 receptor-associate…	GO:0031224//intrinsic component of membrane;GO:0016021//integral component of membrane;GO:0016020//membrane;GO:0110165//cellular anatomical entity;	XP_028052190.1|5.4e-42|classical arabinogalactan protein 5-like [Camellia sinensis]
isoform_366322	CAGCTCTTAATGCCTACACGAGGGTTTTGGCTAAAAAATTCCCGAATTTTGGCATAAATTCAGTTACTCCTGGCTTTTGTAAAACAGATTTGAGCTTTAA TAATGGACAATACACGGCTGAAGAAGGTGCAAAAGGTCCTGTAAAGCTGGCTTTGACAGTTGGTGATGGGCCTTCTGGCCTGTTCTTCTTTCAGACGGAA GAAACAACCTTCTAGTATCCGCTAAGTGTTGAAATTTCCTAGGAACCCAACTGGGATTAGCTCTACTTTGATGAGATGCATGTACCATCAACCTTCCAAG AATAAACAGTTCCCAAATTTCTGATTTTTGTAACGAACTCAAATTACAAGCATGTGTTGTATTTTGAAGAGAGAGAGAGAGAGAAAAAAAAAAAAA…	456	0.186	0.29	0.153	0.706	1.76	4.103	0.38	0.17	0.08	0	0.086	0.26	7.616	4.986	2.87	8.94	1.366	4.316	K15095//(+)-neomenthol dehydrogenase [EC:1.1.1.208]+ko00902//Monoterpenoid biosynthesis+ko01110//Biosynthesis of secondary metabolites;K15095//(+)-neomenthol dehydrogenase [EC:1.1.1.208]+ko00902//Monoterpenoid biosynthesis+ko01110//Biosynthesis of secondary metabolites;K15095//(+)-neomenthol dehydrogenase [EC:1.1.1.208]+ko00902//Monoterpenoid biosynthesis+ko01110//Biosynthesis of secondary metabo…	GO:0016491//oxidoreductase activity;GO:0003824//catalytic activity;	XP_028118312.1|4.2e-32|(+)-neomenthol dehydrogenase-like [Camellia sinensis]
isoform_367004	AACTCAAAACTCATCACTGCAAGCAATCTTCATTCACATTCCTATAAAACTCTTTTCTTTTCAATACCAACCACAAAATCATCAATGGCTTCTTCTTCTT CTAGCTCAGTATTGTTTATGATATCTGCAATTGTATCAACCTCTGTATTGGTTGTTGTCTCAGCTAGTAATTTCAATCAAGACTTTACCCTCACATGGGG TGATGGCAGGGCTAAAATCCTCAACAATAACCAACTTCTTACCCTTTCGCTCGACAAAACCTCTGGCTCAGGCTTCCAATCCAATAATGAATATCTATTT GGAAAGATAGATATGCAGCTCAAGCTTGTGCCTGGAAATTCTGTTGGCACTGTCACTGCCTATTATTTATCATCACAAGGATCAACCCATGATGAG…	1358	0.773	2.026	2.26	10.116	2.296	75.556	3.743	1.126	2.143	1.716	1.393	3.87	28.03	30.503	24.843	27.496	17.48	21.486	K14504//xyloglucan:xyloglucosyl transferase TCH4 [EC:2.4.1.207]+ko04075//Plant hormone signal transduction;K14504//xyloglucan:xyloglucosyl transferase TCH4 [EC:2.4.1.207]+ko04075//Plant hormone signal transduction;K14504//xyloglucan:xyloglucosyl transferase TCH4 [EC:2.4.1.207]+ko04075//Plant hormone signal transduction;K08235//xyloglucan:xyloglucosyl transferase [EC:2.4.1.207];K14504//xyloglucan:…	GO:0071840//cellular component organization or biogenesis;GO:0044085//cellular component biogenesis;GO:0044262//cellular carbohydrate metabolic process;GO:0009987//cellular process;GO:0016043//cellular component organization;GO:0005976//polysaccharide metabolic process;GO:0044237//cellular metabolic process;GO:0010410//hemicellulose metabolic process;GO:0010383//cell wall polysaccharide metabolic…	XP_028096214.1|6.0e-82|probable xyloglucan endotransglucosylase/hydrolase protein 23 [Camellia sinensis]
isoform_36862	CGGGGGAGAAAACAAAAACCATAAAGTAGAGAGAGAGAGAGAGAGAGAGAGAGAGAAGGCAGTTTAAGTTTTTGGTTGATTTCTTTGATTCTCTGATCGA TTTTGAGTTTGTTCGCTGGAAACTATGTCGAGTTCGTCTGGTTCTGCTGATTCCGGGAGGTTTTCCGGCCATAGACACTCCTCCAGAGTGCCCGAGAAGT CGGCGTCGTCGAGCTTCTCTCAGACGTGTAGTTTGTTGAGCCAGTACCTGAAGGAGAAGAAAGGCACATTCGGAGATCTCAGTCTCGGCATGCCAACCGC AACGACAACCATGAATTTGTTCCCCGTTGCTATGAAATCGAGTGAGGTTTCCCGAAATGGAACTCCGGTGACGAGAAACCTCACGTCTATGGACTT…	1257	1.59	1.496	1.03	3.353	1.166	29.936	8.84	1.103	9.086	8.593	11.313	3.613	8.823	12.453	7.146	11.956	14.2	26.18	K13464//jasmonate ZIM domain-containing protein+ko04075//Plant hormone signal transduction;K13464//jasmonate ZIM domain-containing protein+ko04075//Plant hormone signal transduction;K13464//jasmonate ZIM domain-containing protein+ko04075//Plant hormone signal transduction;K13464//jasmonate ZIM domain-containing protein+ko04075//Plant hormone signal transduction;K13464//jasmonate ZIM domain-contai…		XP_028121972.1|3.6e-158|protein TIFY 10A [Camellia sinensis]
isoform_369036	TCCTCGTTCGCAATTTCAAACACTTGTTGGACAAAACACTCCACATCAATTCCTTTATTTCCCTCCATATCCTCTACCTCAGGCCCTGCGGGAATGTATG GTGGTCTCGCCAACTGCAGGATCAGATCCCATCTAACCCCTTGGAAGAAATCGTGGCCCTTGATTCCCTCCAGTGATATCCTCTGCTTTGGGTCCTTTTC CAGCAATTTACCAATCAAGTCCCTCAACGGCGTTGGCTCTCCGACGAGCTCCGGCGACTTGGTCAGAATCCGGTAAAACGTCTCCTTCCTATTCGACCCC CGAAACGGCGTCGCTCCGTACAGCATCTCATAGAGAACGACACCTAAGCACCACCAGTCGACGGCGAAATCGTGGCCGTCGCCTGAGATGATCTCC…	1370	0.14	0.58	0.506	0.746	0.74	6.23	0.55	0.39	0.283	0.353	0.576	0.493	2.03	1.606	0.986	2.416	0.78	1.37	K20714//serine/threonine-protein kinase OXI1 [EC:2.7.11.1]+ko04016//MAPK signaling pathway - plant;K20714//serine/threonine-protein kinase OXI1 [EC:2.7.11.1]+ko04016//MAPK signaling pathway - plant;K20714//serine/threonine-protein kinase OXI1 [EC:2.7.11.1]+ko04016//MAPK signaling pathway - plant;K20714//serine/threonine-protein kinase OXI1 [EC:2.7.11.1]+ko04016//MAPK signaling pathway - plant;K20…	GO:0005524//ATP binding;GO:0000166//nucleotide binding;GO:0097159//organic cyclic compound binding;GO:0004674//protein serine/threonine kinase activity;GO:0030554//adenyl nucleotide binding;GO:0003824//catalytic activity;GO:1901265//nucleoside phosphate binding;GO:0097367//carbohydrate derivative binding;GO:0032559//adenyl ribonucleotide binding;GO:1901363//heterocyclic compound binding;GO:014009…	XP_028089105.1|2.3e-137|serine/threonine-protein kinase OXI1-like [Camellia sinensis]
isoform_372901	ATGTTTTTGAAAAGCCAAAGCCAAAGCCAAAGCCAAAGCAAACCCAAAGCCGGCTGTCACTATAATCCACCTCCTCCATGATTTGGATTTGTTGTGGTTT TCTCCAACTTGTGGATTGTGGTTTGGATGCATATTTGATGTGGTGAGTGCTGGAATTTGAAAATCTGATCTATTTTGTGTGAATCGGACATCTTCAAGAG AAGAGAAGAGAAGGGTTTGAAGAAATCTTTGATTTTGAGGGAGAGAGATAAATGGGTTGTTTTCCTTGTTTTGATTCCAAGGAAGAGGAACAGCTCAATC CCGATAAACAAAGAGATCATCGCAATGAAATCCACCCAACTCTCCCCTCCAACATATCTAAATTATCTTCTGGAGGAGACAGACTGAAATCAAGAA…	1928	1.62	3.71	1.153	3.233	1.936	8.213	1.8	0.85	1.256	1.266	1.206	1.313	7.94	10.916	6.983	5.68	5.23	5.646	K13430//serine/threonine-protein kinase PBS1 [EC:2.7.11.1]+ko04626//Plant-pathogen interaction;K13430//serine/threonine-protein kinase PBS1 [EC:2.7.11.1]+ko04626//Plant-pathogen interaction;K13430//serine/threonine-protein kinase PBS1 [EC:2.7.11.1]+ko04626//Plant-pathogen interaction;K13430//serine/threonine-protein kinase PBS1 [EC:2.7.11.1]+ko04626//Plant-pathogen interaction;K13430//serine/thre…	GO:0000166//nucleotide binding;GO:1901265//nucleoside phosphate binding;GO:0005524//ATP binding;GO:0140096//catalytic activity, acting on a protein;GO:0016772//transferase activity, transferring phosphorus-containing groups;GO:0016773//phosphotransferase activity, alcohol group as acceptor;GO:1901363//heterocyclic compound binding;GO:0032553//ribonucleotide binding;GO:0043168//anion binding;GO:00…	XP_028076829.1|2.5e-105|serine/threonine-protein kinase PBS1-like isoform X2 [Camellia sinensis]
isoform_373742	TCCACAATTCTCCTAACCCTTATATCTTTCCTCGTCTCACAGTCTGAGCTTGTGCTCTCCTCGTGCCGTTCTGCTAGGGCTTTGCATTTCATTCTCTCTC ACATTTCTCAGTTTCTCAGTCTCTGTTTCAGAAGAAGCATCAGCTATGGGGAAGTGCTATCCAACTGTGAGCGAAGAGTACAAGAAGGCTATTGACAAAG CCAAGAGGAAGCTCAGAGGCTTCATCGCTGAGAAGAACTGTGCTCCATTGATGCTCCGTCTCGCATGGCACTCTGCAGGTACTTATGATGTGAGCAGCAA GACCGGAGGTCCGTTCGGGACAATGAGGCACAAGCTTGAGCAAGGTCACGAAGCCAACAATGGCCTTGAGATTGCTGTCAGGCTCTTGGAGCCTCT…	1316	2.196	3.826	2.443	2.88	4.733	6.106	2.36	1.843	2.053	2.25	2.34	3.04	6.836	6.48	5.95	6.493	5.436	8.003	K00434//L-ascorbate peroxidase [EC:1.11.1.11]+ko00053//Ascorbate and aldarate metabolism+ko00480//Glutathione metabolism;K00434//L-ascorbate peroxidase [EC:1.11.1.11]+ko00053//Ascorbate and aldarate metabolism+ko00480//Glutathione metabolism;K00434//L-ascorbate peroxidase [EC:1.11.1.11]+ko00053//Ascorbate and aldarate metabolism+ko00480//Glutathione metabolism;K00434//L-ascorbate peroxidase [EC:1…	GO:0006979//response to oxidative stress;GO:0006950//response to stress;GO:0050896//response to stimulus;GO:0016491//oxidoreductase activity;GO:0005488//binding;GO:0097159//organic cyclic compound binding;GO:0003824//catalytic activity;GO:0004601//peroxidase activity;GO:0016684//oxidoreductase activity, acting on peroxide as acceptor;GO:0016209//antioxidant activity;GO:1901363//heterocyclic compo…	AHI54569.1|9.4e-125|ascorbate peroxidase [Camellia japonica]
isoform_374816	AACTACAAAATACAAAACACCAATTAACACCAGTCCAATACAATCTTCATTGATTCTCTCATTTCATATTTTTTGCGATACATACAACCACAATGTGTCC TACCGGCACCAACCACCGCCTCGACACCGCCAGTGGTTCAAATATCCGGTCAGCGTTCGACGTTCTCGACGCCGATCGCGACGGCAAGATAAGCCCCTCC GACCTTAAAACATTCTACAAGGGGTTTTCCGGCGGCGGAGCTGAGGAGGAGGATGTGATTGTGTCGATGATGTCGGTGGCGGACTCCAACAAAGACGGGT TCGTGGAGTACAATGAATTCGAGACGGTGTTGAACGAGAGGAACGGCGGCGGCGGCGGCGGCGGAGGAGGAAGTAGGTGGGGGGTGATGGAGGAGG…	932	0.693	0.033	0.726	4.62	3.2	22.233	4.12	2.413	2.253	2.8	1.943	5.51	5.99	8.53	3.606	11.133	2.663	5.276	K02183//calmodulin+ko04016//MAPK signaling pathway - plant+ko04626//Plant-pathogen interaction+ko04070//Phosphatidylinositol signaling system;K02183//calmodulin+ko04016//MAPK signaling pathway - plant+ko04626//Plant-pathogen interaction+ko04070//Phosphatidylinositol signaling system;K02183//calmodulin+ko04016//MAPK signaling pathway - plant+ko04626//Plant-pathogen interaction+ko04070//Phosphatidy…	GO:0006950//response to stress;GO:0009628//response to abiotic stimulus;GO:0006972//hyperosmotic response;GO:0006970//response to osmotic stress;GO:0042538//hyperosmotic salinity response;GO:0009651//response to salt stress;GO:0050896//response to stimulus;GO:0005829//cytosol;GO:0005622//intracellular;GO:0110165//cellular anatomical entity;GO:0005737//cytoplasm;GO:0043169//cation binding;GO:00468…	XP_028077777.1|2.2e-83|calcium-binding protein CP1-like [Camellia sinensis]
isoform_376987	ACAGTCAGGAGCAGCACAGCTCCACAGAGAATCTTTCAGGGGCCAGCCCTTCCTATAACTCATCATTTGAAACTAGCAGTTACTTACAACAGGTAAGCCC TCCTCTGGACTGCCGTCGAGACAGTCTACCGTCTTGTTTTGGCAGAACTTCAATTTTACAGGATGCAAATAGTGGCCAAAACATAAAATACACACTGCAA GAATTAGAGACTGCTCTTATGGGGCCTGATGATGAGGAGGAAGTAACAACACCAAATCCTTCTCTTGGGGACAATAAGTGGCCACAAACATCGGGACAGA ATTCTATGGCATGGAACCAGGAATCCCAGGGCTCACATATGATCCAATCTCAGCCATCCCACACTTCAAGGTATGGTAAGCCAGGCGATGGATTTC…	1905	1.583	0.826	2.063	4.063	2.286	31.396	2.84	1.183	2.376	1.913	2.436	3.096	12.05	13.116	9.363	16.276	15.063	17.28	K14777//ATP-dependent RNA helicase DDX47/RRP3 [EC:3.6.4.13];K14494//DELLA protein+ko04075//Plant hormone signal transduction;K14494//DELLA protein+ko04075//Plant hormone signal transduction;K14494//DELLA protein+ko04075//Plant hormone signal transduction;K14494//DELLA protein+ko04075//Plant hormone signal transduction	GO:0006355//regulation of transcription, DNA-templated;GO:0019222//regulation of metabolic process;GO:0050794//regulation of cellular process;GO:0031323//regulation of cellular metabolic process;GO:2000112//regulation of cellular macromolecule biosynthetic process;GO:0051171//regulation of nitrogen compound metabolic process;GO:2001141//regulation of RNA biosynthetic process;GO:1903506//regulatio…	PSS16242.1|1.7e-252|Chitin-inducible gibberellin-responsive protein [Actinidia chinensis var. chinensis]
isoform_37899	AACTAATTGCATGAATAAATCCGATACTTGTGGATGGACTCGTATTGTTGTTGAGAAACCTTTTGGCAAGGATTTGGGCTCAGCCGAGGAACTGAGTGCG CAGATTGGAGAGTTATTTGAAGAACCACAGATTTATCGTATTGATCACTATTTGGGAAAGGAATTGGTGCAAAACTTGTTGGTACTTCGTTTTGCGAATC GCTTGTTTTTGCCATTGTGGAATCGTGACAACATCGATAACGTACAGATTGTGTTTAGGGAGGATTTTGGAACTGAAGGTCGTGGTGGGATATTTTGACG AATATGGAATCATCCGTGATATTATTCAAAACCATCTATTACAGGTTCTTTGCCTTGTTGCTATGGAGAAGCCTGTTTCTCTTAAGCCTGAGCATA…	1343	16.496	19.86	19.633	23.843	29.376	41.473	13.686	13.89	12.76	13.86	12.663	13.73	21.47	31.08	16.353	18.053	13.393	20.886	K00036//glucose-6-phosphate 1-dehydrogenase [EC:1.1.1.49 1.1.1.363]+ko00030//Pentose phosphate pathway+ko01100//Metabolic pathways+ko01110//Biosynthesis of secondary metabolites+ko01200//Carbon metabolism+ko00480//Glutathione metabolism;K00036//glucose-6-phosphate 1-dehydrogenase [EC:1.1.1.49 1.1.1.363]+ko00030//Pentose phosphate pathway+ko01100//Metabolic pathways+ko01110//Biosynthesis of second…	GO:1901135//carbohydrate derivative metabolic process;GO:0071704//organic substance metabolic process;GO:0006091//generation of precursor metabolites and energy;GO:0005996//monosaccharide metabolic process;GO:0006793//phosphorus metabolic process;GO:0006098//pentose-phosphate shunt;GO:0006739//NADP metabolic process;GO:0019637//organophosphate metabolic process;GO:0008152//metabolic process;GO:00…	XP_028056677.1|5.2e-147|glucose-6-phosphate 1-dehydrogenase, cytoplasmic isoform [Camellia sinensis]
isoform_379064	TATTCATTCTTGCAAGTTTTAGAGCATTTGTGTTTGAAGCTTTTCTTGGAATTTTTTCTGGGAATTCAGTTGTCATCACTGCCAGTTCAATCAACTTTCA ACTTTCAAGTTTCAAGAAACAAATGGATTACATTAGTTTGCTTGACACTTCATTGGATCTCAATGCCAAGCCTCTCAGATATGTCGACGATGCACCGAAT AAAGAGGTGCAAAGCAATTTCATTGAGTTAGGAATGAAAACTTCAGTGAAACAAGAGGCTAGTGCTCTAGTAGAGGAATTGAACCGGGTTAATGCCGAGA ACAAGAAATTGACAGAAATGTTGACAGTGTTGTGTGAGAATTACAATGCTTTGCAAAGACATTTGATGGATTATATGAGTAAGAATCCGGGGACGG…	1395	1.593	0.496	0.533	1.076	0.273	10.896	0	0	0	0	0.06	0	3.943	8.89	1.316	13.203	2.09	4.903	K18835//WRKY transcription factor 2+ko04626//Plant-pathogen interaction;K18835//WRKY transcription factor 2+ko04626//Plant-pathogen interaction;K13424//WRKY transcription factor 33+ko04016//MAPK signaling pathway - plant+ko04626//Plant-pathogen interaction;K13424//WRKY transcription factor 33+ko04016//MAPK signaling pathway - plant+ko04626//Plant-pathogen interaction;K13424//WRKY transcription fa…	GO:0005622//intracellular;GO:0043227//membrane-bounded organelle;GO:0043231//intracellular membrane-bounded organelle;GO:0005634//nucleus;GO:0043226//organelle;GO:0110165//cellular anatomical entity;GO:0043229//intracellular organelle;GO:0003677//DNA binding;GO:0003700//DNA-binding transcription factor activity;GO:1901363//heterocyclic compound binding;GO:0005488//binding;GO:0003676//nucleic acid…	THF95040.1|4.9e-180|hypothetical protein TEA_009933 [Camellia sinensis var. sinensis]
isoform_382478	AGCAAGCATTACAACCTTTGTTTTTGAATCTAGGAGCAAACATGGTCTCTAACAATCAACTCTTTCACCTCTTTTTCTTTCTTTGTTTTTTCCAGATTAC TTGTTTGCATGCCCAACTCTGCACTCAACAACAGACCTCTGCATTGCTCCAAATTTAAGCAACAATTTTCCTTCTATAAATATGCTTCCGATGAATATTA CTGTGATTCTGTCGGAATCCTTTCTTACCCGAAGATGGAGTCGTGGAAGGAGGGTTCTGATTGTTACTCATGGGATGGGGTCGAGTGTGACAACAACACA AGTCAAGTAATTGGCCTCGACCTCAGTTGCAGCTGGCTCCTAGGCACCATCCACCCCAATACCACCATCTTCTACTACTTTCCTCACCTCCAAAGC…	3105	2.65	4.13	2.036	6.223	0.853	14.636	8.873	3.163	5.61	5.776	5.25	5.543	11.116	11.266	7.903	6.946	4.346	5.556	K13420//LRR receptor-like serine/threonine-protein kinase FLS2 [EC:2.7.11.1]+ko04016//MAPK signaling pathway - plant+ko04626//Plant-pathogen interaction;K13420//LRR receptor-like serine/threonine-protein kinase FLS2 [EC:2.7.11.1]+ko04016//MAPK signaling pathway - plant+ko04626//Plant-pathogen interaction;K13420//LRR receptor-like serine/threonine-protein kinase FLS2 [EC:2.7.11.1]+ko04016//MAPK si…		XP_028119876.1|0.0e+00|receptor-like protein 7 [Camellia sinensis]
isoform_38301	AGGGGGGAAGGAAACAAAAGCTCACGGAGAATAGAGAGAGAGAGAGAGAGAGAGAGAGAGAGAGAATGAGCGGAGTAGGGAAGACGGTGTGTGTGACGGG AGCGTCCGGGTACATAGCTTCGTGGCTTGTGAAGTTGTTGCTCCAACGTGGTTATACTGTCAAAGCCTCTGTTCGCGACCCTTCTGATCCAAAGAAGACA CAGCACTTGCTTGCACTTGAGGGAGCCAAAGAGAGACTTCACTTAACTAAAGCAAACCTACTGGAAGGAGGTTGCTTTGACTCTTTGGTTGATGGGTGTG AAGGTGTTTTCCATACAGCATCTCCTTTTTATCATGATGTCAAGGACCCCCAGGTGGAATTAATTGATCCCGCATTGAAGGGAACACTTAATGTTC…	1324	4.48	11.97	6.236	9.216	11.256	20.873	0	0	0	0	0	0	15.233	14.91	10.2	8.64	9.266	14.816	K09753//cinnamoyl-CoA reductase [EC:1.2.1.44]+ko01100//Metabolic pathways+ko01110//Biosynthesis of secondary metabolites+ko00940//Phenylpropanoid biosynthesis;K09753//cinnamoyl-CoA reductase [EC:1.2.1.44]+ko01100//Metabolic pathways+ko01110//Biosynthesis of secondary metabolites+ko00940//Phenylpropanoid biosynthesis;K09753//cinnamoyl-CoA reductase [EC:1.2.1.44]+ko01100//Metabolic pathways+ko01110…	GO:0003824//catalytic activity;	THG19596.1|1.1e-181|hypothetical protein TEA_029283 [Camellia sinensis var. sinensis]
isoform_38337	TGGGAATTGAATGAAAAAATTGATTTCAATTGGAAAAAGCTTCTGCATAAGAAGACAGAAGAAATACTCAGATTAAATGGAATCTACAAGCGGTTACTTT CAAATGCAGGGGTTAAATTATATGAAGGAGAGGGAAAGGTAGTTGGTCCTAATGAAGTTGAGGTGACGCAACTGGATGGAACTAAAATATGCTATTCAGC AAAACACATACTCATTGCAACTGGAAGTAGGGCTCAACGTCCATCTATTCCGGGGCAGGAGTTTGGTATAACCTCTGATGAAGCCTTGAGCTTGGAGGAC TTACCAAAGCATGTTGTCATTCTTGGAGCAGGGTACATCGCTGTTGAGTTCGCTTCAATATGGCGTGGAATGGGTTCTACTGTCGATCTTTTTTTC…	1342	1.156	0.68	0	2.62	0.5	10.893	0	0	0	0	0	0	3.19	0.006	0.296	1.46	2.19	2.27	K00383//glutathione reductase (NADPH) [EC:1.8.1.7]+ko00480//Glutathione metabolism;K00383//glutathione reductase (NADPH) [EC:1.8.1.7]+ko00480//Glutathione metabolism;K00383//glutathione reductase (NADPH) [EC:1.8.1.7]+ko00480//Glutathione metabolism;K00383//glutathione reductase (NADPH) [EC:1.8.1.7]+ko00480//Glutathione metabolism;K00383//glutathione reductase (NADPH) [EC:1.8.1.7]+ko00480//Glutath…	GO:0005977//glycogen metabolic process;GO:0043603//cellular amide metabolic process;GO:0044042//glucan metabolic process;GO:1901564//organonitrogen compound metabolic process;GO:0009059//macromolecule biosynthetic process;GO:0050789//regulation of biological process;GO:0006575//cellular modified amino acid metabolic process;GO:0009987//cellular process;GO:0006091//generation of precursor metaboli…	XP_028108574.1|6.7e-219|glutathione reductase, chloroplastic-like [Camellia sinensis]
isoform_383662	AAACCAACTCATCTACTCTTCTCTTTCTTCTCTTTTCCATTACCACAAAACCATTTTCTAATTCAAACCAACTCATCTACTCTTCTCTTTCCTCTCTCTT CCATTACCACAAAACCATTTTCTAATCTCTCTACATCACAAAAAATGTCTTCTCTCATCCCACAACTCCTTCTTCTAATCTCTCTCTTCCAAATCTCTCT AGCAGCTAGAAAACTCACTGAGTTAGTCCAAAACCAACCCAGTACCCTCCTGGAATACCACAATGGTCCTCTTCTTTCCGGCAAAATCCCAATCAATCTC ATCTGGTACGGCAATTTCAAGCCTTCCCAGAGAGCCATAGTATCTGATTTCATCACCTCCCTCTCCTCTTCCCCATCTCAGAACAACCCCTCCGTC…	1440	0.026	0	0.03	0.283	0	12.3	0	0.05	0.083	0.02	0.02	0	2.083	3.306	2.86	1.506	1.136	2.343	K00020//3-hydroxyisobutyrate dehydrogenase [EC:1.1.1.31]+ko00280//Valine, leucine and isoleucine degradation+ko01100//Metabolic pathways;K14299//nucleoporin SEH1+ko03013//RNA transport		XP_028101906.1|4.5e-120|protein EXORDIUM-like [Camellia sinensis]
isoform_38372	AGAAAACAAAAACCATAAAGTAGAGAGAGAGAGAGAGAGAGAGAGAGAAGGCAGTTTAAGTTTTTGGTTGATTTCTTTGATTCTCTGATCGATTTTGAGT TTGTTCGCTGGAAACTATGTCGAGTTCGTCTGGTTCTGCTGATTCCGGGAGGTTTTCCGGCCATAGACACTCCTCCAGAGTGCCCGAGAAGTCGGCGTCG TCGAGCTTCTCTCAGACGTGTAGTTTGTTGAGCCAGTACCTGAAGGAGAAGAAAGGCACATTCGGAGATCTCAGTCTCGGCATGCCAACCGCAACGACAA CCATGAATTTGTTCCCCGTTGCTATGAAATCGAGTGAGGTTTCCCGAAATGGAACTCCGGTGACAAGAAACCTCACGTCTATGGACTTATTTCCAC…	1284	6.46	12.84	9.033	8.21	3.48	134.633	7.406	1.363	3.633	9.723	5.646	3.493	32.116	111.296	17.006	60.4	40.55	61.436	K13464//jasmonate ZIM domain-containing protein+ko04075//Plant hormone signal transduction;K13464//jasmonate ZIM domain-containing protein+ko04075//Plant hormone signal transduction;K13464//jasmonate ZIM domain-containing protein+ko04075//Plant hormone signal transduction;K13464//jasmonate ZIM domain-containing protein+ko04075//Plant hormone signal transduction;K13464//jasmonate ZIM domain-contai…		XP_028121972.1|9.7e-159|protein TIFY 10A [Camellia sinensis]
isoform_383825	ACTTCACCCACCTCTCTCTCTCTCTCTGTCTCTCTCTCTCTAAATTTAGCGTTTCTTCTTTCACATCTCCCACCAGGTCTCTATCTCTCACACAAAGGGT TTTCATTGATTTAAATCTCTCTCTTTGAGCAAATTACAGGTGGGTGGAGAGTCAATGGCATTGAATCTTTCACATAACTCTGTCTTTCCTTCCAATCCAT TGGAAGGGAATTTGTTTTCGTCGATTAAGTTTGGTAATAATGGGTACCTAATGGAGGGATGCACAGATAAGAATTGGGCTGGTTTTGGTGATTACATGAA TTTCAATTGGAAATTAGAGGATGAGAAAGATGTTCTTGATTTGTTGCCTTCTGATCCCTTTGGTATGGATTTAAGTACTGCGTTTACAGCCATTAC…	1730	1.65	2.653	2.456	2.493	2.78	3.576	1.953	1.836	2.036	1.33	1.76	2.693	3.086	3.203	3.056	3.196	3.076	3.226	K14515//EIN3-binding F-box protein+ko04016//MAPK signaling pathway - plant+ko04075//Plant hormone signal transduction;K14515//EIN3-binding F-box protein+ko04016//MAPK signaling pathway - plant+ko04075//Plant hormone signal transduction;K14515//EIN3-binding F-box protein+ko04016//MAPK signaling pathway - plant+ko04075//Plant hormone signal transduction;K14515//EIN3-binding F-box protein+ko04016//M…	GO:0006091//generation of precursor metabolites and energy;GO:0051156//glucose 6-phosphate metabolic process;GO:0006740//NADPH regeneration;GO:0008152//metabolic process;GO:0006796//phosphate-containing compound metabolic process;GO:0006098//pentose-phosphate shunt;GO:0005996//monosaccharide metabolic process;GO:1901135//carbohydrate derivative metabolic process;GO:0044281//small molecule metabol…	XP_028070871.1|1.4e-277|LOW QUALITY PROTEIN: F-box protein SKIP14-like [Camellia sinensis]
isoform_38388	TACTTGATACGCATACTCTGTCTCTCTCTGTCTCTCTCTCTCTCTGCGTTTCTCTGGAAACTCTGGTTAACAATACAAAGTAGAAATTTGGTGGTAAATT AATGGCGAAATCAGCAGAGCAAGTACACCCAGTGAAGTCATTTGGATGGGCTGCCAGAGACCACTCTGGTATTCTTTCTCCCTTCACATTCTCAAGAAGG GCAACAGGGGCTGAAGACGTGAGGTTCAAAGTGTTGTATTGTGGTATCTGTCACACTGACCTTCATCAAGGTAAAAATGAATGGGGTGGCTCCAATTATC CCCTTGTCCCCGGGCACGAGATTGTGGGTGTTGTGACTGAAGTCGGGAGCAAGGTTCAAAAGTTCAAAATTGGGGACAAAGTTGGGGTGGGGTGCA…	1329	2.973	6.386	2.413	2.12	2.376	6.39	2.463	0	1.24	2.93	2.103	2.916	3.606	3.146	2.196	2.456	2.303	3.336	K00083//cinnamyl-alcohol dehydrogenase [EC:1.1.1.195]+ko01100//Metabolic pathways+ko01110//Biosynthesis of secondary metabolites+ko00940//Phenylpropanoid biosynthesis;K00083//cinnamyl-alcohol dehydrogenase [EC:1.1.1.195]+ko01100//Metabolic pathways+ko01110//Biosynthesis of secondary metabolites+ko00940//Phenylpropanoid biosynthesis;K00083//cinnamyl-alcohol dehydrogenase [EC:1.1.1.195]+ko01100//Me…	GO:0043169//cation binding;GO:0003824//catalytic activity;GO:0046872//metal ion binding;GO:0016491//oxidoreductase activity;GO:0005488//binding;GO:0043167//ion binding;GO:0046914//transition metal ion binding;GO:0008270//zinc ion binding;	XP_028072674.1|6.0e-204|probable mannitol dehydrogenase [Camellia sinensis]
isoform_38488	AAAAACAAAAACCATAAAGAGAAAACAAAAACCATAAAGTAGAGAGAGAGAGAGAGAAGGCAGTTTAAGTTTTTGGTTGATTTCTTTGATTCTCTGATCG ATTTTGAGTTTGTTCGCTGGAAACTATGTCGAGTTCGTCTGGTTCTGCTGATTCCGGGAGGTTTTCCGGCCATAGACACTCCTCCAGAGTGCCCGAGAAG TCGGCGTCGTCGAGCTTCTCTCAGACGTGTAGTTTGTTGAGCCAGTACCTGAAGGAGAAGAAAGGCACATTCGGAGATCTCAGTCTCGGCATGCCAACCG CAACGACAACCATGAATTTGTTCCCCGTTGCTATGAAATCGAGTGAGGTTTCCCGAAATGGAACTCCGGTGACAAGAAACCTCACGTCTATGGACT…	1258	6.123	3.62	5.81	13.55	2.203	150.753	16.233	6.573	11.356	8.486	14.74	16.626	26.283	37.193	22.346	62.026	42.913	57.86	K13464//jasmonate ZIM domain-containing protein+ko04075//Plant hormone signal transduction;K13464//jasmonate ZIM domain-containing protein+ko04075//Plant hormone signal transduction;K13464//jasmonate ZIM domain-containing protein+ko04075//Plant hormone signal transduction;K13464//jasmonate ZIM domain-containing protein+ko04075//Plant hormone signal transduction;K13464//jasmonate ZIM domain-contai…		XP_028121972.1|9.5e-159|protein TIFY 10A [Camellia sinensis]
isoform_384928	CATTCAGTTTGGCCAACACATTACCCACAACAAAGGCCAGGACTAATAATAATAGTAGTAGTAGTGTGGAGTTCAGTTGTAACAATGGTAGATACAACAC TCAGTCTTGACCTTAACATTGAAAAGCCTCAGCCCAACTTTGATCAAGCCACTGTGAATGGTTTGGTTGAACAGCTAAAAAGGAAGAGTAGTGAGAACAA GAAACTAACCGAAATGCTAATCTTCATGCACGAAAGCCACAATGCATTGAAAAACCACTTAACAAGTTTGAATTTGATGCAAAATGAATCCCAAAATGAA GTTTCCAAATCAAAGAAGAGAAAGATGGATGGTGAAAACAAGTCTGAAAGTAATGATGGAAACACTGAGAGCAGCTCATATAACAGTGATGGAAGG…	1097	0.84	3.213	0.23	1.116	0.966	7.463	5.61	1.823	4.29	4.473	3.33	5.63	16.906	8.596	7.456	13.56	5.613	9.733	K18834//WRKY transcription factor 1+ko04626//Plant-pathogen interaction;K18834//WRKY transcription factor 1+ko04626//Plant-pathogen interaction;K18834//WRKY transcription factor 1+ko04626//Plant-pathogen interaction;K18834//WRKY transcription factor 1+ko04626//Plant-pathogen interaction;K18834//WRKY transcription factor 1+ko04626//Plant-pathogen interaction	GO:0043227//membrane-bounded organelle;GO:0043229//intracellular organelle;GO:0005634//nucleus;GO:0110165//cellular anatomical entity;GO:0043231//intracellular membrane-bounded organelle;GO:0043226//organelle;GO:0005622//intracellular;GO:0097159//organic cyclic compound binding;GO:0043565//sequence-specific DNA binding;GO:0003676//nucleic acid binding;GO:0003677//DNA binding;GO:0003700//DNA-bindi…	XP_028059734.1|3.8e-95|probable WRKY transcription factor 40 isoform X2 [Camellia sinensis]
isoform_385969	TTGTTGATGGAGTTGGGAAAGTTGCAGATGAGAGGAGGTGAAGTGGATATGTATACACATACAAGTTGGAGTAGGATGCCATTGTATGAAGCTGATTTTG GGTGGGGAAAGCCAACTTGGGCGACGATTGGTCATATAGAAGTGCCTAATGTTGTTGTGTTGAGTCCTTCAAGAGATGGTGAGGGGATTGAAGCTTGGGT TACCTTGATTGAAGAAGACATGGCATTTTTTGAATGTAACAAGGACTTGCTAGACTTTGCTACTATAAATCCTAGTGCTCTCAACTCTCTCAACTGAGTT AGTCCACTCTACTACTGGATCAAATCAGTCATGCAATCCAAAATCTTCAATTGTGTTACGATAGTACTCCTTTTGTGTTTGATGTGTCTTTCATTG…	423	2.463	2.543	4.426	2.27	1.636	4.48	0.133	0	0	0.14	0.066	0.07	1.92	2.423	1.733	1.836	1.823	1.496	K13065//shikimate O-hydroxycinnamoyltransferase [EC:2.3.1.133]+ko01100//Metabolic pathways+ko01110//Biosynthesis of secondary metabolites+ko00940//Phenylpropanoid biosynthesis+ko00941//Flavonoid biosynthesis+ko00945//Stilbenoid, diarylheptanoid and gingerol biosynthesis;K13065//shikimate O-hydroxycinnamoyltransferase [EC:2.3.1.133]+ko01100//Metabolic pathways+ko01110//Biosynthesis of secondary me…	GO:0016740//transferase activity;GO:0003824//catalytic activity;GO:0016746//transferase activity, transferring acyl groups;GO:0016747//transferase activity, transferring acyl groups other than amino-acyl groups;	THG14325.1|6.5e-51|hypothetical protein TEA_021879 [Camellia sinensis var. sinensis]
isoform_38618	AACTGTACAAGAAATTCAAAAGTATCAGAAGGAAAAAGAAGAAGGACGCAAACGATGTCGGATTACATACCTGACGAAGTCTTGATCGAAATCCTTGCGA GACTACCAGTGAAGTCTCTGCTTCAATTCAGGTCAGTTTGCAAATCTTGGAACTCCTTAATTGCAAACCAAAGTTTCATCACCACACACCTCAATCGAAC TAAATCAAACACCACTCTCCCCCAACTACTTATCATCAATTATACCTCTCCTATTCTGAATCAAGAGATCTGTATTTCATGTAGCGATGACCAAACTTTT TGTGATGAGTTTGTGGACCTTCAAAACCCATTTCACAGCTCTGGTAAATCGTTCAAAATTGTGGGTTCTTGTAATGGGTTGTTGTGTTTATCGGAT…	1326	4.08	7.716	6.953	4.023	2.44	9.066	4.093	2.896	4.09	3.223	2.673	3.71	9.726	5.513	10.266	9.586	10.526	12.21	K11649//SWI/SNF related-matrix-associated actin-dependent regulator of chromatin subfamily C;K04079//molecular chaperone HtpG+ko04141//Protein processing in endoplasmic reticulum+ko04626//Plant-pathogen interaction;K21596//calmodulin-binding transcription activator;K04079//molecular chaperone HtpG+ko04141//Protein processing in endoplasmic reticulum+ko04626//Plant-pathogen interaction		XP_028054581.1|4.8e-201|F-box protein At3g07870-like [Camellia sinensis]
isoform_38691	AAAACCAACTCATCTACTCTTCTCTTTCTTCTCTTTTCCATTACCACAAAACCATTTTCTAATTCAAACCAACTCATCTACTCTTCTCTTTCCTCTCTCT TCCATTACCACAAAACCATTTTCTAATCTCTCTACATCACAAAAAATGTCTTCTCTCATCCCACAACTCCTCCTTCTAATCTCTCTCTTCCAAATCTCTC TAGCAGCTAGAAAACTCACTGAGTTAGTCCAAAACCAACCCAGTACCCTCCTGGAATACCACAATGGTCCTCTTCTTTCCGGCAAAATCCCAATCAATCT CATCTGGTACGGCAATTTCAAGCCTTCCCAGAGAGCCATAGTATCTGATTTCATCACCTCCCTCTCCTCTTCCCCATCTCAGAACAACCCCTCCGT…	1259	1.543	0.46	0.32	5.54	0.253	387.32	2.403	0.75	2.16	1.62	1.486	1.913	73.77	97.89	88.026	48.056	40.276	82.576	K00020//3-hydroxyisobutyrate dehydrogenase [EC:1.1.1.31]+ko00280//Valine, leucine and isoleucine degradation+ko01100//Metabolic pathways;K14299//nucleoporin SEH1+ko03013//RNA transport		XP_028101906.1|4.4e-180|protein EXORDIUM-like [Camellia sinensis]
isoform_387000	CCTCACGATGATGTGTAAGTTAGATGTGAGATTGTATTAACATTAGTATAGTAAATACATGTCACACATCAAGCTTTTGACTTCCATGTATTTAATGATT TATTTTCCTTTTATAGTGCAAGGAAAAGGAGAAACATTTTGTCTCTACCACTACTCTCATGGATATTTATGTTTTCTTGTGATCTCAACAGTGAATGTTC TTCAGAAAGCAGAAGTACTAACTTGTTTTGACCAGTCATTTGTATTTACCATACTGTCTTTAATTTTAGTATCTCATGGTGCATGTTGTCAGTCAACTCT CAGTATAAATATGCAAGATGGTGTCAACACATTGGAGCTATTCACTATTGAATTCTGCAACCTGTTTTCCTTCTTAATTTGACTGTTCTTACCTAA…	2499	0.996	1.376	0.77	1.043	1.24	1.653	0.573	0.553	0.443	0.343	0.486	0.63	1.29	1.596	0.983	1.226	1.2	1.17	K18660//malonyl-CoA/methylmalonyl-CoA synthetase [EC:6.2.1.-]+ko00280//Valine, leucine and isoleucine degradation;K18660//malonyl-CoA/methylmalonyl-CoA synthetase [EC:6.2.1.-]+ko00280//Valine, leucine and isoleucine degradation;K18660//malonyl-CoA/methylmalonyl-CoA synthetase [EC:6.2.1.-]+ko00280//Valine, leucine and isoleucine degradation;K18660//malonyl-CoA/methylmalonyl-CoA synthetase [EC:6.2.…	GO:0016874//ligase activity;GO:0003824//catalytic activity;	XP_028091098.1|2.4e-113|malonate--CoA ligase isoform X1 [Camellia sinensis]
isoform_38706	CGTCGTCTGAGCCTGTAAACGGACAGAAGAAGCGTCAGAAACTTGATCTCCGTACGGCCTCATCGGTTTCGCGGGAGTGCGATAACGCCGTCGAGAACAG TGGAGAACAACTTTTGGATTCCGGAAACGAAAGAGCACCGGAGACGAAAGAGATGATGATCTCAGGTGGCCAAGCGATTCTGGTGAATCCGATTCCGAGT CCGTCGCTATTGACTGCTCTGGTTGTTCAGGAGGTGTATCCGAAGTTCGGTGTAGCCTCGGTTTGTGGAAGGCGGAGAGACATGGAAGACGCGGTGGCGA TCCACCCCTCCTTTTGCCGAATAGAACACGAAACCGCAACTAAATTGCATTACTACGCCGTTTACGACGGCCATGGCTGCTCTCATGTGGCGATGA…	1331	1.34	1.083	1.16	2.533	0.926	4.8	1.39	0.476	0.916	0.856	1.103	1.55	1.673	1.756	0.716	2.17	0.953	1.51	K14497//protein phosphatase 2C [EC:3.1.3.16]+ko04016//MAPK signaling pathway - plant+ko04075//Plant hormone signal transduction;K14497//protein phosphatase 2C [EC:3.1.3.16]+ko04016//MAPK signaling pathway - plant+ko04075//Plant hormone signal transduction;K14497//protein phosphatase 2C [EC:3.1.3.16]+ko04016//MAPK signaling pathway - plant+ko04075//Plant hormone signal transduction;K14497//protein…	GO:0016788//hydrolase activity, acting on ester bonds;GO:0046872//metal ion binding;GO:0016791//phosphatase activity;GO:0042578//phosphoric ester hydrolase activity;GO:0004722//protein serine/threonine phosphatase activity;GO:0004721//phosphoprotein phosphatase activity;GO:0005488//binding;GO:0140096//catalytic activity, acting on a protein;GO:0003824//catalytic activity;GO:0043169//cation bindin…	XP_028051773.1|1.2e-212|probable protein phosphatase 2C 24 [Camellia sinensis]
isoform_38718	ACAATTCTCAATAGACAAACAATGGGAGAAGATATGTTTTGGGCCATTAGAGGAGGCGGAGGAGCGAGTTTTGGGGTTATTCTTTCATGGAAGATAAATT TGGTTCCTGTACCCGCCACGGTGACAGTTTTTACAGTTACAAAGACCTTAGAACAAGGCGCGACGAAGATCCTCTATAAATGGCAACAAGTTGCACCCAA CCTTGATGAAAATCTCTTCATCAGAGTCATCATAACACCGGTCAACTCCACCAAAAAAGGCCAGAGGACTATTGCAACTTCCTACAATGCCCTTTTTCTT GGCAGAGCTAATAGGTTGCTCCAAGTGATGACTCAAAGCTTCCCTGAATTGGGTTTACAGAAACAAGATTGTACCGAAATGAGTTGGCTCAAATCG…	1332	0.623	0.203	0.2	5.716	0.3	13.82	52.176	20.013	34.616	46.283	30.603	29.16	16.38	35.676	22.12	13.18	10.29	13.516	K22395//cinnamyl-alcohol dehydrogenase [EC:1.1.1.195]+ko01100//Metabolic pathways+ko01110//Biosynthesis of secondary metabolites+ko00940//Phenylpropanoid biosynthesis;K22395//cinnamyl-alcohol dehydrogenase [EC:1.1.1.195]+ko01100//Metabolic pathways+ko01110//Biosynthesis of secondary metabolites+ko00940//Phenylpropanoid biosynthesis;K22395//cinnamyl-alcohol dehydrogenase [EC:1.1.1.195]+ko01100//Me…	GO:0043167//ion binding;GO:1901265//nucleoside phosphate binding;GO:0071949//FAD binding;GO:0050660//flavin adenine dinucleotide binding;GO:0043168//anion binding;GO:0097159//organic cyclic compound binding;GO:0000166//nucleotide binding;GO:0016491//oxidoreductase activity;GO:0003824//catalytic activity;GO:1901363//heterocyclic compound binding;GO:0036094//small molecule binding;GO:0005488//bindi…	XP_028054215.1|1.9e-189|berberine bridge enzyme-like 15 [Camellia sinensis]
isoform_387291	TTAGTAACTTAAAACTGGAATTAATTACTGACAATTCTTGCTATCATCCTACCAGTTCATGTTTAAAATAATTTTATTTTGTTTTGAAAATCTATACATA TCTGTGCCAATTGCATGTCTTATTGACATTTATAGTAGTGCTGATAAGCCATTTCTTACATAGCACAACTAATATGCCAATAGTGCACCTTACCTCCATG AAATATATCACCTTACCTATGTGAAATATATTTCTTCTTTTCCGTTTGGAGGACTTTCACATAGATTTTGATCCTTTATGGTGCAAAATATGCATGTTTC GTCATTTTTTAATGTACGTAACACATCAAATGCAAACATTGTTAAAACTAAGTGTTTCCTTGGTTAGATTTTTGTAATTTATGTTGTTTATTTTTC…	2409	0.963	1.16	1.04	0.953	1.266	0.636	3.343	3.713	3.37	3.313	3.47	3.116	1.096	1.28	1.076	0.83	1.263	1.123	K13420//LRR receptor-like serine/threonine-protein kinase FLS2 [EC:2.7.11.1]+ko04016//MAPK signaling pathway - plant+ko04626//Plant-pathogen interaction;K13420//LRR receptor-like serine/threonine-protein kinase FLS2 [EC:2.7.11.1]+ko04016//MAPK signaling pathway - plant+ko04626//Plant-pathogen interaction;K13420//LRR receptor-like serine/threonine-protein kinase FLS2 [EC:2.7.11.1]+ko04016//MAPK si…	GO:0016020//membrane;GO:0110165//cellular anatomical entity;GO:0016021//integral component of membrane;GO:0031224//intrinsic component of membrane;GO:0043167//ion binding;GO:1901265//nucleoside phosphate binding;GO:1901363//heterocyclic compound binding;GO:0005524//ATP binding;GO:0004672//protein kinase activity;GO:0017076//purine nucleotide binding;GO:0016772//transferase activity, transferring …	GER38925.1|1.8e-41|leucine-rich repeat protein kinase family protein, partial [Striga asiatica]
isoform_38791	ACACTTGACATGCTTCAAAATTAAGCATCTCTCTCTCTCCAACATCACTGATCCCAAACTTCTCTTCCCGCCATGCCTAACCTTTTCTTCCTCCTCTTCC TCTTCCTCTTCCTCCATCTTTGTCTCTCCTCTCTCATCTTAGTCCAATCCTCAACTCTTCCCTCAGACATCTCAGCCCTCCAAGCCTTCAAATCCTCAAT CAAACCCACCTCAATTCCCTCCTACTCCTGCTTAGCCTCCTGGAACTTCACCTCCGACCCTTGCTCCTCTCCTCACATCACCCACTTCACCTGCGGCCTC ACCTGCTCCACCACCACCTCCGCCGCCGCCGCCGCCAGAATCACCCAACTCACCCTCGACCCCGCCGCCTACTCCGGCACTCTCTCTCCCCTCATC…	1367	3.6	4.786	2.743	5.36	0.973	6.73	3.843	2.916	3.576	3.413	3.11	3.783	10.266	10.776	9.41	8.53	7.18	8.7	K13420//LRR receptor-like serine/threonine-protein kinase FLS2 [EC:2.7.11.1]+ko04016//MAPK signaling pathway - plant+ko04626//Plant-pathogen interaction;K13420//LRR receptor-like serine/threonine-protein kinase FLS2 [EC:2.7.11.1]+ko04016//MAPK signaling pathway - plant+ko04626//Plant-pathogen interaction;K13420//LRR receptor-like serine/threonine-protein kinase FLS2 [EC:2.7.11.1]+ko04016//MAPK si…	GO:0003824//catalytic activity;GO:0016740//transferase activity;GO:0016301//kinase activity;GO:0016772//transferase activity, transferring phosphorus-containing groups;	PSS02685.1|1.5e-162|Leucine-rich repeat receptor protein kinase [Actinidia chinensis var. chinensis]
isoform_389185	TGATGGCAGGGCTAAAATCCTCAACAATAACCAACTTCTTACCCTTTCGCTCGACAAAACCTCTGGCTCAGGCTTCCAATCCAATAATGAATATCTATTT GGAAAGATAGATATGCAGCTCAAGCTTGTGCCTGGAAATTCTGCTGGCACTGTCACTGCCTATTATGTATGTTCTTCTTACCTAATATTTACATCAATCA ATGTTTTTCTAGATGTATGATTTTATAATTAATATGTAAATTTTATTCTTGTATTGCAGTTATCATCACAAGGATCAACCCATGATGAGATTGACTTTGA ATTTTTGGGTAATTTGAGTGGTGATCCTTACATTCTTCACACTAATGTGTTTAGCCAAGGCAAAGGCAACAGAGAGCAACAATTCTACCTATGGTT…	1157	0.003	0.256	0.136	3.073	0.32	28.176	3.35	1.883	1.92	1.746	1.15	4.036	8.636	12.766	7.493	11.523	3.91	7.72	K08235//xyloglucan:xyloglucosyl transferase [EC:2.4.1.207];K14504//xyloglucan:xyloglucosyl transferase TCH4 [EC:2.4.1.207]+ko04075//Plant hormone signal transduction;K14504//xyloglucan:xyloglucosyl transferase TCH4 [EC:2.4.1.207]+ko04075//Plant hormone signal transduction;K14504//xyloglucan:xyloglucosyl transferase TCH4 [EC:2.4.1.207]+ko04075//Plant hormone signal transduction;K14504//xyloglucan:…	GO:0005975//carbohydrate metabolic process;GO:0043170//macromolecule metabolic process;GO:0016043//cellular component organization;GO:0071840//cellular component organization or biogenesis;GO:0071555//cell wall organization;GO:0006073//cellular glucan metabolic process;GO:0042546//cell wall biogenesis;GO:0071554//cell wall organization or biogenesis;GO:0044042//glucan metabolic process;GO:0005976…	XP_028096214.1|3.8e-69|probable xyloglucan endotransglucosylase/hydrolase protein 23 [Camellia sinensis]
isoform_38938	AAAGCTAACATTCTTTAGGCACATCCCATCTTGTCAGCAATGGCAGAGGCAATCACTACAACAAAGAGGTATGCAGTTGTAACAGGGTCAAATAAAGGAA TAGGGTTTGAGATATGTAGGCAGTTAGCTTCTAAGGGAATCATAGTGGTGTTGACTGCTAGAGATGAGAAGAAGGGTTTTGAAGCCCTTGAGAAACTCAA AAGTGATGGCCTCTCTGATCATGTGGTGTTCTGTCAACTTGATGTTGTGGACCCATCTAGTGTTGCTTCCCTTGCTGATTTTATCAAGTCCAAATTTGGA AGGCTTGATATCTTGGTGAACAATGCTGGGATTCTTGGAGCCAAGATGGATTGGGATTCTTTGCAGTCATCAGAGGCTAGTATGGAAGAAGTTCTA…	1173	12.206	14.603	6.976	9.33	13.063	26.48	5.263	7.003	6.616	6.003	6.026	6.583	20.916	14.503	6.29	20.453	5.5	10.376	K15095//(+)-neomenthol dehydrogenase [EC:1.1.1.208]+ko00902//Monoterpenoid biosynthesis+ko01110//Biosynthesis of secondary metabolites;K15095//(+)-neomenthol dehydrogenase [EC:1.1.1.208]+ko00902//Monoterpenoid biosynthesis+ko01110//Biosynthesis of secondary metabolites;K15095//(+)-neomenthol dehydrogenase [EC:1.1.1.208]+ko00902//Monoterpenoid biosynthesis+ko01110//Biosynthesis of secondary metabo…	GO:0016491//oxidoreductase activity;GO:0003824//catalytic activity;	THF99150.1|6.6e-162|hypothetical protein TEA_020958 [Camellia sinensis var. sinensis]
isoform_39153	AGCAAGATAGACGAAGAAAGATAAAAAAGAGAGAGAGAGAGAGAGAGAGAGAGAGAGAGAGGTGTATTCGAGGTAGAAAGCGAAGATAGCAATGAGTTCA GGAGGAGAGATGAAGGAGGACTGCCATGGATGGGCGGCAAGAGATCCATCTGGATTGCTCTCTCCTTACAAGTTTGGCCGCAGGGCTGTTGGAAGTGACG ATGTTTCCCTGAAAATTACCCATTGTGGAGTGTGTTATGCTGATGTTGTATGGACAAAGAATAAACTTGGAGACTCAAAGTATCCCGTAGTGCCAGGACA TGAGATTGCTGGAATCGTTCAAGAGGTTGGTTCCAATGTTCATCACTTCAAAGTTGGAGACCATGTTGGAGTGGGAACATATATCGATTCCTGTAG…	1327	1.92	2.71	1.903	1.27	2.48	4.473	4.526	7.873	8.306	8.386	7.4	6.336	3.66	1.683	4.226	2.536	3.21	2.73	K00083//cinnamyl-alcohol dehydrogenase [EC:1.1.1.195]+ko01100//Metabolic pathways+ko01110//Biosynthesis of secondary metabolites+ko00940//Phenylpropanoid biosynthesis;K00083//cinnamyl-alcohol dehydrogenase [EC:1.1.1.195]+ko01100//Metabolic pathways+ko01110//Biosynthesis of secondary metabolites+ko00940//Phenylpropanoid biosynthesis;K00083//cinnamyl-alcohol dehydrogenase [EC:1.1.1.195]+ko01100//Me…	GO:0016491//oxidoreductase activity;GO:0003824//catalytic activity;GO:0043169//cation binding;GO:0043167//ion binding;GO:0008270//zinc ion binding;GO:0005488//binding;GO:0046914//transition metal ion binding;GO:0046872//metal ion binding;GO:0016616//oxidoreductase activity, acting on the CH-OH group of donors, NAD or NADP as acceptor;GO:0016614//oxidoreductase activity, acting on CH-OH group of d…	XP_028051932.1|1.4e-173|probable cinnamyl alcohol dehydrogenase 1 [Camellia sinensis]
isoform_39198	TGCGACTCATGACTTCATTATATAAACATCAACTAACCAACTCAAACAGAAACTACCCCAAAACCCCCAAACTTGTTCTTTCTTCCTCCCAAAAAAAAAA TGAACTGGACTAGAGGCCACACCATCGGCCGCGGCTCCTCCGCCACTGTCTCCGCCGCCACATCTCCCCATTCCGGCAACGTCTTCGCTGTCAAATCAAC CGAGCTCTCTCAATCCCAATTCTTACAAAGAGAGCAAAAAATTCTATCCACTCTCATCTCTCCCCATGTAGTTGAATACATTGGGTACGATATCACTAAA GAGAAAGACAGGCTCGTATACAATTTGCATATGGAGTATGTCCCTGGCGGCACGCTCTCCGATGCAATTCGTCGCCACGGAGGTGGTGGTGGAGGA…	1323	0.043	0.033	0.16	0.266	0.116	12.26	3.44	0.293	0.4	1.373	1.176	0.766	1.916	3.776	0.893	8.096	3.673	7.123	K20716//mitogen-activated protein kinase kinase kinase 17/18+ko04016//MAPK signaling pathway - plant;K20716//mitogen-activated protein kinase kinase kinase 17/18+ko04016//MAPK signaling pathway - plant;K20716//mitogen-activated protein kinase kinase kinase 17/18+ko04016//MAPK signaling pathway - plant;K20716//mitogen-activated protein kinase kinase kinase 17/18+ko04016//MAPK signaling pathway - p…	GO:0017076//purine nucleotide binding;GO:0030554//adenyl nucleotide binding;GO:0016773//phosphotransferase activity, alcohol group as acceptor;GO:0004674//protein serine/threonine kinase activity;GO:0140096//catalytic activity, acting on a protein;GO:0043167//ion binding;GO:0005488//binding;GO:0003824//catalytic activity;GO:1901265//nucleoside phosphate binding;GO:1901363//heterocyclic compound b…	XP_028064102.1|4.4e-98|mitogen-activated protein kinase kinase kinase 18 [Camellia sinensis]
isoform_392295	ATTTACAAATCATCCTCTCTCTCTCTCTCTCTCTCTCTCTCTCTCAAAAGCACTAGTTGGTTGGAAAAAAAAATATGGAAAAAACACCGGAACAAGAACA CCCAGTGAAGGCGTTCGGATGGGCAGCCAGTGATCCATCTGGACTCCTCTCTCCCTTCAATTTCTCCAGAAGGGAAACAGGGGATCATGAAGTGACATTG AAAGTGCTATACTGTGGAATTTGTCACTCCGACCTTCACGTTGTCAGGAATGAATGGGGCACGTCCAAGTATCCTCTTGTCCCGGGGCACGAGATTGTAG GTGTTGTGACAAAGGTTGGCAATAAGGTGCAAAAGCTCAAAGTAGGTGACAAAGGCGCGGTGGGGTGCTTCGTTGGATCATGTCGTTCCTGCGACC…	1286	27.633	27.59	25.233	27.07	23.036	79.263	29.91	16.28	19.766	19.043	24.626	25.34	103.23	113.456	54.88	101.346	35.15	59.863	K00083//cinnamyl-alcohol dehydrogenase [EC:1.1.1.195]+ko01100//Metabolic pathways+ko01110//Biosynthesis of secondary metabolites+ko00940//Phenylpropanoid biosynthesis;K00083//cinnamyl-alcohol dehydrogenase [EC:1.1.1.195]+ko01100//Metabolic pathways+ko01110//Biosynthesis of secondary metabolites+ko00940//Phenylpropanoid biosynthesis;K00083//cinnamyl-alcohol dehydrogenase [EC:1.1.1.195]+ko01100//Me…	GO:0052747//sinapyl alcohol dehydrogenase activity;GO:0043167//ion binding;GO:0045551//cinnamyl-alcohol dehydrogenase activity;GO:0016616//oxidoreductase activity, acting on the CH-OH group of donors, NAD or NADP as acceptor;GO:0005488//binding;GO:0043169//cation binding;GO:0003824//catalytic activity;GO:0016614//oxidoreductase activity, acting on CH-OH group of donors;GO:0046914//transition meta…	XP_028084731.1|5.9e-172|probable mannitol dehydrogenase [Camellia sinensis]
isoform_392842	AAAAACAAACACCTTAAACACAATTTGCTAAACCCACCTTCCTTCTCTCTTCTTCTTCAGTCAATCTTCCATCTTCACTGAGTTTTTACACATCATCATC AATGGCGGACGAAGTCATTCTCTTGGACTTCTGGGTTAGCCCTTTTGCGACGAGGGTGAAAATAGCCTTGGCTGAGAAAGGGGTAGAGTATGAGTCCAGA GAAGAGGACCGGAGCAACAAGAGTCCACTGCTCCTCAAGATGAACCCTGTTCATAAGCAAGCCCCAGTGTTGATCCACAACGGCAGACCGGTGTGCGAGT CACTCATCATTGTTCAGTACATCGATGAAGTATGGAACCACAAATCTCCATTGTTGCCTTGTGATCCTCACCAGCGAGCTCAAGCCAGGTTCTGGG…	1038	1.626	1.543	1.246	1.656	1.376	6.223	0.4	0.09	0.16	0.12	0.206	0.303	2.833	1.333	1.2	7.03	0.77	3.536	K00799//glutathione S-transferase [EC:2.5.1.18]+ko00480//Glutathione metabolism;K00799//glutathione S-transferase [EC:2.5.1.18]+ko00480//Glutathione metabolism;K00799//glutathione S-transferase [EC:2.5.1.18]+ko00480//Glutathione metabolism;K00799//glutathione S-transferase [EC:2.5.1.18]+ko00480//Glutathione metabolism;K00799//glutathione S-transferase [EC:2.5.1.18]+ko00480//Glutathione metabolism		XP_028091848.1|2.9e-68|probable glutathione S-transferase [Camellia sinensis]
isoform_392871	CCACAGTTGAAACTTACAGTCCTCAGGCTGCAACAAACAATCTACAAGAGCTTGTCAATGGTGTCAGTGGTGTTAGGGATGAGTTTCGGCTTAACCAATA CCAACCTCAAAAGACGGCACCAATGCAAATTGATTTTACAGGCGGCGCTACTTCAAGGCCTTCTATAATTTCCAGGCCAGTTAGCATTGAGTCTGAGCAT TCAGATGTCGAGGCTTCTGGCAAGGACGAGCGGGCAGGGCCAGTCGATGAAAAGAGGCCTCGGAAACGGGGACGAAAGCCCGCGAATGGAAGAGAAGAAC CGCTCAACCATGTGGAGGCAGAGAGGCAGCGGCGAGAGAAACTAAACCAAAGGTTCTATGCATTGCGAGCTGTTGTGCCCAATATTTCGAAGATGG…	1075	6.89	12.58	11.823	12.776	6.58	28.383	4.413	5.453	6.223	7.236	5.81	6.563	18.196	24.386	21.106	30.74	28.42	26.916	K22484//transcriptional regulator CBF1;K13422//transcription factor MYC2+ko04016//MAPK signaling pathway - plant+ko04075//Plant hormone signal transduction;K13422//transcription factor MYC2+ko04016//MAPK signaling pathway - plant+ko04075//Plant hormone signal transduction;K13422//transcription factor MYC2+ko04016//MAPK signaling pathway - plant+ko04075//Plant hormone signal transduction;K13422//t…	GO:0046983//protein dimerization activity;GO:0005515//protein binding;GO:0005488//binding;	XP_028081876.1|5.0e-148|transcription factor bHLH13-like [Camellia sinensis]
isoform_398057	CTTGCAAGTTTTAGAGCATTTGTGTTTGAAGCTTTTCTTGGAATTTTTTCTGGGAATTCAGTTGTCATCACTGCTAGTTCAATCAACTTTCAACTTTCAA GTTTCAAGAAACAAATGGATTACATTAGTTTGCTTGACACTTCATTGGATCTCAATGCCAAGCCTCTCAGATATGTCGACGATGCACCGAATAAAGAGGT GCAAAGCAATTTCATTGAGTTAGGAATGAAAACTTCAGTGAAACAAGAGGCTAGTGCTCTAGTAGAGGAATTGAACCGGGTTAATGCCGAGAACAAGAAA TTGACAGAAATGTTGACAGTGTTGTGTGAGAATTACAATGCTTTGCAAAGACATTTGATGGATTATATGAGTAAGAATCCGGGGACGGTAGAGAAT…	1081	5.59	3.51	1.906	2.333	0.656	43.976	2.946	1.53	2.2	0.673	2.786	3.763	22.51	22	12.656	51.016	20.273	24.693	K18835//WRKY transcription factor 2+ko04626//Plant-pathogen interaction;K18835//WRKY transcription factor 2+ko04626//Plant-pathogen interaction;K13424//WRKY transcription factor 33+ko04016//MAPK signaling pathway - plant+ko04626//Plant-pathogen interaction;K13424//WRKY transcription factor 33+ko04016//MAPK signaling pathway - plant+ko04626//Plant-pathogen interaction;K13424//WRKY transcription fa…	GO:0005622//intracellular;GO:0043226//organelle;GO:0043229//intracellular organelle;GO:0110165//cellular anatomical entity;GO:0043231//intracellular membrane-bounded organelle;GO:0043227//membrane-bounded organelle;GO:0005634//nucleus;GO:0005488//binding;GO:0003676//nucleic acid binding;GO:1901363//heterocyclic compound binding;GO:0003677//DNA binding;GO:0003700//DNA-binding transcription factor …	THF95040.1|3.8e-180|hypothetical protein TEA_009933 [Camellia sinensis var. sinensis]
[truncated: 176 more rows]
