# Supplementary material for: Field plus lab experiments help identify freezing tolerance and associated genes in subtropical evergreen broadleaf trees: A case study of Camellia oleifera
Source: Front Plant Sci. 2023 Feb 22;14:1113125. doi: 10.3389/fpls.2023.1113125 (PMC9994817; doi:10.3389/fpls.2023.1113125)
Supplement: Supplementary file 3 [file Table_2.xlsx]

## Sheet: Sheet1
Table S2 Top 100 hub genes with high connectivity (Degree) in the ME_brown2 module. Genes are annotated in Kyoto Encyclopedia of Genes and Genomes (KEGG)，Gene Ontology (GO) and NCBI non-redundant protein sequences (NR). The bold name indicates that this gene was included in 503 genes obtained by the analysis method of field plus lab experiments.
Rank	name	AverageShortestPathLength	BetweennessCentrality	ClosenessCentrality	ClusteringCoefficient	Degree	Eccentricity	IsSingleNode	NeighborhoodConnectivity	NumberOfDirectedEdges	NumberOfUndirectedEdges	PartnerOfMultiEdgedNodePairs	Radiality	selected	SelfLoops	shared name	Stress	TopologicalCoefficient	Kegg Orthology	GO	NR
1	isoform_31490	2.09976	0.00729351	0.476244	0.341946	754	5	FALSE	323.296	0	754	0	0.998541	FALSE	0	isoform_31490	733007112	0.186445	K00521//ferric-chelate reductase [EC:1.16.1.7];K00521//ferric-chelate reductase [EC:1.16.1.7];K13126//polyadenylate-binding protein+ko03015//mRNA surveillance pathway+ko03018//RNA degradation+ko03013//RNA transport;K16296//serine carboxypeptidase-like clade I [EC:3.4.16.-];K05941//glutathione gamma-glutamylcysteinyltransferase [EC:2.3.2.15]	GO:0010468//regulation of gene expression;GO:0031326//regulation of cellular biosynthetic process;GO:0010556//regulation of macromolecule biosynthetic process;GO:0009889//regulation of biosynthetic process;GO:1903506//regulation of nucleic acid-templated transcription;GO:0006355//regulation of transcription, DNA-templated;GO:0019222//regulation of metabolic process;GO:0031323//regulation of cellu…	XP_028078560.1|3.0e-196|NAC domain-containing protein 72-like [Camellia sinensis]
2	isoform_151513	2.11356	0.00643969	0.473134	0.346096	747	5	FALSE	323.817	0	747	0	0.998523	FALSE	0	isoform_151513	691017708	0.188375	K00521//ferric-chelate reductase [EC:1.16.1.7];K00521//ferric-chelate reductase [EC:1.16.1.7];K13126//polyadenylate-binding protein+ko03015//mRNA surveillance pathway+ko03018//RNA degradation+ko03013//RNA transport;K16296//serine carboxypeptidase-like clade I [EC:3.4.16.-];K05941//glutathione gamma-glutamylcysteinyltransferase [EC:2.3.2.15]	GO:0065007//biological regulation;GO:2000112//regulation of cellular macromolecule biosynthetic process;GO:0050789//regulation of biological process;GO:0051171//regulation of nitrogen compound metabolic process;GO:1903506//regulation of nucleic acid-templated transcription;GO:0006355//regulation of transcription, DNA-templated;GO:0050794//regulation of cellular process;GO:0010468//regulation of g…	XP_028078560.1|1.5e-195|NAC domain-containing protein 72-like [Camellia sinensis]
3	isoform_73094	2.0623	0.00747962	0.484895	0.337194	732	5	FALSE	323.667	0	732	0	0.998591	FALSE	0	isoform_73094	724826856	0.181123	K11855//ubiquitin carboxyl-terminal hydrolase 36/42 [EC:3.4.19.12];K04730//interleukin-1 receptor-associated kinase 1 [EC:2.7.11.1];K04733//interleukin-1 receptor-associated kinase 4 [EC:2.7.11.1];K04730//interleukin-1 receptor-associated kinase 1 [EC:2.7.11.1]	GO:0032991//protein-containing complex;GO:0000502//proteasome complex;GO:0005622//intracellular;GO:1905369//endopeptidase complex;GO:1905368//peptidase complex;GO:1902494//catalytic complex;	XP_028052189.1|3.1e-58|classical arabinogalactan protein 5-like [Camellia sinensis]
4	isoform_20502	2.21727	0.00435002	0.451005	0.359021	730	5	FALSE	320.36	0	730	0	0.998386	FALSE	0	isoform_20502	532562416	0.198858	K03283//heat shock 70kDa protein 1/2/6/8+ko03040//Spliceosome+ko04144//Endocytosis+ko04141//Protein processing in endoplasmic reticulum;K03283//heat shock 70kDa protein 1/2/6/8+ko03040//Spliceosome+ko04144//Endocytosis+ko04141//Protein processing in endoplasmic reticulum;K03283//heat shock 70kDa protein 1/2/6/8+ko03040//Spliceosome+ko04144//Endocytosis+ko04141//Protein processing in endoplasmic r…	GO:0050896//response to stimulus;GO:0035556//intracellular signal transduction;GO:0007154//cell communication;GO:0065007//biological regulation;GO:0023052//signaling;GO:0007165//signal transduction;GO:0009987//cellular process;GO:0051716//cellular response to stimulus;GO:0050794//regulation of cellular process;GO:0050789//regulation of biological process;	THF98368.1|4.4e-197|hypothetical protein TEA_018441 [Camellia sinensis var. sinensis]
5	isoform_92218	2.04101	0.00752543	0.489954	0.340309	727	5	FALSE	331.136	0	727	0	0.998619	FALSE	0	isoform_92218	573526374	0.181246	\	GO:0016021//integral component of membrane;GO:0110165//cellular anatomical entity;GO:0016020//membrane;GO:0031224//intrinsic component of membrane;	KVH94738.1|1.2e-11|hypothetical protein Ccrd_003204 [Cynara cardunculus var. scolymus]
6	isoform_10977	2.222	0.00386692	0.450044	0.360392	724	5	FALSE	320.943	0	724	0	0.998379	FALSE	0	isoform_10977	465983970	0.199965	K08332//vacuolar protein 8;K08332//vacuolar protein 8;K04733//interleukin-1 receptor-associated kinase 4 [EC:2.7.11.1]	GO:0004842//ubiquitin-protein transferase activity;GO:0019787//ubiquitin-like protein transferase activity;GO:0003824//catalytic activity;GO:0016740//transferase activity;GO:0140096//catalytic activity, acting on a protein;	XP_028112857.1|0.0e+00|U-box domain-containing protein 16-like [Camellia sinensis]
7	isoform_25251	2.16009	0.00516283	0.462943	0.360273	719	5	FALSE	324.394	0	719	0	0.998461	FALSE	0	isoform_25251	567901214	0.194131	K04733//interleukin-1 receptor-associated kinase 4 [EC:2.7.11.1];K04733//interleukin-1 receptor-associated kinase 4 [EC:2.7.11.1]	GO:0019787//ubiquitin-like protein transferase activity;GO:0140096//catalytic activity, acting on a protein;GO:0016740//transferase activity;GO:0003824//catalytic activity;GO:0004842//ubiquitin-protein transferase activity;	XP_028104989.1|3.2e-228|E3 ubiquitin-protein ligase PUB23-like [Camellia sinensis]
8	isoform_55926	2.18691	0.00350895	0.457266	0.3678	713	5	FALSE	332.198	0	713	0	0.998426	FALSE	0	isoform_55926	375972414	0.20024	K14777//ATP-dependent RNA helicase DDX47/RRP3 [EC:3.6.4.13];K14777//ATP-dependent RNA helicase DDX47/RRP3 [EC:3.6.4.13];K14777//ATP-dependent RNA helicase DDX47/RRP3 [EC:3.6.4.13];K14494//DELLA protein+ko04075//Plant hormone signal transduction;K14494//DELLA protein+ko04075//Plant hormone signal transduction	\	XP_028126203.1|1.1e-125|scarecrow-like protein 21 [Camellia sinensis]
9	isoform_158365	2.21491	0.00363889	0.451487	0.366637	711	5	FALSE	331.186	0	711	0	0.998389	FALSE	0	isoform_158365	396422058	0.204562	K16465//centrin-1;K16465//centrin-1;K10840//centrin-2+ko03420//Nucleotide excision repair;K16465//centrin-1;K16465//centrin-1	GO:0043167//ion binding;GO:0005488//binding;GO:0005509//calcium ion binding;GO:0046872//metal ion binding;GO:0043169//cation binding;	XP_028070316.1|7.1e-67|calcium-binding protein KRP1-like [Camellia sinensis]
10	isoform_93379	2.11672	0.00575342	0.472429	0.34343	708	5	FALSE	316.76	0	708	0	0.998519	FALSE	0	isoform_93379	579003596	0.184377	\	GO:0016747//transferase activity, transferring acyl groups other than amino-acyl groups;GO:0003824//catalytic activity;GO:0016746//transferase activity, transferring acyl groups;GO:0016740//transferase activity;	XP_028082789.1|2.1e-42|uncharacterized protein LOC114284107 [Camellia sinensis]
11	isoform_38488	2.28155	0.00362105	0.438299	0.364141	707	5	FALSE	320.832	0	707	0	0.9983	FALSE	0	isoform_38488	496432878	0.206323	K13464//jasmonate ZIM domain-containing protein+ko04075//Plant hormone signal transduction;K13464//jasmonate ZIM domain-containing protein+ko04075//Plant hormone signal transduction;K13464//jasmonate ZIM domain-containing protein+ko04075//Plant hormone signal transduction;K13464//jasmonate ZIM domain-containing protein+ko04075//Plant hormone signal transduction;K13464//jasmonate ZIM domain-contai…	\	XP_028121972.1|9.5e-159|protein TIFY 10A [Camellia sinensis]
12	isoform_48422	2.125	0.00457385	0.470588	0.363011	707	5	FALSE	338.215	0	707	0	0.998508	FALSE	0	isoform_48422	377547996	0.195274	K13464//jasmonate ZIM domain-containing protein+ko04075//Plant hormone signal transduction;K13464//jasmonate ZIM domain-containing protein+ko04075//Plant hormone signal transduction;K13464//jasmonate ZIM domain-containing protein+ko04075//Plant hormone signal transduction;K13464//jasmonate ZIM domain-containing protein+ko04075//Plant hormone signal transduction;K13464//jasmonate ZIM domain-contai…	\	XP_028121972.1|3.2e-158|protein TIFY 10A [Camellia sinensis]
13	isoform_88409	2.22121	0.00326487	0.450204	0.373685	707	5	FALSE	327.907	0	707	0	0.99838	FALSE	0	isoform_88409	450959908	0.203416	K05909//laccase [EC:1.10.3.2]	GO:0050789//regulation of biological process;GO:0090329//regulation of DNA-dependent DNA replication;GO:0045786//negative regulation of cell cycle;GO:0060255//regulation of macromolecule metabolic process;GO:0009889//regulation of biosynthetic process;GO:0010639//negative regulation of organelle organization;GO:0006275//regulation of DNA replication;GO:0051128//regulation of cellular component or…	RWR95407.1|7.4e-12|hypothetical protein CKAN_02474700 [Cinnamomum micranthum f. kanehirae]
14	isoform_384901	2.24487	0.00316088	0.445459	0.370882	704	5	FALSE	326.196	0	704	0	0.998349	FALSE	0	isoform_384901	390626542	0.205413	\	\	\
15	isoform_51359	2.10883	0.0047484	0.474196	0.353462	701	5	FALSE	325.583	0	701	0	0.998529	FALSE	0	isoform_51359	594677526	0.186795	K04733//interleukin-1 receptor-associated kinase 4 [EC:2.7.11.1];K14306//nuclear pore complex protein Nup62+ko03013//RNA transport;K14306//nuclear pore complex protein Nup62+ko03013//RNA transport;K14306//nuclear pore complex protein Nup62+ko03013//RNA transport	GO:0016020//membrane;GO:0110165//cellular anatomical entity;GO:0031224//intrinsic component of membrane;GO:0016021//integral component of membrane;	XP_028074956.1|1.3e-124|NDR1/HIN1-like protein 3 [Camellia sinensis]
16	isoform_80004	2.2709	0.00317424	0.440354	0.373188	697	5	FALSE	315.772	0	697	0	0.998314	FALSE	0	isoform_80004	483318166	0.203987	K15920//xylan 1,4-beta-xylosidase [EC:3.2.1.37]+ko00520//Amino sugar and nucleotide sugar metabolism+ko01100//Metabolic pathways;K15920//xylan 1,4-beta-xylosidase [EC:3.2.1.37]+ko00520//Amino sugar and nucleotide sugar metabolism+ko01100//Metabolic pathways;K15920//xylan 1,4-beta-xylosidase [EC:3.2.1.37]+ko00520//Amino sugar and nucleotide sugar metabolism+ko01100//Metabolic pathways;K15920//xyla…	\	XP_028125861.1|1.2e-48|uncharacterized protein LOC114322697 [Camellia sinensis]
17	isoform_36579	2.097	0.00458616	0.476871	0.368639	696	5	FALSE	336.524	0	696	0	0.998545	FALSE	0	isoform_36579	570492620	0.190882	K20893//probable galacturonosyltransferase-like 1 [EC:2.4.1.-];K20893//probable galacturonosyltransferase-like 1 [EC:2.4.1.-];K20893//probable galacturonosyltransferase-like 1 [EC:2.4.1.-];K20893//probable galacturonosyltransferase-like 1 [EC:2.4.1.-]	GO:0003824//catalytic activity;GO:0016757//transferase activity, transferring glycosyl groups;GO:0016740//transferase activity;	XP_028119400.1|3.4e-226|probable galacturonosyltransferase-like 9 [Camellia sinensis]
18	isoform_16730	2.06625	0.00586884	0.483969	0.346803	694	5	FALSE	333.066	0	694	0	0.998586	FALSE	0	isoform_16730	555352674	0.183407	K04733//interleukin-1 receptor-associated kinase 4 [EC:2.7.11.1];K07936//GTP-binding nuclear protein Ran+ko03013//RNA transport+ko03008//Ribosome biogenesis in eukaryotes	GO:0016021//integral component of membrane;GO:0110165//cellular anatomical entity;GO:0016020//membrane;GO:0031224//intrinsic component of membrane;GO:0032559//adenyl ribonucleotide binding;GO:0016772//transferase activity, transferring phosphorus-containing groups;GO:0140096//catalytic activity, acting on a protein;GO:0000166//nucleotide binding;GO:0004842//ubiquitin-protein transferase activity;…	AHL69788.1|2.5e-271|hypothetical protein [Camellia sinensis]
19	isoform_4667	2.05757	0.0068573	0.48601	0.345605	694	4	FALSE	324.637	0	694	0	0.998597	FALSE	0	isoform_4667	663062546	0.178962	\	\	XP_028108876.1|1.6e-78|uncharacterized protein LOC114307679 [Camellia sinensis]
20	isoform_46426	2.06901	0.00536466	0.483324	0.34893	688	5	FALSE	333.703	0	688	0	0.998582	FALSE	0	isoform_46426	518519802	0.183859	\	\	XP_028060478.1|1.4e-191|F-box protein At4g18380-like [Camellia sinensis]
21	isoform_245311	2.28746	0.00275173	0.437166	0.374413	687	5	FALSE	313.686	0	687	0	0.998292	FALSE	0	isoform_245311	472022260	0.205966	\	\	XP_028066466.1|4.2e-118|uncharacterized protein LOC114269356 [Camellia sinensis]
22	isoform_292716	2.0418	0.00667139	0.489764	0.352277	685	5	FALSE	335.292	0	685	0	0.998618	FALSE	0	isoform_292716	548961618	0.182224	K03283//heat shock 70kDa protein 1/2/6/8+ko03040//Spliceosome+ko04144//Endocytosis+ko04141//Protein processing in endoplasmic reticulum;K03283//heat shock 70kDa protein 1/2/6/8+ko03040//Spliceosome+ko04144//Endocytosis+ko04141//Protein processing in endoplasmic reticulum;K03283//heat shock 70kDa protein 1/2/6/8+ko03040//Spliceosome+ko04144//Endocytosis+ko04141//Protein processing in endoplasmic r…	GO:0007154//cell communication;GO:0065007//biological regulation;GO:0009987//cellular process;GO:0035556//intracellular signal transduction;GO:0050794//regulation of cellular process;GO:0051716//cellular response to stimulus;GO:0007165//signal transduction;GO:0023052//signaling;GO:0050789//regulation of biological process;GO:0050896//response to stimulus;	XP_028116660.1|5.4e-100|uncharacterized protein LOC114314382 [Camellia sinensis]
23	isoform_91378	2.3261	0.00295931	0.429903	0.374671	684	5	FALSE	312.933	0	684	0	0.998241	FALSE	0	isoform_91378	428412188	0.20974	\	GO:0031224//intrinsic component of membrane;GO:0110165//cellular anatomical entity;GO:0016020//membrane;GO:0016021//integral component of membrane;	XP_028110156.1|5.8e-43|uncharacterized protein LOC114308705 [Camellia sinensis]
24	isoform_133454	2.33162	0.00232316	0.428886	0.378441	682	5	FALSE	314.031	0	682	0	0.998234	FALSE	0	isoform_133454	471997936	0.211754	K19042//E3 ubiquitin-protein ligase BOI and related proteins [EC:2.3.2.27]	\	XP_028104467.1|2.2e-158|uncharacterized protein LOC114303527 [Camellia sinensis]
25	isoform_21030	2.08241	0.00744162	0.480212	0.336201	682	5	FALSE	322.405	0	682	0	0.998564	FALSE	0	isoform_21030	554607346	0.178915	K04733//interleukin-1 receptor-associated kinase 4 [EC:2.7.11.1];K04733//interleukin-1 receptor-associated kinase 4 [EC:2.7.11.1];K01180//endo-1,3(4)-beta-glucanase [EC:3.2.1.6];K02184//formin 2	GO:0080030//methyl indole-3-acetate esterase activity;GO:0016788//hydrolase activity, acting on ester bonds;GO:0003824//catalytic activity;GO:0052689//carboxylic ester hydrolase activity;GO:0016787//hydrolase activity;	ABB89019.1|1.5e-194|CXE carboxylesterase [Actinidia deliciosa]
26	isoform_61513	2.33162	0.00258463	0.428886	0.375332	682	5	FALSE	311.575	0	682	0	0.998234	FALSE	0	isoform_61513	505314280	0.210098	K13464//jasmonate ZIM domain-containing protein+ko04075//Plant hormone signal transduction;K13464//jasmonate ZIM domain-containing protein+ko04075//Plant hormone signal transduction;K13464//jasmonate ZIM domain-containing protein+ko04075//Plant hormone signal transduction;K13464//jasmonate ZIM domain-containing protein+ko04075//Plant hormone signal transduction;K13464//jasmonate ZIM domain-contai…	\	ANB66339.1|2.5e-71|jasmonate-zim-domain protein [Camellia sinensis]
27	isoform_226237	2.11869	0.0046972	0.47199	0.357118	681	5	FALSE	335.696	0	681	0	0.998516	FALSE	0	isoform_226237	374889426	0.193151	\	GO:0034622//cellular protein-containing complex assembly;GO:0009987//cellular process;GO:0071840//cellular component organization or biogenesis;GO:0006996//organelle organization;GO:0033108//mitochondrial respiratory chain complex assembly;GO:0033617//mitochondrial cytochrome c oxidase assembly;GO:0008535//respiratory chain complex IV assembly;GO:0017004//cytochrome complex assembly;GO:0007005//m…	XP_028092497.1|4.2e-16|uncharacterized protein LOC114292679 [Camellia sinensis]
28	isoform_357771	2.10371	0.00386305	0.475351	0.366252	681	5	FALSE	332.505	0	681	0	0.998536	FALSE	0	isoform_357771	512146644	0.189031	K05909//laccase [EC:1.10.3.2]	GO:0050789//regulation of biological process;GO:0019222//regulation of metabolic process;GO:0090329//regulation of DNA-dependent DNA replication;GO:0009889//regulation of biosynthetic process;GO:0050794//regulation of cellular process;GO:0010564//regulation of cell cycle process;GO:0060255//regulation of macromolecule metabolic process;GO:0031326//regulation of cellular biosynthetic process;GO:20…	KAB2604914.1|1.0e-10|hypothetical protein D8674_037729 [Pyrus ussuriensis x Pyrus communis]
29	isoform_76210	2.08517	0.00532036	0.479576	0.360417	681	5	FALSE	334.47	0	681	0	0.998561	FALSE	0	isoform_76210	493797396	0.187904	\	GO:0005488//binding;GO:0008289//lipid binding;	XP_028078758.1|5.3e-46|protein SENESCENCE-ASSOCIATED GENE 21, mitochondrial-like [Camellia sinensis]
30	isoform_79237	2.2914	0.00300285	0.436414	0.378725	681	5	FALSE	314.394	0	681	0	0.998287	FALSE	0	isoform_79237	528793538	0.206974	K15920//xylan 1,4-beta-xylosidase [EC:3.2.1.37]+ko00520//Amino sugar and nucleotide sugar metabolism+ko01100//Metabolic pathways;K15920//xylan 1,4-beta-xylosidase [EC:3.2.1.37]+ko00520//Amino sugar and nucleotide sugar metabolism+ko01100//Metabolic pathways;K15920//xylan 1,4-beta-xylosidase [EC:3.2.1.37]+ko00520//Amino sugar and nucleotide sugar metabolism+ko01100//Metabolic pathways;K15920//xyla…	\	XP_028125861.1|4.8e-50|uncharacterized protein LOC114322697 [Camellia sinensis]
31	isoform_167660	2.3817	0.00295851	0.419868	0.365351	680	5	FALSE	300.579	0	680	0	0.998168	FALSE	0	isoform_167660	500963170	0.213631	K09566//peptidyl-prolyl isomerase G (cyclophilin G) [EC:5.2.1.8];K09566//peptidyl-prolyl isomerase G (cyclophilin G) [EC:5.2.1.8];K09566//peptidyl-prolyl isomerase G (cyclophilin G) [EC:5.2.1.8];K09566//peptidyl-prolyl isomerase G (cyclophilin G) [EC:5.2.1.8];K09566//peptidyl-prolyl isomerase G (cyclophilin G) [EC:5.2.1.8]	\	XP_028111483.1|2.0e-187|sarcoplasmic reticulum histidine-rich calcium-binding protein [Camellia sinensis]
32	isoform_51449	2.25789	0.00238119	0.442892	0.382369	677	5	FALSE	319.699	0	677	0	0.998332	FALSE	0	isoform_51449	350201406	0.203241	\	GO:0016021//integral component of membrane;GO:0110165//cellular anatomical entity;GO:0031224//intrinsic component of membrane;GO:0016020//membrane;GO:0016887//ATPase activity;GO:0016818//hydrolase activity, acting on acid anhydrides, in phosphorus-containing anhydrides;GO:0016787//hydrolase activity;GO:0017111//nucleoside-triphosphatase activity;GO:0004386//helicase activity;GO:0016817//hydrolase…	XP_028110156.1|2.0e-59|uncharacterized protein LOC114308705 [Camellia sinensis]
33	isoform_46954	2.33438	0.00197915	0.428378	0.383321	675	5	FALSE	316.256	0	675	0	0.99823	FALSE	0	isoform_46954	382827566	0.213254	K09286//EREBP-like factor;K09286//EREBP-like factor;K09286//EREBP-like factor;K09286//EREBP-like factor;K09286//EREBP-like factor	GO:0043227//membrane-bounded organelle;GO:0043231//intracellular membrane-bounded organelle;GO:0110165//cellular anatomical entity;GO:0043226//organelle;GO:0005634//nucleus;GO:0005622//intracellular;GO:0043229//intracellular organelle;GO:0005488//binding;GO:0140110//transcription regulator activity;GO:0097159//organic cyclic compound binding;GO:1901363//heterocyclic compound binding;GO:0003677//D…	XP_028121981.1|7.4e-81|ethylene-responsive transcription factor ERF017-like [Camellia sinensis]
34	isoform_315549	2.29219	0.00270426	0.436264	0.381599	674	5	FALSE	316.175	0	674	0	0.998286	FALSE	0	isoform_315549	460309556	0.208147	K13448//calcium-binding protein CML+ko04626//Plant-pathogen interaction;K13448//calcium-binding protein CML+ko04626//Plant-pathogen interaction;K13448//calcium-binding protein CML+ko04626//Plant-pathogen interaction;K13448//calcium-binding protein CML+ko04626//Plant-pathogen interaction	GO:0005509//calcium ion binding;GO:0043169//cation binding;GO:0043167//ion binding;GO:0046872//metal ion binding;GO:0005488//binding;	XP_028085329.1|5.2e-75|putative calcium-binding protein CML23 [Camellia sinensis]
35	isoform_47225	2.1321	0.00310503	0.469022	0.381284	673	5	FALSE	341.819	0	673	0	0.998499	FALSE	0	isoform_47225	376370604	0.198156	\	\	XP_028101018.1|2.9e-61|uncharacterized protein LOC114300325 [Camellia sinensis]
36	isoform_168747	2.26498	0.00311136	0.441504	0.384442	669	5	FALSE	317.64	0	669	0	0.998322	FALSE	0	isoform_168747	426660358	0.203485	K14488//SAUR family protein+ko04075//Plant hormone signal transduction;K14488//SAUR family protein+ko04075//Plant hormone signal transduction;K14488//SAUR family protein+ko04075//Plant hormone signal transduction;K14488//SAUR family protein+ko04075//Plant hormone signal transduction;K14488//SAUR family protein+ko04075//Plant hormone signal transduction	GO:0042221//response to chemical;GO:0010033//response to organic substance;GO:0050896//response to stimulus;GO:0009725//response to hormone;GO:0009733//response to auxin;GO:0009719//response to endogenous stimulus;	XP_028055000.1|2.2e-70|auxin-responsive protein SAUR32-like [Camellia sinensis]
37	isoform_239179	2.38407	0.00215038	0.419451	0.377218	666	5	FALSE	305.833	0	666	0	0.998164	FALSE	0	isoform_239179	417143082	0.216137	K09422//transcription factor MYB, plant;K09422//transcription factor MYB, plant;K09422//transcription factor MYB, plant;K09422//transcription factor MYB, plant;K09422//transcription factor MYB, plant	GO:0043227//membrane-bounded organelle;GO:0005634//nucleus;GO:0043229//intracellular organelle;GO:0043231//intracellular membrane-bounded organelle;GO:0110165//cellular anatomical entity;GO:0005622//intracellular;GO:0043226//organelle;GO:0097159//organic cyclic compound binding;GO:0003676//nucleic acid binding;GO:0003677//DNA binding;GO:0005488//binding;GO:1901363//heterocyclic compound binding;	XP_028109725.1|1.9e-146|transcription factor MYB14-like [Camellia sinensis]
38	isoform_69122	2.37224	0.00219225	0.421543	0.379464	665	5	FALSE	307.164	0	665	0	0.99818	FALSE	0	isoform_69122	441486570	0.21495	K14488//SAUR family protein+ko04075//Plant hormone signal transduction;K14488//SAUR family protein+ko04075//Plant hormone signal transduction;K14488//SAUR family protein+ko04075//Plant hormone signal transduction;K14488//SAUR family protein+ko04075//Plant hormone signal transduction;K14488//SAUR family protein+ko04075//Plant hormone signal transduction	GO:0010033//response to organic substance;GO:0009719//response to endogenous stimulus;GO:0050896//response to stimulus;GO:0042221//response to chemical;GO:0009725//response to hormone;GO:0009733//response to auxin;	XP_028055000.1|1.7e-71|auxin-responsive protein SAUR32-like [Camellia sinensis]
39	isoform_99430	2.30166	0.00258514	0.43447	0.383589	664	5	FALSE	314.774	0	664	0	0.998274	FALSE	0	isoform_99430	411855142	0.20846	\	\	\
40	isoform_206155	2.35213	0.00173415	0.425147	0.387604	661	5	FALSE	313.941	0	661	0	0.998207	FALSE	0	isoform_206155	315086936	0.214881	\	\	XP_028064601.1|8.8e-92|uncharacterized protein LOC114267740 [Camellia sinensis]
41	isoform_53841	2.1183	0.00375621	0.472077	0.364562	661	5	FALSE	338.104	0	661	0	0.998517	FALSE	0	isoform_53841	337593116	0.193424	K19041//E3 ubiquitin-protein ligase RNF38/44 [EC:2.3.2.27];K19041//E3 ubiquitin-protein ligase RNF38/44 [EC:2.3.2.27];K19041//E3 ubiquitin-protein ligase RNF38/44 [EC:2.3.2.27];K11982//E3 ubiquitin-protein ligase RNF115/126 [EC:2.3.2.27];K19041//E3 ubiquitin-protein ligase RNF38/44 [EC:2.3.2.27]	GO:0110165//cellular anatomical entity;GO:0016020//membrane;GO:0016021//integral component of membrane;GO:0031224//intrinsic component of membrane;	XP_028121819.1|8.3e-132|NEP1-interacting protein-like 1 [Camellia sinensis]
42	isoform_240101	2.21451	0.00198607	0.451567	0.402908	657	5	FALSE	342.673	0	657	0	0.998389	FALSE	0	isoform_240101	254437822	0.207932	K17506//protein phosphatase 1L [EC:3.1.3.16];K17506//protein phosphatase 1L [EC:3.1.3.16];K17506//protein phosphatase 1L [EC:3.1.3.16];K17506//protein phosphatase 1L [EC:3.1.3.16];K17506//protein phosphatase 1L [EC:3.1.3.16]	GO:0043169//cation binding;GO:0046872//metal ion binding;GO:0004722//protein serine/threonine phosphatase activity;GO:0140096//catalytic activity, acting on a protein;GO:0003824//catalytic activity;GO:0016788//hydrolase activity, acting on ester bonds;GO:0005488//binding;GO:0016787//hydrolase activity;GO:0042578//phosphoric ester hydrolase activity;GO:0043167//ion binding;GO:0016791//phosphatase …	XP_028123492.1|2.2e-43|probable protein phosphatase 2C 25 [Camellia sinensis]
43	isoform_354925	2.23896	0.00201984	0.446636	0.405651	656	5	FALSE	342.203	0	656	0	0.998357	FALSE	0	isoform_354925	275694506	0.211497	K13464//jasmonate ZIM domain-containing protein+ko04075//Plant hormone signal transduction	\	XP_028121972.1|9.9e-14|protein TIFY 10A [Camellia sinensis]
44	isoform_181521	2.22279	0.00240767	0.449885	0.394449	655	5	FALSE	329.702	0	655	0	0.998378	FALSE	0	isoform_181521	332581964	0.203646	K19042//E3 ubiquitin-protein ligase BOI and related proteins [EC:2.3.2.27]	\	XP_028104467.1|1.4e-85|uncharacterized protein LOC114303527 [Camellia sinensis]
45	isoform_119576	1.99566	0.00876144	0.501087	0.334602	654	4	FALSE	317.405	0	654	0	0.998679	FALSE	0	isoform_119576	567011026	0.162939	K20716//mitogen-activated protein kinase kinase kinase 17/18+ko04016//MAPK signaling pathway - plant;K20716//mitogen-activated protein kinase kinase kinase 17/18+ko04016//MAPK signaling pathway - plant;K20716//mitogen-activated protein kinase kinase kinase 17/18+ko04016//MAPK signaling pathway - plant;K20716//mitogen-activated protein kinase kinase kinase 17/18+ko04016//MAPK signaling pathway - p…	GO:0009987//cellular process;GO:0008152//metabolic process;GO:0090304//nucleic acid metabolic process;GO:0046483//heterocycle metabolic process;GO:0010467//gene expression;GO:0071704//organic substance metabolic process;GO:0006725//cellular aromatic compound metabolic process;GO:0044237//cellular metabolic process;GO:0006139//nucleobase-containing compound metabolic process;GO:0034641//cellular n…	XP_028069457.1|7.4e-240|mitogen-activated protein kinase kinase kinase 18-like [Camellia sinensis]
46	isoform_76967	2.39196	0.00204983	0.418068	0.382469	654	5	FALSE	305.677	0	654	0	0.998154	FALSE	0	isoform_76967	415513520	0.217255	\	\	XP_024972915.1|1.1e-26|uncharacterized protein LOC112511505 [Cynara cardunculus var. scolymus]
47	isoform_8127	2.19795	0.00224373	0.45497	0.397994	654	5	FALSE	338.294	0	654	0	0.998411	FALSE	0	isoform_8127	316752878	0.204407	K14777//ATP-dependent RNA helicase DDX47/RRP3 [EC:3.6.4.13];K14777//ATP-dependent RNA helicase DDX47/RRP3 [EC:3.6.4.13];K14777//ATP-dependent RNA helicase DDX47/RRP3 [EC:3.6.4.13];K14494//DELLA protein+ko04075//Plant hormone signal transduction;K14494//DELLA protein+ko04075//Plant hormone signal transduction	\	XP_028126203.1|2.8e-119|scarecrow-like protein 21 [Camellia sinensis]
48	isoform_81711	2.01577	0.00703278	0.496088	0.339997	654	5	FALSE	320.234	0	654	0	0.998653	FALSE	0	isoform_81711	463390114	0.167662	\	\	\
49	isoform_86527	2.22358	0.00407374	0.449725	0.376746	654	5	FALSE	342.11	0	654	0	0.998377	FALSE	0	isoform_86527	345081832	0.20937	\	GO:0031224//intrinsic component of membrane;GO:0110165//cellular anatomical entity;GO:0016021//integral component of membrane;GO:0016020//membrane;	XP_028074956.1|3.5e-23|NDR1/HIN1-like protein 3 [Camellia sinensis]
50	isoform_24548	2.39235	0.00292155	0.417999	0.382261	653	5	FALSE	305.789	0	653	0	0.998153	FALSE	0	isoform_24548	429882160	0.217487	\	GO:0055114//oxidation-reduction process;GO:0008152//metabolic process;GO:0031224//intrinsic component of membrane;GO:0016020//membrane;GO:0110165//cellular anatomical entity;GO:0016021//integral component of membrane;GO:0043169//cation binding;GO:0046872//metal ion binding;GO:0043167//ion binding;GO:0005488//binding;	XP_028102412.1|4.0e-226|cytochrome b561 and DOMON domain-containing protein At5g47530-like [Camellia sinensis]
51	isoform_7388	2.08202	0.00551479	0.480303	0.362189	652	4	FALSE	325.063	0	652	0	0.998565	FALSE	0	isoform_7388	535003032	0.180993	K08332//vacuolar protein 8;K08332//vacuolar protein 8	GO:0003824//catalytic activity;GO:0004842//ubiquitin-protein transferase activity;GO:0016740//transferase activity;GO:0140096//catalytic activity, acting on a protein;GO:0019787//ubiquitin-like protein transferase activity;	PSS26856.1|6.5e-273|U-box domain-containing protein [Actinidia chinensis var. chinensis]
52	isoform_71468	2.20268	0.00196827	0.453992	0.405848	648	5	FALSE	349.721	0	648	0	0.998405	FALSE	0	isoform_71468	222165880	0.210295	K09286//EREBP-like factor;K09286//EREBP-like factor;K09286//EREBP-like factor;K09286//EREBP-like factor;K09286//EREBP-like factor	GO:0043226//organelle;GO:0005622//intracellular;GO:0005634//nucleus;GO:0043227//membrane-bounded organelle;GO:0043229//intracellular organelle;GO:0110165//cellular anatomical entity;GO:0043231//intracellular membrane-bounded organelle;GO:1901363//heterocyclic compound binding;GO:0003700//DNA-binding transcription factor activity;GO:0005488//binding;GO:0097159//organic cyclic compound binding;GO:0…	XP_028108250.1|5.4e-96|ethylene-responsive transcription factor 4-like [Camellia sinensis]
53	isoform_86686	2.17587	0.00482329	0.459587	0.360596	648	5	FALSE	332.389	0	648	0	0.99844	FALSE	0	isoform_86686	314173894	0.196447	\	GO:0051252//regulation of RNA metabolic process;GO:0031323//regulation of cellular metabolic process;GO:0019219//regulation of nucleobase-containing compound metabolic process;GO:2001141//regulation of RNA biosynthetic process;GO:0010468//regulation of gene expression;GO:1903506//regulation of nucleic acid-templated transcription;GO:0019222//regulation of metabolic process;GO:0051091//positive re…	KAE9447962.1|1.4e-24|hypothetical protein C3L33_20129, partial [Rhododendron williamsianum]
54	isoform_368115	2.31033	0.00335538	0.432838	0.388777	647	5	FALSE	330.777	0	647	0	0.998262	FALSE	0	isoform_368115	416876532	0.214512	K00521//ferric-chelate reductase [EC:1.16.1.7];K00521//ferric-chelate reductase [EC:1.16.1.7]	GO:0009889//regulation of biosynthetic process;GO:0019222//regulation of metabolic process;GO:0051252//regulation of RNA metabolic process;GO:1903506//regulation of nucleic acid-templated transcription;GO:0019219//regulation of nucleobase-containing compound metabolic process;GO:0065007//biological regulation;GO:2001141//regulation of RNA biosynthetic process;GO:0010556//regulation of macromolecu…	XP_028092031.1|6.0e-105|NAC domain-containing protein 2-like isoform X2 [Camellia sinensis]
55	isoform_212815	2.23699	0.00177792	0.44703	0.407545	645	5	FALSE	336.907	0	645	0	0.998359	FALSE	0	isoform_212815	235916762	0.208224	K17506//protein phosphatase 1L [EC:3.1.3.16];K17506//protein phosphatase 1L [EC:3.1.3.16];K17506//protein phosphatase 1L [EC:3.1.3.16];K17506//protein phosphatase 1L [EC:3.1.3.16];K17506//protein phosphatase 1L [EC:3.1.3.16]	GO:0043167//ion binding;GO:0016787//hydrolase activity;GO:0003824//catalytic activity;GO:0016788//hydrolase activity, acting on ester bonds;GO:0043169//cation binding;GO:0004722//protein serine/threonine phosphatase activity;GO:0046872//metal ion binding;GO:0042578//phosphoric ester hydrolase activity;GO:0004721//phosphoprotein phosphatase activity;GO:0016791//phosphatase activity;GO:0140096//cat…	XP_028123492.1|2.7e-118|probable protein phosphatase 2C 25 [Camellia sinensis]
56	isoform_350310	2.34582	0.00246115	0.42629	0.387712	645	5	FALSE	310.093	0	645	0	0.998215	FALSE	0	isoform_350310	397680452	0.212392	\	GO:0005488//binding;GO:0008289//lipid binding;	XP_028078758.1|7.5e-46|protein SENESCENCE-ASSOCIATED GENE 21, mitochondrial-like [Camellia sinensis]
57	isoform_76101	2.12342	0.00542986	0.470938	0.356292	642	5	FALSE	329.277	0	642	0	0.99851	FALSE	0	isoform_76101	401682976	0.187409	K04730//interleukin-1 receptor-associated kinase 1 [EC:2.7.11.1];K14492//two-component response regulator ARR-A family+ko04075//Plant hormone signal transduction;K11855//ubiquitin carboxyl-terminal hydrolase 36/42 [EC:3.4.19.12];K04733//interleukin-1 receptor-associated kinase 4 [EC:2.7.11.1]	GO:0016021//integral component of membrane;GO:0016020//membrane;GO:0031224//intrinsic component of membrane;GO:0110165//cellular anatomical entity;	XP_028073496.1|2.7e-46|classical arabinogalactan protein 5-like [Camellia sinensis]
58	isoform_326274	2.16601	0.00363866	0.461678	0.36914	641	5	FALSE	319.846	0	641	0	0.998454	FALSE	0	isoform_326274	427014960	0.190611	K12175//COP9 signalosome complex subunit 1;K15449//tRNA wybutosine-synthesizing protein 1 [EC:4.1.3.44];K15449//tRNA wybutosine-synthesizing protein 1 [EC:4.1.3.44];K15449//tRNA wybutosine-synthesizing protein 1 [EC:4.1.3.44]	GO:0032259//methylation;GO:0008152//metabolic process;GO:0031224//intrinsic component of membrane;GO:0016021//integral component of membrane;GO:0016020//membrane;GO:0110165//cellular anatomical entity;GO:0016741//transferase activity, transferring one-carbon groups;GO:0008168//methyltransferase activity;GO:0016740//transferase activity;GO:0003824//catalytic activity;	XP_028120856.1|6.2e-134|probable methyltransferase PMT20 [Camellia sinensis]
59	isoform_131939	2.04259	0.0113656	0.489575	0.342598	638	4	FALSE	312.853	0	638	0	0.998617	FALSE	0	isoform_131939	960565800	0.168019	\	GO:2001141//regulation of RNA biosynthetic process;GO:0031323//regulation of cellular metabolic process;GO:0051171//regulation of nitrogen compound metabolic process;GO:0031326//regulation of cellular biosynthetic process;GO:0010556//regulation of macromolecule biosynthetic process;GO:2000112//regulation of cellular macromolecule biosynthetic process;GO:0009889//regulation of biosynthetic process…	XP_028078560.1|3.9e-40|NAC domain-containing protein 72-like [Camellia sinensis]
60	isoform_50639	2.03352	0.00907097	0.491759	0.325541	638	5	FALSE	299.514	0	638	0	0.998629	FALSE	0	isoform_50639	454440302	0.159571	K14504//xyloglucan:xyloglucosyl transferase TCH4 [EC:2.4.1.207]+ko04075//Plant hormone signal transduction;K14504//xyloglucan:xyloglucosyl transferase TCH4 [EC:2.4.1.207]+ko04075//Plant hormone signal transduction;K14504//xyloglucan:xyloglucosyl transferase TCH4 [EC:2.4.1.207]+ko04075//Plant hormone signal transduction;K14504//xyloglucan:xyloglucosyl transferase TCH4 [EC:2.4.1.207]+ko04075//Plant…	GO:0044036//cell wall macromolecule metabolic process;GO:0044260//cellular macromolecule metabolic process;GO:0005976//polysaccharide metabolic process;GO:0042546//cell wall biogenesis;GO:0071555//cell wall organization;GO:0016043//cellular component organization;GO:0005975//carbohydrate metabolic process;GO:0043170//macromolecule metabolic process;GO:0045229//external encapsulating structure org…	XP_028096214.1|3.5e-162|probable xyloglucan endotransglucosylase/hydrolase protein 23 [Camellia sinensis]
61	isoform_270524	2.21964	0.00245947	0.450524	0.399944	637	5	FALSE	330.342	0	637	0	0.998382	FALSE	0	isoform_270524	349639852	0.204167	\	\	KAA8531878.1|1.7e-31|hypothetical protein F0562_006406 [Nyssa sinensis]
62	isoform_147574	2.09858	0.0039888	0.476513	0.373387	636	4	FALSE	330.524	0	636	0	0.998543	FALSE	0	isoform_147574	459662426	0.186421	K05909//laccase [EC:1.10.3.2]	GO:2000112//regulation of cellular macromolecule biosynthetic process;GO:0060255//regulation of macromolecule metabolic process;GO:0006275//regulation of DNA replication;GO:0019222//regulation of metabolic process;GO:0065007//biological regulation;GO:0050794//regulation of cellular process;GO:0051726//regulation of cell cycle;GO:0050789//regulation of biological process;GO:0031323//regulation of …	KAB2604914.1|6.8e-10|hypothetical protein D8674_037729 [Pyrus ussuriensis x Pyrus communis]
63	isoform_59856	2.04535	0.00480325	0.488915	0.371035	636	4	FALSE	338.997	0	636	0	0.998614	FALSE	0	isoform_59856	457004834	0.182256	\	GO:0032259//methylation;GO:0008152//metabolic process;GO:0003824//catalytic activity;GO:0016741//transferase activity, transferring one-carbon groups;GO:0008168//methyltransferase activity;GO:0016740//transferase activity;	XP_028101028.1|9.5e-106|uncharacterized protein LOC114300337 [Camellia sinensis]
64	isoform_165142	2.16522	0.00302814	0.461847	0.377496	635	5	FALSE	324.227	0	635	0	0.998455	FALSE	0	isoform_165142	406707378	0.192419	K00521//ferric-chelate reductase [EC:1.16.1.7];K00521//ferric-chelate reductase [EC:1.16.1.7];K16296//serine carboxypeptidase-like clade I [EC:3.4.16.-];K05941//glutathione gamma-glutamylcysteinyltransferase [EC:2.3.2.15]	GO:0051171//regulation of nitrogen compound metabolic process;GO:0010556//regulation of macromolecule biosynthetic process;GO:1903506//regulation of nucleic acid-templated transcription;GO:0010468//regulation of gene expression;GO:0031323//regulation of cellular metabolic process;GO:0006355//regulation of transcription, DNA-templated;GO:2000112//regulation of cellular macromolecule biosynthetic p…	XP_028078560.1|8.9e-104|NAC domain-containing protein 72-like [Camellia sinensis]
65	isoform_28592	2.16404	0.00232584	0.462099	0.392435	633	5	FALSE	347.528	0	633	0	0.998456	FALSE	0	isoform_28592	192784744	0.203114	K04733//interleukin-1 receptor-associated kinase 4 [EC:2.7.11.1];K04733//interleukin-1 receptor-associated kinase 4 [EC:2.7.11.1];K04733//interleukin-1 receptor-associated kinase 4 [EC:2.7.11.1];K04733//interleukin-1 receptor-associated kinase 4 [EC:2.7.11.1];K04733//interleukin-1 receptor-associated kinase 4 [EC:2.7.11.1]	GO:0004672//protein kinase activity;GO:1901363//heterocyclic compound binding;GO:0016773//phosphotransferase activity, alcohol group as acceptor;GO:0016772//transferase activity, transferring phosphorus-containing groups;GO:0030554//adenyl nucleotide binding;GO:0005488//binding;GO:0004674//protein serine/threonine kinase activity;GO:0032555//purine ribonucleotide binding;GO:0097367//carbohydrate …	XP_028086139.1|2.2e-237|probable serine/threonine-protein kinase PBL7 isoform X1 [Camellia sinensis]
66	isoform_93182	2.25552	0.00287315	0.443357	0.402889	633	5	FALSE	348.575	0	633	0	0.998335	FALSE	0	isoform_93182	279114712	0.217723	\	\	XP_023927630.1|3.5e-10|uncharacterized protein LOC112039020 [Quercus suber]
67	isoform_81850	2.19164	0.0022801	0.456279	0.403077	632	5	FALSE	340.54	0	632	0	0.99842	FALSE	0	isoform_81850	353388024	0.204651	K16465//centrin-1;K16465//centrin-1;K10840//centrin-2+ko03420//Nucleotide excision repair;K16465//centrin-1;K16465//centrin-1	GO:0005488//binding;GO:0043167//ion binding;GO:0005509//calcium ion binding;GO:0043169//cation binding;GO:0046872//metal ion binding;	XP_028057949.1|7.9e-61|calcium-binding protein PBP1-like [Camellia sinensis]
68	isoform_46912	2.33123	0.00242405	0.428958	0.396383	631	5	FALSE	313.344	0	631	0	0.998234	FALSE	0	isoform_46912	394510306	0.211433	\	GO:0016021//integral component of membrane;GO:0110165//cellular anatomical entity;GO:0016020//membrane;GO:0031224//intrinsic component of membrane;	XP_028110156.1|9.8e-158|uncharacterized protein LOC114308705 [Camellia sinensis]
69	isoform_353448	2.1873	0.00332323	0.457184	0.382007	630	5	FALSE	322.538	0	630	0	0.998425	FALSE	0	isoform_353448	398035140	0.193833	K01414//oligopeptidase A [EC:3.4.24.70]	GO:0016020//membrane;GO:0016021//integral component of membrane;GO:0031224//intrinsic component of membrane;GO:0110165//cellular anatomical entity;	XP_028074955.1|2.4e-84|NDR1/HIN1-like protein 3 [Camellia sinensis]
70	isoform_49163	2.25039	0.00141933	0.444367	0.419921	629	5	FALSE	344.86	0	629	0	0.998342	FALSE	0	isoform_49163	177679954	0.214199	K04422//mitogen-activated protein kinase kinase kinase 13 [EC:2.7.11.25];K04422//mitogen-activated protein kinase kinase kinase 13 [EC:2.7.11.25]	\	THG23454.1|1.9e-122|hypothetical protein TEA_020359 [Camellia sinensis var. sinensis]
71	isoform_30068	2.39038	0.00204363	0.418344	0.396498	626	5	FALSE	309.145	0	626	0	0.998156	FALSE	0	isoform_30068	360990538	0.218477	K00521//ferric-chelate reductase [EC:1.16.1.7];K00521//ferric-chelate reductase [EC:1.16.1.7];K16296//serine carboxypeptidase-like clade I [EC:3.4.16.-];K13126//polyadenylate-binding protein+ko03015//mRNA surveillance pathway+ko03018//RNA degradation+ko03013//RNA transport;K05941//glutathione gamma-glutamylcysteinyltransferase [EC:2.3.2.15]	GO:0080090//regulation of primary metabolic process;GO:2000112//regulation of cellular macromolecule biosynthetic process;GO:0050794//regulation of cellular process;GO:2001141//regulation of RNA biosynthetic process;GO:0051252//regulation of RNA metabolic process;GO:0010556//regulation of macromolecule biosynthetic process;GO:0031326//regulation of cellular biosynthetic process;GO:0051171//regula…	XP_028078560.1|3.1e-79|NAC domain-containing protein 72-like [Camellia sinensis]
72	isoform_241843	2.33044	0.00200298	0.429103	0.408333	625	5	FALSE	320.293	0	625	0	0.998235	FALSE	0	isoform_241843	374065768	0.214962	K05747//Wiskott-Aldrich syndrome protein+ko04144//Endocytosis	GO:0043226//organelle;GO:0110165//cellular anatomical entity;GO:0043227//membrane-bounded organelle;GO:0043231//intracellular membrane-bounded organelle;GO:0005622//intracellular;GO:0043229//intracellular organelle;GO:0005634//nucleus;GO:0003700//DNA-binding transcription factor activity;GO:0140110//transcription regulator activity;GO:0003676//nucleic acid binding;GO:0005488//binding;GO:0043565//…	AYA73389.1|2.3e-91|WRKY transcription factor 31 [Camellia sinensis]
73	isoform_40972	2.00079	0.0108202	0.499803	0.318307	620	4	FALSE	297.271	0	620	0	0.998673	FALSE	0	isoform_40972	630363332	0.152681	K20893//probable galacturonosyltransferase-like 1 [EC:2.4.1.-];K20893//probable galacturonosyltransferase-like 1 [EC:2.4.1.-];K20893//probable galacturonosyltransferase-like 1 [EC:2.4.1.-];K20893//probable galacturonosyltransferase-like 1 [EC:2.4.1.-];K20893//probable galacturonosyltransferase-like 1 [EC:2.4.1.-]	GO:0006979//response to oxidative stress;GO:0006950//response to stress;GO:0050896//response to stimulus;GO:0043227//membrane-bounded organelle;GO:0012505//endomembrane system;GO:0005737//cytoplasm;GO:0043231//intracellular membrane-bounded organelle;GO:0005794//Golgi apparatus;GO:0043229//intracellular organelle;GO:0043226//organelle;GO:0005622//intracellular;GO:0110165//cellular anatomical enti…	XP_028059822.1|1.3e-57|probable galacturonosyltransferase-like 10 [Camellia sinensis]
74	isoform_179073	2.09661	0.00355343	0.476961	0.375229	617	5	FALSE	340.287	0	617	0	0.998546	FALSE	0	isoform_179073	355705396	0.1879	K00521//ferric-chelate reductase [EC:1.16.1.7];K00521//ferric-chelate reductase [EC:1.16.1.7];K05941//glutathione gamma-glutamylcysteinyltransferase [EC:2.3.2.15];K16296//serine carboxypeptidase-like clade I [EC:3.4.16.-];K03094//S-phase kinase-associated protein 1+ko04141//Protein processing in endoplasmic reticulum+ko04120//Ubiquitin mediated proteolysis	GO:0006355//regulation of transcription, DNA-templated;GO:0050794//regulation of cellular process;GO:0031323//regulation of cellular metabolic process;GO:0009889//regulation of biosynthetic process;GO:1903506//regulation of nucleic acid-templated transcription;GO:0019219//regulation of nucleobase-containing compound metabolic process;GO:0010468//regulation of gene expression;GO:0051252//regulatio…	XP_028092031.1|1.7e-47|NAC domain-containing protein 2-like isoform X2 [Camellia sinensis]
75	isoform_46579	2.02563	0.00771157	0.493673	0.353859	616	4	FALSE	321.136	0	616	0	0.99864	FALSE	0	isoform_46579	718157092	0.168399	K14504//xyloglucan:xyloglucosyl transferase TCH4 [EC:2.4.1.207]+ko04075//Plant hormone signal transduction;K14504//xyloglucan:xyloglucosyl transferase TCH4 [EC:2.4.1.207]+ko04075//Plant hormone signal transduction;K14504//xyloglucan:xyloglucosyl transferase TCH4 [EC:2.4.1.207]+ko04075//Plant hormone signal transduction;K14504//xyloglucan:xyloglucosyl transferase TCH4 [EC:2.4.1.207]+ko04075//Plant…	GO:0005975//carbohydrate metabolic process;GO:0071555//cell wall organization;GO:0044260//cellular macromolecule metabolic process;GO:0009987//cellular process;GO:0044085//cellular component biogenesis;GO:0044264//cellular polysaccharide metabolic process;GO:0071554//cell wall organization or biogenesis;GO:0071704//organic substance metabolic process;GO:0044238//primary metabolic process;GO:00081…	XP_028116732.1|1.9e-169|xyloglucan endotransglucosylase/hydrolase protein 22-like [Camellia sinensis]
76	isoform_27711	2.35016	0.00116686	0.425503	0.427896	609	5	FALSE	335.785	0	609	0	0.998209	FALSE	0	isoform_27711	174839034	0.224305	K04733//interleukin-1 receptor-associated kinase 4 [EC:2.7.11.1];K04733//interleukin-1 receptor-associated kinase 4 [EC:2.7.11.1];K04733//interleukin-1 receptor-associated kinase 4 [EC:2.7.11.1];K04733//interleukin-1 receptor-associated kinase 4 [EC:2.7.11.1];K04733//interleukin-1 receptor-associated kinase 4 [EC:2.7.11.1]	GO:0031224//intrinsic component of membrane;GO:0110165//cellular anatomical entity;GO:0016020//membrane;GO:0016021//integral component of membrane;GO:0030554//adenyl nucleotide binding;GO:1901265//nucleoside phosphate binding;GO:0032553//ribonucleotide binding;GO:0005524//ATP binding;GO:0000166//nucleotide binding;GO:0032559//adenyl ribonucleotide binding;GO:1901363//heterocyclic compound binding…	XP_028090463.1|5.6e-249|probable LRR receptor-like serine/threonine-protein kinase RKF3 [Camellia sinensis]
77	isoform_31918	2.42587	0.00148707	0.412224	0.40668	607	5	FALSE	309.634	0	607	0	0.998109	FALSE	0	isoform_31918	283547454	0.225025	K00521//ferric-chelate reductase [EC:1.16.1.7];K00521//ferric-chelate reductase [EC:1.16.1.7];K13126//polyadenylate-binding protein+ko03015//mRNA surveillance pathway+ko03018//RNA degradation+ko03013//RNA transport;K05941//glutathione gamma-glutamylcysteinyltransferase [EC:2.3.2.15];K12862//pleiotropic regulator 1+ko03040//Spliceosome	GO:0010556//regulation of macromolecule biosynthetic process;GO:0019222//regulation of metabolic process;GO:0065007//biological regulation;GO:1903506//regulation of nucleic acid-templated transcription;GO:0010468//regulation of gene expression;GO:0031326//regulation of cellular biosynthetic process;GO:0050794//regulation of cellular process;GO:0080090//regulation of primary metabolic process;GO:0…	XP_028092030.1|4.2e-190|NAC domain-containing protein 2-like isoform X1 [Camellia sinensis]
78	isoform_161827	2.05323	0.00584971	0.487037	0.341601	605	5	FALSE	302.56	0	605	0	0.998603	FALSE	0	isoform_161827	342056972	0.162667	\	\	XP_028101350.1|1.7e-157|uncharacterized protein LOC114300690 [Camellia sinensis]
79	isoform_31134	2.36987	0.00352075	0.421963	0.390531	605	5	FALSE	327.329	0	605	0	0.998183	FALSE	0	isoform_31134	410352052	0.218219	\	GO:0016020//membrane;GO:0031224//intrinsic component of membrane;GO:0110165//cellular anatomical entity;GO:0016021//integral component of membrane;	THG11814.1|1.5e-12|hypothetical protein TEA_021054 [Camellia sinensis var. sinensis]
80	isoform_305783	2.25868	0.0013548	0.442737	0.421414	604	5	FALSE	337.843	0	604	0	0.998331	FALSE	0	isoform_305783	160663234	0.210232	K09422//transcription factor MYB, plant;K09422//transcription factor MYB, plant;K09422//transcription factor MYB, plant;K09422//transcription factor MYB, plant;K09422//transcription factor MYB, plant	GO:0043231//intracellular membrane-bounded organelle;GO:0043229//intracellular organelle;GO:0043226//organelle;GO:0110165//cellular anatomical entity;GO:0005622//intracellular;GO:0005634//nucleus;GO:0043227//membrane-bounded organelle;GO:1901363//heterocyclic compound binding;GO:0003677//DNA binding;GO:0005488//binding;GO:0003676//nucleic acid binding;GO:0097159//organic cyclic compound binding;	XP_028070970.1|5.0e-166|transcription factor MYB73-like [Camellia sinensis]
81	isoform_2096	2.10883	0.0030517	0.474196	0.373316	603	5	FALSE	334.212	0	603	0	0.998529	FALSE	0	isoform_2096	271285982	0.186294	K00924//kinase [EC:2.7.1.-];K00924//kinase [EC:2.7.1.-];K00924//kinase [EC:2.7.1.-];K00924//kinase [EC:2.7.1.-];K00924//kinase [EC:2.7.1.-]	GO:0110165//cellular anatomical entity;GO:0016021//integral component of membrane;GO:0031224//intrinsic component of membrane;GO:0016020//membrane;GO:0097367//carbohydrate derivative binding;GO:1901265//nucleoside phosphate binding;GO:0005488//binding;GO:0030554//adenyl nucleotide binding;GO:0036094//small molecule binding;GO:0003824//catalytic activity;GO:0016740//transferase activity;GO:0005524…	XP_028081533.1|0.0e+00|receptor-like kinase TMK4 [Camellia sinensis]
82	isoform_333338	2.07886	0.00481412	0.481032	0.365806	597	5	FALSE	324.606	0	597	0	0.998569	FALSE	0	isoform_333338	405336174	0.176417	K14504//xyloglucan:xyloglucosyl transferase TCH4 [EC:2.4.1.207]+ko04075//Plant hormone signal transduction;K14504//xyloglucan:xyloglucosyl transferase TCH4 [EC:2.4.1.207]+ko04075//Plant hormone signal transduction;K14504//xyloglucan:xyloglucosyl transferase TCH4 [EC:2.4.1.207]+ko04075//Plant hormone signal transduction;K14504//xyloglucan:xyloglucosyl transferase TCH4 [EC:2.4.1.207]+ko04075//Plant…	GO:0005975//carbohydrate metabolic process;GO:0008152//metabolic process;GO:0044260//cellular macromolecule metabolic process;GO:0044036//cell wall macromolecule metabolic process;GO:0005976//polysaccharide metabolic process;GO:0044042//glucan metabolic process;GO:0044264//cellular polysaccharide metabolic process;GO:0071840//cellular component organization or biogenesis;GO:0010410//hemicellulose…	XP_028116732.1|3.8e-167|xyloglucan endotransglucosylase/hydrolase protein 22-like [Camellia sinensis]
83	isoform_43961	2.02524	0.00610622	0.493769	0.350409	596	4	FALSE	316.643	0	596	0	0.99864	FALSE	0	isoform_43961	493940820	0.164918	K00020//3-hydroxyisobutyrate dehydrogenase [EC:1.1.1.31]+ko00280//Valine, leucine and isoleucine degradation+ko01100//Metabolic pathways;K14299//nucleoporin SEH1+ko03013//RNA transport	\	XP_028074519.1|1.3e-181|protein EXORDIUM-like [Camellia sinensis]
84	isoform_51121	2.47713	0.00129418	0.403693	0.410468	596	5	FALSE	308.604	0	596	0	0.998041	FALSE	0	isoform_51121	251366170	0.229445	K20536//mitogen-activated protein kinase 3 [EC:2.7.11.24]+ko04016//MAPK signaling pathway - plant;K20536//mitogen-activated protein kinase 3 [EC:2.7.11.24]+ko04016//MAPK signaling pathway - plant;K20536//mitogen-activated protein kinase 3 [EC:2.7.11.24]+ko04016//MAPK signaling pathway - plant;K20536//mitogen-activated protein kinase 3 [EC:2.7.11.24]+ko04016//MAPK signaling pathway - plant;K20536/…	GO:0051234//establishment of localization;GO:0071705//nitrogen compound transport;GO:0071702//organic substance transport;GO:0015833//peptide transport;GO:0006857//oligopeptide transport;GO:0051179//localization;GO:0042886//amide transport;GO:0006810//transport;GO:0016020//membrane;GO:0016021//integral component of membrane;GO:0031224//intrinsic component of membrane;GO:0110165//cellular anatomic…	XP_028061883.1|1.3e-92|mitogen-activated protein kinase 3-like [Camellia sinensis]
85	isoform_211154	2.29614	0.00103001	0.435514	0.439261	595	5	FALSE	340.99	0	595	0	0.998281	FALSE	0	isoform_211154	130617074	0.218864	\	GO:0016020//membrane;GO:0110165//cellular anatomical entity;GO:0031224//intrinsic component of membrane;GO:0016021//integral component of membrane;	XP_028110156.1|3.5e-43|uncharacterized protein LOC114308705 [Camellia sinensis]
86	isoform_288122	2.47319	0.00160918	0.404337	0.41035	595	5	FALSE	308.812	0	595	0	0.998046	FALSE	0	isoform_288122	373401166	0.228749	K19042//E3 ubiquitin-protein ligase BOI and related proteins [EC:2.3.2.27]	\	XP_028104467.1|1.8e-102|uncharacterized protein LOC114303527 [Camellia sinensis]
87	isoform_79115	2.47279	0.00193869	0.404401	0.406015	595	5	FALSE	306.817	0	595	0	0.998047	FALSE	0	isoform_79115	406781466	0.226433	\	GO:0016021//integral component of membrane;GO:0031224//intrinsic component of membrane;GO:0110165//cellular anatomical entity;GO:0016020//membrane;	XP_028074956.1|2.4e-39|NDR1/HIN1-like protein 3 [Camellia sinensis]
88	isoform_131585	2.35647	0.000944624	0.424364	0.438107	593	5	FALSE	333.943	0	593	0	0.998201	FALSE	0	isoform_131585	145812892	0.224424	K00655//1-acyl-sn-glycerol-3-phosphate acyltransferase [EC:2.3.1.51]+ko01100//Metabolic pathways+ko01110//Biosynthesis of secondary metabolites+ko00564//Glycerophospholipid metabolism+ko00561//Glycerolipid metabolism;K00655//1-acyl-sn-glycerol-3-phosphate acyltransferase [EC:2.3.1.51]+ko01100//Metabolic pathways+ko01110//Biosynthesis of secondary metabolites+ko00564//Glycerophospholipid metabolis…	GO:0071704//organic substance metabolic process;GO:1901576//organic substance biosynthetic process;GO:0008610//lipid biosynthetic process;GO:0019637//organophosphate metabolic process;GO:0044238//primary metabolic process;GO:0044249//cellular biosynthetic process;GO:0044255//cellular lipid metabolic process;GO:0044237//cellular metabolic process;GO:0009987//cellular process;GO:0006793//phosphorus…	THF95004.1|7.6e-36|hypothetical protein TEA_013346 [Camellia sinensis var. sinensis]
89	isoform_39198	2.22634	0.00223964	0.449168	0.402454	593	5	FALSE	324.58	0	593	0	0.998374	FALSE	0	isoform_39198	281273832	0.200111	K20716//mitogen-activated protein kinase kinase kinase 17/18+ko04016//MAPK signaling pathway - plant;K20716//mitogen-activated protein kinase kinase kinase 17/18+ko04016//MAPK signaling pathway - plant;K20716//mitogen-activated protein kinase kinase kinase 17/18+ko04016//MAPK signaling pathway - plant;K20716//mitogen-activated protein kinase kinase kinase 17/18+ko04016//MAPK signaling pathway - p…	GO:0017076//purine nucleotide binding;GO:0030554//adenyl nucleotide binding;GO:0016773//phosphotransferase activity, alcohol group as acceptor;GO:0004674//protein serine/threonine kinase activity;GO:0140096//catalytic activity, acting on a protein;GO:0043167//ion binding;GO:0005488//binding;GO:0003824//catalytic activity;GO:1901265//nucleoside phosphate binding;GO:1901363//heterocyclic compound b…	XP_028064102.1|4.4e-98|mitogen-activated protein kinase kinase kinase 18 [Camellia sinensis]
90	isoform_47751	2.45386	0.001151	0.40752	0.419645	592	5	FALSE	319.319	0	592	0	0.998072	FALSE	0	isoform_47751	194735412	0.230555	K13464//jasmonate ZIM domain-containing protein+ko04075//Plant hormone signal transduction;K13464//jasmonate ZIM domain-containing protein+ko04075//Plant hormone signal transduction;K13464//jasmonate ZIM domain-containing protein+ko04075//Plant hormone signal transduction;K13464//jasmonate ZIM domain-containing protein+ko04075//Plant hormone signal transduction;K13464//jasmonate ZIM domain-contai…	\	ANB66339.1|6.6e-127|jasmonate-zim-domain protein [Camellia sinensis]
91	isoform_3999	2.25868	0.00578263	0.442737	0.370937	591	5	FALSE	324.882	0	591	0	0.998331	FALSE	0	isoform_3999	306648612	0.201413	K20887//xyloglucan glycosyltransferase 4 [EC:2.4.1.-];K20887//xyloglucan glycosyltransferase 4 [EC:2.4.1.-];K20887//xyloglucan glycosyltransferase 4 [EC:2.4.1.-];K20887//xyloglucan glycosyltransferase 4 [EC:2.4.1.-];K20887//xyloglucan glycosyltransferase 4 [EC:2.4.1.-]	GO:0016021//integral component of membrane;GO:0016020//membrane;GO:0031224//intrinsic component of membrane;GO:0110165//cellular anatomical entity;GO:0016740//transferase activity;GO:0003824//catalytic activity;	XP_028099358.1|0.0e+00|probable xyloglucan glycosyltransferase 12 [Camellia sinensis]
92	isoform_25732	2.21767	0.00288306	0.450925	0.402939	585	5	FALSE	325.846	0	585	0	0.998385	FALSE	0	isoform_25732	285179750	0.198444	K22706//(R)-mandelonitrile beta-glucosyltransferase [EC:2.4.1.354]+ko00460//Cyanoamino acid metabolism;K22706//(R)-mandelonitrile beta-glucosyltransferase [EC:2.4.1.354]+ko00460//Cyanoamino acid metabolism;K13030//cyanohydrin beta-glucosyltransferase [EC:2.4.1.85]+ko01110//Biosynthesis of secondary metabolites+ko00460//Cyanoamino acid metabolism;K13030//cyanohydrin beta-glucosyltransferase [EC:2.…	GO:0043227//membrane-bounded organelle;GO:0043231//intracellular membrane-bounded organelle;GO:0110165//cellular anatomical entity;GO:0043229//intracellular organelle;GO:0005622//intracellular;GO:0043226//organelle;GO:0016758//transferase activity, transferring hexosyl groups;GO:0003824//catalytic activity;GO:0016740//transferase activity;GO:0080044//quercetin 7-O-glucosyltransferase activity;GO:…	KAA8530838.1|1.2e-225|hypothetical protein F0562_005538 [Nyssa sinensis]
93	isoform_165763	2.00828	0.00722299	0.497938	0.339511	584	4	FALSE	302.45	0	584	0	0.998663	FALSE	0	isoform_165763	463300648	0.154548	K01537//Ca2+-transporting ATPase [EC:3.6.3.8]	GO:0031224//intrinsic component of membrane;GO:0110165//cellular anatomical entity;GO:0016020//membrane;GO:0016021//integral component of membrane;GO:0042626//ATPase-coupled transmembrane transporter activity;GO:0030554//adenyl nucleotide binding;GO:0022804//active transmembrane transporter activity;GO:0015318//inorganic molecular entity transmembrane transporter activity;GO:1901265//nucleoside p…	THF96907.1|5.6e-223|hypothetical protein TEA_024245 [Camellia sinensis var. sinensis]
94	isoform_284672	2.25749	0.00199141	0.442969	0.429217	583	5	FALSE	351.125	0	583	0	0.998332	FALSE	0	isoform_284672	99153354	0.216476	K13447//respiratory burst oxidase [EC:1.6.3.- 1.11.1.-]+ko04016//MAPK signaling pathway - plant+ko04626//Plant-pathogen interaction;K13447//respiratory burst oxidase [EC:1.6.3.- 1.11.1.-]+ko04016//MAPK signaling pathway - plant+ko04626//Plant-pathogen interaction;K13447//respiratory burst oxidase [EC:1.6.3.- 1.11.1.-]+ko04016//MAPK signaling pathway - plant+ko04626//Plant-pathogen interaction;K13…	GO:0110165//cellular anatomical entity;GO:0031224//intrinsic component of membrane;GO:0016020//membrane;GO:0016021//integral component of membrane;GO:0016491//oxidoreductase activity;GO:0005488//binding;GO:0016651//oxidoreductase activity, acting on NAD(P)H;GO:0050664//oxidoreductase activity, acting on NAD(P)H, oxygen as acceptor;GO:0043167//ion binding;GO:0046872//metal ion binding;GO:0043169//…	THF99184.1|0.0e+00|hypothetical protein TEA_010635 [Camellia sinensis var. sinensis]
95	isoform_153033	2.48344	0.0014026	0.402668	0.41686	582	5	FALSE	309.68	0	582	0	0.998033	FALSE	0	isoform_153033	320298338	0.230589	K09286//EREBP-like factor;K09286//EREBP-like factor;K09286//EREBP-like factor;K09286//EREBP-like factor;K09286//EREBP-like factor	GO:0043226//organelle;GO:0110165//cellular anatomical entity;GO:0005634//nucleus;GO:0005622//intracellular;GO:0043231//intracellular membrane-bounded organelle;GO:0043229//intracellular organelle;GO:0043227//membrane-bounded organelle;GO:0003676//nucleic acid binding;GO:0003677//DNA binding;GO:0005488//binding;GO:0003700//DNA-binding transcription factor activity;GO:0140110//transcription regulat…	XP_028121981.1|2.6e-106|ethylene-responsive transcription factor ERF017-like [Camellia sinensis]
96	isoform_17632	2.52287	0.00265548	0.396374	0.393036	582	6	FALSE	298.268	0	582	0	0.99798	FALSE	0	isoform_17632	584050272	0.223589	K20536//mitogen-activated protein kinase 3 [EC:2.7.11.24]+ko04016//MAPK signaling pathway - plant;K20536//mitogen-activated protein kinase 3 [EC:2.7.11.24]+ko04016//MAPK signaling pathway - plant;K20536//mitogen-activated protein kinase 3 [EC:2.7.11.24]+ko04016//MAPK signaling pathway - plant;K20536//mitogen-activated protein kinase 3 [EC:2.7.11.24]+ko04016//MAPK signaling pathway - plant	GO:0016773//phosphotransferase activity, alcohol group as acceptor;GO:0004707//MAP kinase activity;GO:0032553//ribonucleotide binding;GO:0032559//adenyl ribonucleotide binding;GO:0004674//protein serine/threonine kinase activity;GO:0017076//purine nucleotide binding;GO:0036094//small molecule binding;GO:0005524//ATP binding;GO:0005488//binding;GO:1901265//nucleoside phosphate binding;GO:0016301//…	PSR95156.1|4.9e-183|Mitogen-activated protein kinase [Actinidia chinensis var. chinensis]
97	isoform_204928	2.08399	0.00452426	0.479849	0.371802	581	5	FALSE	324.313	0	581	0	0.998562	FALSE	0	isoform_204928	386122238	0.176257	K08235//xyloglucan:xyloglucosyl transferase [EC:2.4.1.207];K14504//xyloglucan:xyloglucosyl transferase TCH4 [EC:2.4.1.207]+ko04075//Plant hormone signal transduction;K08235//xyloglucan:xyloglucosyl transferase [EC:2.4.1.207];K14504//xyloglucan:xyloglucosyl transferase TCH4 [EC:2.4.1.207]+ko04075//Plant hormone signal transduction;K14504//xyloglucan:xyloglucosyl transferase TCH4 [EC:2.4.1.207]+ko0…	GO:0043170//macromolecule metabolic process;GO:0044264//cellular polysaccharide metabolic process;GO:0044042//glucan metabolic process;GO:0071840//cellular component organization or biogenesis;GO:0044260//cellular macromolecule metabolic process;GO:0071554//cell wall organization or biogenesis;GO:0016043//cellular component organization;GO:0010410//hemicellulose metabolic process;GO:0006073//cell…	XP_028113373.1|1.8e-118|xyloglucan endotransglucosylase/hydrolase protein 22-like [Camellia sinensis]
98	isoform_150608	2.13841	0.00172998	0.467638	0.414151	578	5	FALSE	349.087	0	578	0	0.99849	FALSE	0	isoform_150608	196483258	0.199023	\	\	\
99	isoform_41017	2.43927	0.00100984	0.409958	0.432662	575	5	FALSE	318.176	0	575	0	0.998091	FALSE	0	isoform_41017	204297030	0.231569	K09422//transcription factor MYB, plant;K09422//transcription factor MYB, plant;K09422//transcription factor MYB, plant;K09422//transcription factor MYB, plant;K09422//transcription factor MYB, plant	GO:0097159//organic cyclic compound binding;GO:0003676//nucleic acid binding;GO:0003677//DNA binding;GO:0005488//binding;GO:1901363//heterocyclic compound binding;	THG07281.1|3.9e-181|hypothetical protein TEA_001871 [Camellia sinensis var. sinensis]
100	isoform_93192	2.37855	0.00102836	0.420424	0.439043	575	5	FALSE	328.525	0	575	0	0.998172	FALSE	0	isoform_93192	135383584	0.224249	\	\	THG23454.1|8.2e-55|hypothetical protein TEA_020359 [Camellia sinensis var. sinensis]
